# Supplementary material for: Single-cell resolution analysis reveals the preparation for reprogramming the fate of stem cell niche in cotton lateral meristem
Source: Genome Biol. 2023 Aug 25;24:194. doi: 10.1186/s13059-023-03032-6 (PMC10463415; doi:10.1186/s13059-023-03032-6)
Supplement: Supplementary file 2 — Additional file 2: Table S1. Number of cells identified in our single cell data. The same cell types of Jin668 and TM-1 were aligned one by one. [file 13059_2023_3032_MOESM2_ESM.xlsx]

## Sheet: Samples
Number of cells of different samples
library_id	Nubmer_cells	filtered_Nubmer_cells		library_id	Nubmer_cells	filtered_Nubmer_cells
J0_1	4520	1362		T0_1	3633	3009
J0_2	5417	4474		T0_2	4494	4012
J1_1	3455	3170		T1_1	4074	3462
J1_2	4541	4194		T1_2	5035	4174
J6_1	5265	4901		T12_1	3165	2746
J6_2	4731	3674		T12_2	3924	3565
J12_1	5050	4660		T6_1	4424	4055
J12_2	4345	3922		T6_2	4686	4211
Count	37324	30357			33435	29234

## Sheet: cell types
Number of cells of different cell types
cell-type	jin_clu	jin_cell		tm_clu	tm_cell
unknown	Jin0	10128		TM0	8854
photosynthesis	Jin1	8298		TM1	4705
primary xylem	Jin2	3909		TM2	3758
xylem parenchyma cells	Jin3	2370		TM3	3784
cortex	Jin4	1996		TM4	3319
epidermis	Jin5	1485		TM5	3190
xylem vessle	Jin6	617		TM6	901
phloem/pericycle	Jin7	570		TM7	568
cambium region	Jin8	984
phloem/sieve				TM8	155
