# Supplementary material for: Single-cell resolution analysis reveals the preparation for reprogramming the fate of stem cell niche in cotton lateral meristem
Source: Genome Biol. 2023 Aug 25;24:194. doi: 10.1186/s13059-023-03032-6 (PMC10463415; doi:10.1186/s13059-023-03032-6)
Supplement: Supplementary file 3 — Additional file 3: Table S2. Cell quality of 16 scRNA-seq samples and primer information used in the experiment. [file 13059_2023_3032_MOESM3_ESM.xlsx]

## Sheet: Cotton_Single_Cell_Stat
Statistical outputs of cell quality of 16 scRNA-seq samples
library_id	Nubmer_cells	median_UMI_per_cell	median_genes_per_cell	filtered_Nubmer_cells	filtered_median_UMI_per_cell	filtered_median_genes_per_cell
J0_1	4520	957.5	749	1362	1572	1122
J0_2	5417	1565	1183	4474	1563	1183
J1_1	3455	2044	1507	3170	1963	1454
J1_2	4541	2257	1583	4194	2174	1535
J6_1	5265	2400	1711	4901	2348	1683
J6_2	4731	1497	1108	3674	1533.5	1130.5
J12_1	5050	1804	1366	4660	1746	1332
J12_2	4345	1768	1313	3922	1679	1264
T0_1	3633	1578	1142	3009	1565	1140
T0_2	4494	2023	1412.5	4012	1906	1355
T1_1	4074	2131.5	1499	3462	1943	1412
T1_2	5035	2223	1546	4174	1947	1395.5
T12_1	3165	1768	1262	2746	1613.5	1190
T12_2	3924	1695	1259.5	3565	1600	1208
T6_1	4424	1969.5	1411	4055	1896	1369
T6_2	4686	2453	1730	4211	2347	1668

## Sheet: Primers
Primers for Knockout and Overexpression Genes
Gene Name	Gene ID	sgRNA1	sgRNA2
LAX2	Ghir_D01G017380	GTGGTGGAGACTGTGATTGT	TCAGCTGTTCTATGGTTTGA
LAX1	Ghir_A09G017300	CCCAACTGAGAGAAGGAATA	ATGACCCGTCTCGCTAAAGT
LOX3	Ghir_A06G021760	ATTCAACAACGAGGTTGAAT	AAAGCCGCTGTCGTGGCCAC
Gene Name	Gene ID	Forward primer	Reverse primer
LAX2	Ghir_D01G017380	ATGGCAAGTAGTGATAAGGTGGT	TCAGGCGCTATGAGTGTGGT

## Sheet: RNA in situ hybridization
Primer information of the selected marker genes for in situ hybridization
Marker gene	Gene ID	Forward sequences	Reverse sequences
PX1	Ghir_A01G019320	TATAATCCGAATGAACCAAACCA	ATCTCCCCGAAACTGGCACT
PX2	Ghir_D10G018920	ACAACGTGTTAAGATCAATATTCATG	GTTAGACCTTGATGCCCTCC
IRX12	Ghir_D11G036340	ATGGGCTCTTTGATTCGAGTAC	TGGCCCTGGGAACTTACC
LTP3	Ghir_D10G012310	TCAAATCTCTCAACTCCGCC	TCACTTAACCCTGCTGCAGTC
Ph1	Ghir_A10G018730	ATGGCAAACCACAAAACGC	CTACAGATCGAAGCAGGCATC
PP2A10	Ghir_A06G015280	AGCTTCAGAAGGGATTCTTTTGG	TCGGGTTCGT TTGAAGGAATAGG
