# Supplementary material for: Single-cell resolution analysis reveals the preparation for reprogramming the fate of stem cell niche in cotton lateral meristem
Source: Genome Biol. 2023 Aug 25;24:194. doi: 10.1186/s13059-023-03032-6 (PMC10463415; doi:10.1186/s13059-023-03032-6)
Supplement: Supplementary file 4 — Additional file 4: Table S3 Summary of marker genes of different cell types in Jin668 and TM-1. The differential genes obtained through Venn diagram and pseudo-time analysis and the final selected genes related to somatic embryogenesis. [file 13059_2023_3032_MOESM4_ESM.xlsx]

## Sheet: TM-1_Manual_Seurat_FindAllMarke
Marker genes of each cell cluster in TM-1
p_val	avg_logFC	pct.1	pct.2	p_val_adj	cluster	gene	Annotation_uniprot
0	0.259733	0.993	0.989	0	TM0	Ghir-D08G023180	Symbols: | NAD(P)-linked oxidoreductase superfamily protein | chr1:22349892-22351668 REVERSE LENGTH=345
1.77812e-262	0.263014	0.978	0.969	9.29264e-258	TM0	Ghir-A08G022370	Symbols: | NAD(P)-linked oxidoreductase superfamily protein | chr1:22349892-22351668 REVERSE LENGTH=345
9.88878e-150	0.284872	0.754	0.701	5.16797e-145	TM0	Ghir-D09G023990	Symbols: ATCP1, CP1 | Ca2+-binding protein 1 | chr5:20070812-20071294 FORWARD LENGTH=160
8.92169e-140	0.399311	0.588	0.497	4.66256e-135	TM0	Ghir-A12G017820	Symbols: | unknown protein; BEST Arabidopsis thaliana protein match is: unknown protein (TAIR:AT3G25870.1); Has 69 Blast hits to 69 proteins in 16 species: Archae - 0; Bacteria - 0; Metazoa - 6; Fungi - 0; Plants - 63; Viruses - 0; Other Eukaryotes - 0 (source: NCBI BLink). | chr1:4577229-4577813 REVERSE LENGTH=194
1.46868e-127	0.25261	0.785	0.742	7.67545e-123	TM0	Ghir-A09G011710	Symbols: ATCYSB, ATCYS6, CYSB | cystatin B | chr3:3960523-3961876 REVERSE LENGTH=234
9.76169e-121	0.330163	0.631	0.556	5.10156e-116	TM0	Ghir-D09G014980	Symbols: | Heavy metal transport/detoxification superfamily protein | chr2:15515216-15516754 FORWARD LENGTH=386
2.0329e-120	0.267657	0.711	0.655	1.06242e-115	TM0	Ghir-D12G025080	Symbols: | DCD (Development and Cell Death) domain protein | chr5:16815630-16816932 FORWARD LENGTH=349
8.06473e-119	0.512257	0.309	0.2	4.21471e-114	TM0	Ghir-D13G001600	Symbols: | unknown protein; BEST Arabidopsis thaliana protein match is: unknown protein (TAIR:AT5G12010.1); Has 945 Blast hits to 944 proteins in 87 species: Archae - 0; Bacteria - 0; Metazoa - 519; Fungi - 43; Plants - 365; Viruses - 0; Other Eukaryotes - 18 (source: NCBI BLink). | chr4:14579859-14581481 FORWARD LENGTH=540
3.1675e-107	0.377221	0.506	0.413	1.65537e-102	TM0	Ghir-D03G014240	Symbols: RHL41, ZAT12 | C2H2-type zinc finger family protein | chr5:24103073-24103561 FORWARD LENGTH=162
2.18852e-105	0.305648	0.597	0.522	1.14374e-100	TM0	Ghir-A12G025080	Symbols: | DCD (Development and Cell Death) domain protein | chr5:16815630-16816932 FORWARD LENGTH=349
5.59294e-103	0.443912	0.407	0.307	2.92293e-98	TM0	Ghir-D02G014520	Symbols: atnudt18, NUDT18 | nudix hydrolase homolog 18 | chr1:5124993-5125805 FORWARD LENGTH=176
2.38069e-101	0.354028	0.702	0.648	1.24417e-96	TM0	Ghir-A11G025350
4.47904e-100	0.335169	0.54	0.46	2.34079e-95	TM0	Ghir-D12G018100	Symbols: | unknown protein; BEST Arabidopsis thaliana protein match is: unknown protein (TAIR:AT3G25870.1); Has 69 Blast hits to 69 proteins in 16 species: Archae - 0; Bacteria - 0; Metazoa - 6; Fungi - 0; Plants - 63; Viruses - 0; Other Eukaryotes - 0 (source: NCBI BLink). | chr1:4577229-4577813 REVERSE LENGTH=194
5.42655e-97	0.275761	0.69	0.634	2.83597e-92	TM0	Ghir-A01G022110	Symbols: | 2-oxoglutarate (2OG) and Fe(II)-dependent oxygenase superfamily protein | chr5:1672266-1674602 FORWARD LENGTH=371
1.88842e-95	0.312404	0.546	0.464	9.86907e-91	TM0	Ghir-D13G004600	Symbols: STZ, ZAT10 | salt tolerance zinc finger | chr1:9648302-9648985 REVERSE LENGTH=227
5.05042e-93	0.331791	0.485	0.399	2.6394e-88	TM0	Ghir-A13G004420	Symbols: STZ, ZAT10 | salt tolerance zinc finger | chr1:9648302-9648985 REVERSE LENGTH=227
1.31463e-91	0.346017	0.411	0.316	6.87038e-87	TM0	Ghir-D02G007240	Symbols: PUB29, ATPUB29 | plant U-box 29 | chr3:6434234-6435481 REVERSE LENGTH=415
2.12725e-90	0.410857	0.327	0.231	1.11172e-85	TM0	Ghir-A06G022970	Symbols: ERF11, ATERF11 | ERF domain protein 11 | chr1:9956351-9956851 REVERSE LENGTH=166
4.31393e-90	0.331036	0.477	0.388	2.2545e-85	TM0	Ghir-A09G015550	Symbols: | Heavy metal transport/detoxification superfamily protein | chr2:15515216-15516754 FORWARD LENGTH=386
2.3684e-88	0.282877	0.605	0.546	1.23775e-83	TM0	Ghir-D08G019810	Symbols: | AMP-dependent synthetase and ligase family protein | chr3:18159031-18161294 REVERSE LENGTH=514
7.05495e-88	0.385906	0.414	0.324	3.68699e-83	TM0	Ghir-A04G003630	Symbols: ATERF-4, ERF4, RAP2.5, ATERF4 | ethylene responsive element binding factor 4 | chr3:5121472-5122140 FORWARD LENGTH=222
5.54371e-83	0.326997	0.495	0.416	2.8972e-78	TM0	Ghir-D08G016240	Symbols: | A20/AN1-like zinc finger family protein | chr3:4012707-4013189 FORWARD LENGTH=160
6.20529e-83	0.25682	0.651	0.599	3.24295e-78	TM0	Ghir-A13G016380	Symbols: | 2-oxoglutarate (2OG) and Fe(II)-dependent oxygenase superfamily protein | chr1:20626208-20627397 REVERSE LENGTH=361
3.34782e-82	0.358651	0.326	0.235	1.74961e-77	TM0	Ghir-A13G002560	Symbols: | ARM repeat superfamily protein | chr5:14887744-14889051 FORWARD LENGTH=435
1.4668e-81	0.25703	0.618	0.564	7.66563e-77	TM0	Ghir-D01G021170	Symbols: | NAD(P)-binding Rossmann-fold superfamily protein | chr2:19350970-19352059 REVERSE LENGTH=257
1.10946e-79	0.33995	0.436	0.352	5.79813e-75	TM0	Ghir-A02G003670	Symbols: ATAUX2-11, IAA4 | AUX/IAA transcriptional regulator family protein | chr5:17550465-17551206 FORWARD LENGTH=186
7.11639e-76	0.381225	0.318	0.233	3.7191e-71	TM0	Ghir-D10G002550	Symbols: | F-box family protein | chr4:11446193-11447025 REVERSE LENGTH=225
1.90943e-74	0.363704	0.292	0.208	9.97888e-70	TM0	Ghir-D13G002850	Symbols: | ARM repeat superfamily protein | chr5:14887744-14889051 FORWARD LENGTH=435
7.25615e-74	0.25562	0.564	0.5	3.79214e-69	TM0	Ghir-A13G024170	Symbols: RHL41, ZAT12 | C2H2-type zinc finger family protein | chr5:24103073-24103561 FORWARD LENGTH=162
2.70889e-73	0.353279	0.348	0.263	1.41569e-68	TM0	Ghir-D10G003220	Symbols: ERF9, ATERF9, ATERF-9 | erf domain protein 9 | chr5:17806742-17807344 FORWARD LENGTH=200
3.40526e-73	0.296388	0.433	0.349	1.77962e-68	TM0	Ghir-D02G008050	Symbols: ATAF1, ANAC002 | NAC (No Apical Meristem) domain transcriptional regulator superfamily protein | chr1:268471-269514 FORWARD LENGTH=289
1.41338e-70	0.314367	0.36	0.276	7.38646e-66	TM0	Ghir-D05G035530	Symbols: ATERF-4, ERF4, RAP2.5, ATERF4 | ethylene responsive element binding factor 4 | chr3:5121472-5122140 FORWARD LENGTH=222
2.15734e-69	0.304825	0.454	0.379	1.12745e-64	TM0	Ghir-A08G015480	Symbols: | A20/AN1-like zinc finger family protein | chr3:4012707-4013189 FORWARD LENGTH=160
5.07439e-69	0.353167	0.406	0.331	2.65193e-64	TM0	Ghir-D13G001850	Symbols: HSPRO2, ATHSPRO2 | ortholog of sugar beet HS1 PRO-1 2 | chr2:16700649-16701956 REVERSE LENGTH=435
4.63883e-64	0.381355	0.306	0.228	2.4243e-59	TM0	Ghir-D06G014500	Symbols: ERF11, ATERF11 | ERF domain protein 11 | chr1:9956351-9956851 REVERSE LENGTH=166
2.6082e-63	0.325498	0.594	0.546	1.36307e-58	TM0	Ghir-D11G025500
2.31087e-61	0.317159	0.278	0.2	1.20768e-56	TM0	Ghir-D12G025280	Symbols: | unknown protein; Has 76 Blast hits to 76 proteins in 13 species: Archae - 0; Bacteria - 0; Metazoa - 1; Fungi - 0; Plants - 75; Viruses - 0; Other Eukaryotes - 0 (source: NCBI BLink). | chr4:12520010-12520762 REVERSE LENGTH=250
1.66821e-59	0.276404	0.49	0.431	8.71824e-55	TM0	Ghir-D06G001810	Symbols: DEAR3 | DREB and EAR motif protein 3 | chr2:9938186-9938716 FORWARD LENGTH=176
9.81038e-58	0.274135	0.404	0.333	5.127e-53	TM0	Ghir-D06G004850	Symbols: ATAF1, ANAC002 | NAC (No Apical Meristem) domain transcriptional regulator superfamily protein | chr1:268471-269514 FORWARD LENGTH=289
7.3634e-57	0.287473	0.387	0.318	3.84819e-52	TM0	Ghir-A06G004800	Symbols: ATAF1, ANAC002 | NAC (No Apical Meristem) domain transcriptional regulator superfamily protein | chr1:268471-269514 FORWARD LENGTH=289
2.03291e-56	0.286431	0.385	0.315	1.06242e-51	TM0	Ghir-A07G008430	Symbols: CML23 | calmodulin like 23 | chr1:24770856-24771329 REVERSE LENGTH=157
2.17096e-55	0.251237	0.453	0.389	1.13457e-50	TM0	Ghir-D13G024910	Symbols: RHL41, ZAT12 | C2H2-type zinc finger family protein | chr5:24103073-24103561 FORWARD LENGTH=162
9.09712e-54	0.279946	0.45	0.39	4.75424e-49	TM0	Ghir-D10G003820	Symbols: | Integrin-linked protein kinase family | chr4:10375685-10378129 FORWARD LENGTH=459
9.8811e-54	0.28526	0.303	0.232	5.16396e-49	TM0	Ghir-A10G002440	Symbols: ERF9, ATERF9, ATERF-9 | erf domain protein 9 | chr5:17806742-17807344 FORWARD LENGTH=200
6.44845e-53	0.27138	0.476	0.423	3.37002e-48	TM0	Ghir-A08G011810	Symbols: LSU2 | response to low sulfur 2 | chr5:8443472-8443756 REVERSE LENGTH=94
1.89605e-52	0.250988	0.426	0.36	9.90893e-48	TM0	Ghir-A05G033920	Symbols: | unknown protein; FUNCTIONS IN: molecular_function unknown; INVOLVED IN: N-terminal protein myristoylation; LOCATED IN: cellular_component unknown; BEST Arabidopsis thaliana protein match is: unknown protein (TAIR:AT5G17350.1); Has 137 Blast hits to 137 proteins in 11 species: Archae - 0; Bacteria - 0; Metazoa - 0; Fungi - 0; Plants - 137; Viruses - 0; Other Eukaryotes - 0 (source: NCBI…
1.58683e-51	0.285696	0.255	0.187	8.29293e-47	TM0	Ghir-A02G006800	Symbols: PUB29, ATPUB29 | plant U-box 29 | chr3:6434234-6435481 REVERSE LENGTH=415
2.14538e-51	0.279493	0.282	0.214	1.1212e-46	TM0	Ghir-D09G013740	Symbols: PUB23 | plant U-box 23 | chr2:15083101-15084336 REVERSE LENGTH=411
1.63815e-49	0.272175	0.358	0.292	8.56115e-45	TM0	Ghir-A03G017460	Symbols: RMA1, ATRMA1 | RING membrane-anchor 1 | chr4:1557905-1558654 REVERSE LENGTH=249
1.05152e-47	0.318713	0.344	0.282	5.49534e-43	TM0	Ghir-A09G010120	Symbols: | unknown protein; BEST Arabidopsis thaliana protein match is: unknown protein (TAIR:AT4G22758.1); Has 131 Blast hits to 131 proteins in 17 species: Archae - 0; Bacteria - 0; Metazoa - 0; Fungi - 0; Plants - 131; Viruses - 0; Other Eukaryotes - 0 (source: NCBI BLink). | chr2:11860734-11861306 FORWARD LENGTH=190
2.86905e-47	0.278898	0.299	0.232	1.4994e-42	TM0	Ghir-D12G011520	Symbols: BAP2, BAL | BON association protein 2 | chr2:18847125-18847748 REVERSE LENGTH=207
2.44524e-45	0.260792	0.374	0.314	1.27791e-40	TM0	Ghir-A01G009270	Symbols: | unknown protein; FUNCTIONS IN: molecular_function unknown; INVOLVED IN: N-terminal protein myristoylation; LOCATED IN: cellular_component unknown; EXPRESSED IN: 24 plant structures; EXPRESSED DURING: 14 growth stages; BEST Arabidopsis thaliana protein match is: unknown protein (TAIR:AT1G76600.1); Has 206 Blast hits to 206 proteins in 13 species: Archae - 0; Bacteria - 0; Metazoa - 0; F…
1.84399e-42	0.263493	0.437	0.386	9.6369e-38	TM0	Ghir-D05G026510	Symbols: AOS, CYP74A, DDE2 | allene oxide synthase | chr5:17097803-17099359 REVERSE LENGTH=518
5.96842e-41	0.279468	0.354	0.298	3.11916e-36	TM0	Ghir-D02G004060	Symbols: ATAUX2-11, IAA4 | AUX/IAA transcriptional regulator family protein | chr5:17550465-17551206 FORWARD LENGTH=186
2.57109e-40	0.270446	0.393	0.339	1.34368e-35	TM0	Ghir-A13G018080	Symbols: | winged-helix DNA-binding transcription factor family protein | chr2:13045360-13046267 FORWARD LENGTH=273
2.93306e-40	0.254177	0.367	0.311	1.53285e-35	TM0	Ghir-A05G039480	Symbols: ATAF2, anac081 | NAC (No Apical Meristem) domain transcriptional regulator superfamily protein | chr5:2859113-2860144 REVERSE LENGTH=283
1.86446e-39	0.250058	0.272	0.212	9.74385e-35	TM0	Ghir-D12G023420	Symbols: | Protein of unknown function (DUF1442) | chr2:18698619-18699360 FORWARD LENGTH=215
1.91732e-39	0.250356	0.377	0.319	1.00201e-34	TM0	Ghir-A13G019690	Symbols: CIPK6, SIP3, SNRK3.14, ATCIPK6 | SOS3-interacting protein 3 | chr4:15067400-15068725 FORWARD LENGTH=441
1.91236e-38	0.259826	0.302	0.244	9.99416e-34	TM0	Ghir-A12G025270	Symbols: | unknown protein; Has 76 Blast hits to 76 proteins in 13 species: Archae - 0; Bacteria - 0; Metazoa - 1; Fungi - 0; Plants - 75; Viruses - 0; Other Eukaryotes - 0 (source: NCBI BLink). | chr4:12520010-12520762 REVERSE LENGTH=250
9.18e-38	0.261651	0.318	0.261	4.79756e-33	TM0	Ghir-A03G004640	Symbols: RHL41, ZAT12 | C2H2-type zinc finger family protein | chr5:24103073-24103561 FORWARD LENGTH=162
1.30245e-36	0.259202	0.403	0.354	6.80674e-32	TM0	Ghir-D01G023650	Symbols: | 2-oxoglutarate (2OG) and Fe(II)-dependent oxygenase superfamily protein | chr5:1672266-1674602 FORWARD LENGTH=371
1.67561e-34	0.251033	0.298	0.246	8.75693e-30	TM0	Ghir-D12G011530	Symbols: BAP2, BAL | BON association protein 2 | chr2:18847125-18847748 REVERSE LENGTH=207
6.07713e-33	0.285607	0.342	0.297	3.17597e-28	TM0	Ghir-A03G013420	Symbols: PCR2 | PLANT CADMIUM RESISTANCE 2 | chr1:5128591-5129458 REVERSE LENGTH=152
1.82087e-32	0.265596	0.303	0.252	9.51604e-28	TM0	Ghir-D02G015210	Symbols: WRKY75, ATWRKY75 | WRKY DNA-binding protein 75 | chr5:4149928-4151019 REVERSE LENGTH=145
0	2.11107	0.947	0.524	0	TM1	Ghir-A11G015470	Symbols: RBCL | ribulose-bisphosphate carboxylases | chrC:54958-56397 FORWARD LENGTH=479
0	2.05932	0.966	0.491	0	TM1	Ghir-D11G035050	Symbols: NDHH | NAD(P)H dehydrogenase subunit H | chrC:122011-123192 REVERSE LENGTH=393
0	2.02413	0.84	0.299	0	TM1	Ghir-D01G011050	Symbols: NDHC | NADH:ubiquinone/plastoquinone oxidoreductase, chain 3 protein | chrC:50001-50363 REVERSE LENGTH=120
0	2.02045	0.838	0.328	0	TM1	Ghir-D06G023790	Symbols: PSBC | photosystem II reaction center protein C | chrC:33720-35141 FORWARD LENGTH=473
0	1.99498	0.906	0.346	0	TM1	Ghir-D01G017480	Symbols: ATPH | ATP synthase subunit C family protein | chrC:13262-13507 REVERSE LENGTH=81
0	1.98345	0.941	0.43	0	TM1	Ghir-A11G010940	Symbols: ATPF | ATPase, F0 complex, subunit B/B', bacterial/chloroplast | chrC:11529-12798 REVERSE LENGTH=184
0	1.96695	0.873	0.305	0	TM1	Ghir-A04G005840	Symbols: RPS7.2 | ribosomal protein S7 | chrC:140704-141171 FORWARD LENGTH=155
0	1.87433	0.698	0.179	0	TM1	Ghir-A12G024190	Symbols: PETB | photosynthetic electron transfer B | chrC:74841-76292 FORWARD LENGTH=215
0	1.87424	0.721	0.189	0	TM1	Ghir-D01G011060	Symbols: PSBG | photosystem II reaction center protein G | chrC:49257-49934 REVERSE LENGTH=225
0	1.84409	0.903	0.358	0	TM1	Ghir-A04G004040	Symbols: MATK | maturase K | chrC:2056-3636 REVERSE LENGTH=526
0	1.80178	0.7	0.184	0	TM1	Ghir-D03G008410	Symbols: ATPE | ATP synthase epsilon chain | chrC:52265-52663 REVERSE LENGTH=132
0	1.7885	0.678	0.199	0	TM1	Ghir-A06G012890	Symbols: PSAA | Photosystem I, PsaA/PsaB protein | chrC:39605-41857 REVERSE LENGTH=750
0	1.78515	0.773	0.242	0	TM1	Ghir-A12G002440	Symbols: RPOA | RNA polymerase subunit alpha | chrC:77901-78890 REVERSE LENGTH=329
0	1.73826	0.721	0.202	0	TM1	Ghir-D03G008210	Symbols: RPL2.2 | ribosomal protein L2 | chrC:152806-154312 FORWARD LENGTH=274
0	1.73162	0.765	0.218	0	TM1	Ghir-A06G014550	Symbols: RPOB | RNA polymerase subunit beta | chrC:23111-26329 REVERSE LENGTH=1072
0	1.71278	0.723	0.208	0	TM1	Ghir-A04G014510	Symbols: ATPI | ATPase, F0 complex, subunit A protein | chrC:14021-14770 REVERSE LENGTH=249
0	1.6746	0.649	0.181	0	TM1	Ghir-A09G005210	Symbols: PSBB | photosystem II reaction center protein B | chrC:72371-73897 FORWARD LENGTH=508
0	1.62691	0.779	0.483	0	TM1	Ghir-A13G017170	Symbols: RPS7 | mitochondrial ribosomal protein S7 | chrM:314627-315073 FORWARD LENGTH=148
0	1.54308	0.644	0.299	0	TM1	Ghir-Scaffold3028G000080
0	1.54042	0.597	0.146	0	TM1	Ghir-A09G005440	Symbols: RPS12B, RPS12 | ribosomal protein S12B | chrC:139856-140650 FORWARD LENGTH=123
0	1.52743	0.551	0.121	0	TM1	Ghir-A05G008830	Symbols: RPS2 | ribosomal protein S2 | chrC:15013-15723 REVERSE LENGTH=236
0	1.51139	0.533	0.116	0	TM1	Ghir-A09G005460	Symbols: YCF1.2 | Ycf1 protein | chrC:123884-129244 REVERSE LENGTH=1786
0	1.48359	0.578	0.134	0	TM1	Ghir-D06G001750	Symbols: CLPP1, PCLPP | plastid-encoded CLP P | chrC:69910-71882 REVERSE LENGTH=196
0	1.43191	0.507	0.194	0	TM1	Ghir-A06G015810	Symbols: RPL5 | ribosomal protein L5 | chrM:57774-58331 FORWARD LENGTH=185
0	1.42899	0.552	0.211	0	TM1	Ghir-D04G010580	Symbols: ATP1 | ATP synthase subunit 1 | chrM:302166-303689 REVERSE LENGTH=507
0	1.38304	0.475	0.103	0	TM1	Ghir-A09G011050	Symbols: NDHJ | NADH dehydrogenase subunit J | chrC:48677-49153 REVERSE LENGTH=158
0	1.31872	0.505	0.118	0	TM1	Ghir-A10G009830	Symbols: YCF3 | Tetratricopeptide repeat (TPR)-like superfamily protein | chrC:42584-43751 REVERSE LENGTH=126
0	1.31871	0.464	0.096	0	TM1	Ghir-D10G023710	Symbols: ATPH | ATP synthase subunit C family protein | chrC:13262-13507 REVERSE LENGTH=81
0	1.31685	0.413	0.083	0	TM1	Ghir-A04G004020	Symbols: RPL2.2 | ribosomal protein L2 | chrC:152806-154312 FORWARD LENGTH=274
0	1.27094	0.444	0.098	0	TM1	Ghir-D08G012350	Symbols: PETA | photosynthetic electron transfer A | chrC:61657-62619 FORWARD LENGTH=320
0	1.25357	0.378	0.073	0	TM1	Ghir-A12G002420	Symbols: RPL14 | ribosomal protein L14 | chrC:80696-81064 REVERSE LENGTH=122
0	1.21852	0.544	0.225	0	TM1	Ghir-A11G021870	Symbols: ORFB, ATP8 | Plant mitochondrial ATPase, F0 complex, subunit 8 protein | chrM:129909-130385 FORWARD LENGTH=158
0	1.20234	0.75	0.44	0	TM1	Ghir-A05G029190	Symbols: ATJ3, ATJ | DNAJ homologue 3 | chr3:15869115-15871059 REVERSE LENGTH=420
0	1.18424	0.546	0.251	0	TM1	Ghir-A04G004030	Symbols: PSBA | photosystem II reaction center protein A | chrC:383-1444 REVERSE LENGTH=353
0	1.15507	0.417	0.139	0	TM1	Ghir-A01G011510	Symbols: COB | apocytochrome b | chrM:60235-61416 FORWARD LENGTH=393
0	1.14751	0.36	0.072	0	TM1	Ghir-A09G011070	Symbols: ATPB, PB | ATP synthase subunit beta | chrC:52660-54156 REVERSE LENGTH=498
0	1.11628	0.358	0.072	0	TM1	Ghir-A03G002620	Symbols: RPOC2 | DNA-directed RNA polymerase family protein | chrC:15938-20068 REVERSE LENGTH=1376
0	1.10358	0.41	0.137	0	TM1	Ghir-A08G009020	Symbols: NAD6 | NADH dehydrogenase 6 | chrM:76642-77259 REVERSE LENGTH=205
0	1.07798	0.326	0.064	0	TM1	Ghir-A07G013910	Symbols: NDHD | NADH-Ubiquinone/plastoquinone (complex I) protein | chrC:115665-117185 REVERSE LENGTH=506
0	1.06082	0.348	0.081	0	TM1	Ghir-A04G005850	Symbols: NDHB.2 | NADH-Ubiquinone/plastoquinone (complex I) protein | chrC:141854-143708 FORWARD LENGTH=389
0	0.931983	0.276	0.078	0	TM1	Ghir-D04G010560	Symbols: | NADH dehydrogenase family protein | chr2:3348114-3348413 FORWARD LENGTH=99
8.81692e-54	0.261451	0.638	0.567	4.60781e-49	TM1	Ghir-D09G014980	Symbols: | Heavy metal transport/detoxification superfamily protein | chr2:15515216-15516754 FORWARD LENGTH=386
1.50603e-52	0.324815	0.298	0.204	7.87064e-48	TM1	Ghir-D07G005890	Symbols: | Protein kinase superfamily protein | chr1:25327727-25330965 REVERSE LENGTH=752
8.57951e-47	0.33874	0.406	0.313	4.48374e-42	TM1	Ghir-Scaffold1081G000020
2.64932e-45	0.334529	0.275	0.191	1.38456e-40	TM1	Ghir-A07G005910	Symbols: | Protein kinase superfamily protein | chr1:25327727-25330965 REVERSE LENGTH=752
1.80612e-31	0.260413	0.397	0.326	9.43896e-27	TM1	Ghir-D02G014520	Symbols: atnudt18, NUDT18 | nudix hydrolase homolog 18 | chr1:5124993-5125805 FORWARD LENGTH=176
5.00961e-29	0.254144	0.701	0.657	2.61807e-24	TM1	Ghir-A11G025350
9.28066e-22	0.285479	0.593	0.554	4.85016e-17	TM1	Ghir-D11G025500
0	1.79376	0.29	0.041	0	TM2	Ghir-D02G003280	Symbols: LTP4 | lipid transfer protein 4 | chr5:23925296-23925772 REVERSE LENGTH=112
0	1.78516	0.608	0.173	0	TM2	Ghir-D03G006940	Symbols: | Protein of unknown function, DUF642 | chr5:3644655-3646991 FORWARD LENGTH=366
0	1.56854	0.522	0.178	0	TM2	Ghir-D11G006540	Symbols: EXGT-A4, XTH5 | xyloglucan endotransglucosylase/hydrolase 5 | chr5:4475089-4476217 REVERSE LENGTH=293
0	1.50254	0.479	0.119	0	TM2	Ghir-A11G006630	Symbols: EXGT-A4, XTH5 | xyloglucan endotransglucosylase/hydrolase 5 | chr5:4475089-4476217 REVERSE LENGTH=293
0	1.46084	0.727	0.283	0	TM2	Ghir-A11G029080	Symbols: | Dormancy/auxin associated family protein | chr1:21043414-21044469 FORWARD LENGTH=140
0	1.4483	0.714	0.264	0	TM2	Ghir-D11G029230	Symbols: | Dormancy/auxin associated family protein | chr1:21043414-21044469 FORWARD LENGTH=140
0	1.33564	0.717	0.295	0	TM2	Ghir-D13G004870
0	1.3088	0.598	0.271	0	TM2	Ghir-D09G018070	Symbols: | unknown protein; FUNCTIONS IN: molecular_function unknown; INVOLVED IN: biological_process unknown; LOCATED IN: chloroplast; EXPRESSED IN: 22 plant structures; EXPRESSED DURING: 13 growth stages; BEST Arabidopsis thaliana protein match is: unknown protein (TAIR:AT1G13390.2); Has 125 Blast hits to 125 proteins in 18 species: Archae - 0; Bacteria - 0; Metazoa - 0; Fungi - 0; Plants - 125…
0	1.30662	0.288	0.054	0	TM2	Ghir-D13G020240	Symbols: | Bifunctional inhibitor/lipid-transfer protein/seed storage 2S albumin superfamily protein | chr2:18626377-18626781 FORWARD LENGTH=134
0	1.30272	0.526	0.242	0	TM2	Ghir-A13G019500	Symbols: | Bifunctional inhibitor/lipid-transfer protein/seed storage 2S albumin superfamily protein | chr2:18626377-18626781 FORWARD LENGTH=134
0	1.28953	0.457	0.148	0	TM2	Ghir-D05G001680	Symbols: | Bifunctional inhibitor/lipid-transfer protein/seed storage 2S albumin superfamily protein | chr2:4311160-4312035 REVERSE LENGTH=291
0	1.272	0.546	0.191	0	TM2	Ghir-D02G014790	Symbols: MLP28 | MLP-like protein 28 | chr1:26710203-26711395 REVERSE LENGTH=335
0	1.23197	0.487	0.143	0	TM2	Ghir-A02G002020	Symbols: XTH16 | xyloglucan endotransglucosylase/hydrolase 16 | chr3:8550222-8551248 FORWARD LENGTH=291
0	1.2241	0.349	0.069	0	TM2	Ghir-A13G004740
0	1.21812	0.297	0.06	0	TM2	Ghir-A02G016380	Symbols: XTH6 | xyloglucan endotransglucosylase/hydrolase 6 | chr5:26299080-26300290 FORWARD LENGTH=292
0	1.20362	0.424	0.127	0	TM2	Ghir-A12G015100	Symbols: FLA9 | FASCICLIN-like arabinoogalactan 9 | chr1:982625-983368 REVERSE LENGTH=247
0	1.16931	0.493	0.19	0	TM2	Ghir-A11G033230	Symbols: ACBP6, ACBP | acyl-CoA-binding protein 6 | chr1:11411132-11412099 REVERSE LENGTH=92
0	1.16623	0.316	0.073	0	TM2	Ghir-A08G003300	Symbols: | Leucine-rich repeat (LRR) family protein | chr3:7280930-7282027 FORWARD LENGTH=365
0	1.10651	0.814	0.484	0	TM2	Ghir-A03G013530	Symbols: MLP31 | MLP-like protein 31 | chr1:26713170-26714014 REVERSE LENGTH=171
0	0.944002	0.55	0.247	0	TM2	Ghir-D07G022610	Symbols: IAA14, SLR | indole-3-acetic acid inducible 14 | chr4:8348521-8349923 REVERSE LENGTH=228
0	0.926783	0.257	0.062	0	TM2	Ghir-D12G015320	Symbols: FLA9 | FASCICLIN-like arabinoogalactan 9 | chr1:982625-983368 REVERSE LENGTH=247
0	0.916609	0.334	0.076	0	TM2	Ghir-A02G008500	Symbols: TUA2 | tubulin alpha-2 chain | chr1:18517737-18519729 FORWARD LENGTH=450
0	0.909213	0.28	0.059	0	TM2	Ghir-D06G021210	Symbols: | Protein of unknown function, DUF642 | chr5:8863430-8865394 FORWARD LENGTH=369
0	0.856014	0.578	0.298	0	TM2	Ghir-A07G022530	Symbols: IAA14, SLR | indole-3-acetic acid inducible 14 | chr4:8348521-8349923 REVERSE LENGTH=228
0	0.840155	0.276	0.056	0	TM2	Ghir-D02G008830	Symbols: TUA2 | tubulin alpha-2 chain | chr1:18517737-18519729 FORWARD LENGTH=450
0	0.806533	0.334	0.098	0	TM2	Ghir-D10G004420	Symbols: LHB1B1, LHCB1.4 | light-harvesting chlorophyll-protein complex II subunit B1 | chr2:14524818-14525618 FORWARD LENGTH=266
0	0.799285	0.273	0.07	0	TM2	Ghir-A08G019060	Symbols: TUB6 | beta-6 tubulin | chr5:3961317-3962971 REVERSE LENGTH=449
0	0.776007	0.361	0.128	0	TM2	Ghir-D13G024390	Symbols: ASN1, DIN6, AT-ASN1 | glutamine-dependent asparagine synthase 1 | chr3:17438136-17441043 REVERSE LENGTH=584
0	0.762855	0.328	0.099	0	TM2	Ghir-A11G013470	Symbols: IAA16 | indoleacetic acid-induced protein 16 | chr3:1288993-1290415 REVERSE LENGTH=236
0	0.650188	0.738	0.415	0	TM2	Ghir-D05G017420	Symbols: PRXR1 | Peroxidase superfamily protein | chr4:11646613-11648312 REVERSE LENGTH=330
0	0.447814	0.964	0.901	0	TM2	Ghir-A02G005030	Symbols: TCTP | translationally controlled tumor protein | chr3:5669709-5670729 REVERSE LENGTH=168
1.4529e-300	0.726601	0.365	0.133	7.59302e-296	TM2	Ghir-D04G017160	Symbols: TUA6 | Tubulin/FtsZ family protein | chr4:8548769-8550319 REVERSE LENGTH=450
1.771e-296	0.637414	0.619	0.347	9.25542e-292	TM2	Ghir-A06G016590
1.16483e-294	0.923912	0.412	0.177	6.08753e-290	TM2	Ghir-A09G018560	Symbols: | unknown protein; FUNCTIONS IN: molecular_function unknown; INVOLVED IN: biological_process unknown; LOCATED IN: chloroplast; EXPRESSED IN: 22 plant structures; EXPRESSED DURING: 13 growth stages; BEST Arabidopsis thaliana protein match is: unknown protein (TAIR:AT1G13390.2); Has 125 Blast hits to 125 proteins in 18 species: Archae - 0; Bacteria - 0; Metazoa - 0; Fungi - 0; Plants - 125…
2.75693e-293	1.28947	0.418	0.18	1.4408e-288	TM2	Ghir-A03G013540	Symbols: MLP31 | MLP-like protein 31 | chr1:26713170-26714014 REVERSE LENGTH=171
1.30613e-291	0.660147	0.622	0.351	6.82595e-287	TM2	Ghir-D02G021280	Symbols: TUA2 | tubulin alpha-2 chain | chr1:18517737-18519729 FORWARD LENGTH=450
1.54496e-288	0.720615	0.457	0.204	8.07409e-284	TM2	Ghir-A04G012800	Symbols: TUA2 | tubulin alpha-2 chain | chr1:18517737-18519729 FORWARD LENGTH=450
1.14654e-284	0.788196	0.444	0.2	5.99191e-280	TM2	Ghir-D06G014450	Symbols: DYL1 | dormancy-associated protein-like 1 | chr1:9934252-9935216 REVERSE LENGTH=159
2.87805e-284	0.702046	0.635	0.398	1.5041e-279	TM2	Ghir-D02G000300	Symbols: UBC10 | ubiquitin-conjugating enzyme 10 | chr5:21632802-21633989 REVERSE LENGTH=148
1.16021e-280	1.01295	0.343	0.13	6.06337e-276	TM2	Ghir-D07G020490
8.12667e-271	0.723807	0.402	0.168	4.24708e-266	TM2	Ghir-A05G009460	Symbols: NRPB7 | DNA-directed RNA polymerase II | chr5:23883499-23884976 FORWARD LENGTH=176
3.40514e-264	0.779748	0.382	0.156	1.77956e-259	TM2	Ghir-D01G000240	Symbols: PIP3, PIP3A, PIP2;7, SIMIP | plasma membrane intrinsic protein 3 | chr4:16708672-16709958 FORWARD LENGTH=280
6.73833e-260	0.744836	0.484	0.249	3.52152e-255	TM2	Ghir-A02G000270	Symbols: UBC10 | ubiquitin-conjugating enzyme 10 | chr5:21632802-21633989 REVERSE LENGTH=148
2.24224e-251	0.702335	0.516	0.264	1.17182e-246	TM2	Ghir-A05G001520	Symbols: | Bifunctional inhibitor/lipid-transfer protein/seed storage 2S albumin superfamily protein | chr2:4311160-4312035 REVERSE LENGTH=291
9.68731e-246	0.681396	0.33	0.128	5.06269e-241	TM2	Ghir-D02G021590	Symbols: | Uncharacterised protein family SERF | chr2:9829657-9830274 REVERSE LENGTH=78
6.838e-243	0.665922	0.596	0.371	3.5736e-238	TM2	Ghir-A02G000280	Symbols: UBC10 | ubiquitin-conjugating enzyme 10 | chr5:21632802-21633989 REVERSE LENGTH=148
4.95975e-242	0.654853	0.284	0.098	2.59201e-237	TM2	Ghir-A05G016490	Symbols: DYL1 | dormancy-associated protein-like 1 | chr1:9934252-9935216 REVERSE LENGTH=159
9.09644e-236	0.737516	0.273	0.094	4.75389e-231	TM2	Ghir-A13G010600
2.91465e-231	0.609599	0.262	0.088	1.52322e-226	TM2	Ghir-D06G002210	Symbols: WLIM1 | GATA type zinc finger transcription factor family protein | chr1:3346677-3347763 REVERSE LENGTH=190
2.06538e-225	0.484273	0.571	0.32	1.07939e-220	TM2	Ghir-D06G017480
3.52758e-218	0.605819	0.356	0.152	1.84355e-213	TM2	Ghir-D05G033990	Symbols: PSBR | photosystem II subunit R | chr1:29736085-29736781 FORWARD LENGTH=140
9.72496e-214	0.652344	0.276	0.102	5.08236e-209	TM2	Ghir-D03G014820	Symbols: PIP2F, PIP2;4 | plasma membrane intrinsic protein 2;4 | chr5:24375673-24376939 REVERSE LENGTH=291
2.51834e-206	0.666621	0.336	0.142	1.31611e-201	TM2	Ghir-A01G000230	Symbols: PIP3B, PIP2;8 | plasma membrane intrinsic protein 2;8 | chr2:7301647-7303180 FORWARD LENGTH=278
1.67441e-205	0.59221	0.268	0.098	8.75064e-201	TM2	Ghir-D11G025690
6.72122e-202	0.476263	0.442	0.219	3.51257e-197	TM2	Ghir-D05G021900	Symbols: TUA2 | tubulin alpha-2 chain | chr1:18517737-18519729 FORWARD LENGTH=450
5.9185e-201	0.792951	0.269	0.102	3.09307e-196	TM2	Ghir-D05G017800	Symbols: EFE, ACO4, EAT1 | ethylene-forming enzyme | chr1:1431419-1432695 REVERSE LENGTH=323
3.03693e-198	0.630959	0.353	0.163	1.58713e-193	TM2	Ghir-A11G007100	Symbols: | DCD (Development and Cell Death) domain protein | chr3:9990020-9991407 FORWARD LENGTH=296
3.6836e-197	0.605952	0.298	0.121	1.92508e-192	TM2	Ghir-A05G004640
5.53231e-195	0.56153	0.3	0.121	2.89124e-190	TM2	Ghir-A05G009320	Symbols: TUB8 | tubulin beta 8 | chr5:8042962-8044528 FORWARD LENGTH=449
4.31347e-188	0.610309	0.549	0.35	2.25426e-183	TM2	Ghir-D02G000290	Symbols: UBC10 | ubiquitin-conjugating enzyme 10 | chr5:21632802-21633989 REVERSE LENGTH=148
4.80973e-186	0.741211	0.319	0.141	2.51361e-181	TM2	Ghir-A07G020370
2.56339e-183	0.560556	0.793	0.655	1.33966e-178	TM2	Ghir-A11G002610	Symbols: | Bifunctional inhibitor/lipid-transfer protein/seed storage 2S albumin superfamily protein | chr2:18626377-18626781 FORWARD LENGTH=134
7.29818e-183	0.52343	0.267	0.103	3.8141e-178	TM2	Ghir-A04G005210	Symbols: PSBR | photosystem II subunit R | chr1:29736085-29736781 FORWARD LENGTH=140
3.28599e-181	0.613763	0.313	0.137	1.71729e-176	TM2	Ghir-D08G026450
6.57027e-176	0.531961	0.481	0.266	3.43369e-171	TM2	Ghir-D08G020060	Symbols: PIP1C, TMP-B, PIP1;3 | plasma membrane intrinsic protein 1C | chr1:225986-227176 REVERSE LENGTH=286
8.6317e-174	0.566226	0.283	0.117	4.51101e-169	TM2	Ghir-D12G009450	Symbols: RALFL34 | ralf-like 34 | chr5:26768120-26768509 FORWARD LENGTH=129
4.37286e-172	0.538856	0.616	0.416	2.2853e-167	TM2	Ghir-A02G008050	Symbols: SAH7 | Pollen Ole e 1 allergen and extensin family protein | chr4:5550563-5551259 FORWARD LENGTH=159
1.79715e-170	0.508213	0.589	0.401	9.39206e-166	TM2	Ghir-A08G004410	Symbols: ATARFA1F, ARFA1F | ADP-ribosylation factor A1F | chr1:3513189-3514230 REVERSE LENGTH=181
2.57561e-166	0.540583	0.253	0.1	1.34604e-161	TM2	Ghir-A05G043440	Symbols: CESA6, IXR2, E112, PRC1 | cellulose synthase 6 | chr5:25881555-25886333 FORWARD LENGTH=1084
1.11552e-162	0.756768	0.257	0.106	5.82981e-158	TM2	Ghir-A03G001340	Symbols: TIP2;2, DELTA-TIP2 | tonoplast intrinsic protein 2;2 | chr4:9699318-9700250 FORWARD LENGTH=250
1.67342e-161	0.534434	0.261	0.106	8.74545e-157	TM2	Ghir-D07G020820	Symbols: FLA2 | FASCICLIN-like arabinogalactan 2 | chr4:7491598-7492809 REVERSE LENGTH=403
5.52131e-161	0.482182	0.412	0.215	2.88549e-156	TM2	Ghir-A01G016180	Symbols: PIP3B, PIP2;8 | plasma membrane intrinsic protein 2;8 | chr2:7301647-7303180 FORWARD LENGTH=278
8.11023e-161	0.56026	0.402	0.215	4.23849e-156	TM2	Ghir-A13G019040	Symbols: RCI2B | Low temperature and salt responsive protein family | chr3:1758179-1758452 REVERSE LENGTH=54
7.90557e-155	0.416376	0.483	0.28	4.13153e-150	TM2	Ghir-D01G017710	Symbols: PIP3, PIP3A, PIP2;7, SIMIP | plasma membrane intrinsic protein 3 | chr4:16708672-16709958 FORWARD LENGTH=280
2.68882e-148	0.467646	0.622	0.441	1.4052e-143	TM2	Ghir-D03G006170	Symbols: DELTA-TIP, TIP2;1, DELTA-TIP1, AQP1, ATTIP2;1 | delta tonoplast integral protein | chr3:5505534-5506788 FORWARD LENGTH=250
5.69441e-144	0.627548	0.272	0.122	2.97596e-139	TM2	Ghir-A09G001660	Symbols: GASA4 | GAST1 protein homolog 4 | chr5:4945017-4946025 FORWARD LENGTH=106
1.08762e-143	0.568897	0.52	0.344	5.68399e-139	TM2	Ghir-A06G013190	Symbols: DYL1 | dormancy-associated protein-like 1 | chr1:9934252-9935216 REVERSE LENGTH=159
1.45935e-142	0.515175	0.502	0.32	7.62673e-138	TM2	Ghir-D10G000810	Symbols: POM1, ERH2, ELP1, CTL1, ELP, HOT2, ATCTL1 | Chitinase family protein | chr1:1766833-1768117 REVERSE LENGTH=321
7.74488e-135	0.443825	0.638	0.485	4.04755e-130	TM2	Ghir-D11G030530	Symbols: | Translation initiation factor SUI1 family protein | chr1:20268710-20269390 REVERSE LENGTH=113
4.25313e-129	0.464557	0.312	0.156	2.22273e-124	TM2	Ghir-D01G005520	Symbols: | 3-hydroxyacyl-CoA dehydrogenase family protein | chr3:5145054-5146613 FORWARD LENGTH=294
1.95966e-125	0.430472	0.637	0.496	1.02414e-120	TM2	Ghir-D08G004620	Symbols: ATARFA1F, ARFA1F | ADP-ribosylation factor A1F | chr1:3513189-3514230 REVERSE LENGTH=181
2.78685e-121	0.431228	0.616	0.455	1.45644e-116	TM2	Ghir-D02G008430	Symbols: SAH7 | Pollen Ole e 1 allergen and extensin family protein | chr4:5550563-5551259 FORWARD LENGTH=159
1.33594e-120	0.482977	0.491	0.321	6.98173e-116	TM2	Ghir-D10G000490	Symbols: POM1, ERH2, ELP1, CTL1, ELP, HOT2, ATCTL1 | Chitinase family protein | chr1:1766833-1768117 REVERSE LENGTH=321
1.79429e-118	0.450271	0.492	0.328	9.37712e-114	TM2	Ghir-A11G006130	Symbols: ACT7 | actin 7 | chr5:3052809-3054220 FORWARD LENGTH=377
4.59968e-117	0.487635	0.316	0.166	2.40384e-112	TM2	Ghir-A05G027850	Symbols: | SEC14 cytosolic factor family protein / phosphoglyceride transfer family protein | chr4:5839761-5842158 FORWARD LENGTH=668
1.04817e-116	0.446312	0.288	0.145	5.47784e-112	TM2	Ghir-A03G005520	Symbols: | Adenine nucleotide alpha hydrolases-like superfamily protein | chr3:19989658-19991019 REVERSE LENGTH=160
1.96796e-113	0.43569	0.288	0.147	1.02848e-108	TM2	Ghir-A11G023720	Symbols: ACT7 | actin 7 | chr5:3052809-3054220 FORWARD LENGTH=377
3.98661e-110	0.446486	0.29	0.15	2.08344e-105	TM2	Ghir-A02G009100	Symbols: SSI2, FAB2 | Plant stearoyl-acyl-carrier-protein desaturase family protein | chr2:18120107-18122495 FORWARD LENGTH=401
5.02041e-110	0.663006	0.405	0.254	2.62372e-105	TM2	Ghir-A10G016830	Symbols: SAG21, AtLEA5 | senescence-associated gene 21 | chr4:1046414-1046807 REVERSE LENGTH=97
4.20326e-109	0.353145	0.687	0.56	2.19666e-104	TM2	Ghir-A05G007880	Symbols: CAM5 | calmodulin 5 | chr2:11532069-11534176 FORWARD LENGTH=181
5.45859e-106	0.347804	0.73	0.623	2.85271e-101	TM2	Ghir-A11G035220	Symbols: HSC70-1, HSP70-1, AT-HSC70-1, HSC70 | heat shock cognate protein 70-1 | chr5:554055-556334 REVERSE LENGTH=651
1.41143e-105	0.453361	0.34	0.193	7.37627e-101	TM2	Ghir-A07G003050	Symbols: ATTIL, TIL | temperature-induced lipocalin | chr5:23500512-23501156 REVERSE LENGTH=186
1.5576e-103	0.289115	0.287	0.145	8.14017e-99	TM2	Ghir-A05G021970	Symbols: TUA2 | tubulin alpha-2 chain | chr1:18517737-18519729 FORWARD LENGTH=450
1.22467e-98	0.393726	0.272	0.141	6.40026e-94	TM2	Ghir-A05G013450	Symbols: PAP2, IAA27 | phytochrome-associated protein 2 | chr4:14323665-14325213 REVERSE LENGTH=305
1.28263e-98	0.430836	0.431	0.278	6.70313e-94	TM2	Ghir-A10G023700	Symbols: TMP-C, PIP1;4, PIP1E | plasma membrane intrinsic protein 1;4 | chr4:186143-187531 REVERSE LENGTH=287
1.9954e-98	0.450091	0.327	0.188	1.04282e-93	TM2	Ghir-A11G030390	Symbols: | Translation initiation factor SUI1 family protein | chr1:20268710-20269390 REVERSE LENGTH=113
5.03788e-94	0.436019	0.445	0.304	2.63284e-89	TM2	Ghir-A07G000960	Symbols: OXS3, ATOXS3 | oxidative stress 3 | chr5:22895847-22896502 REVERSE LENGTH=172
1.97281e-88	0.479963	0.471	0.331	1.03101e-83	TM2	Ghir-D11G002600	Symbols: | Bifunctional inhibitor/lipid-transfer protein/seed storage 2S albumin superfamily protein | chr2:18626377-18626781 FORWARD LENGTH=134
9.9261e-87	0.386874	0.268	0.146	5.18748e-82	TM2	Ghir-D11G024060	Symbols: ACT7 | actin 7 | chr5:3052809-3054220 FORWARD LENGTH=377
2.18529e-85	0.321548	0.632	0.503	1.14205e-80	TM2	Ghir-D08G026480	Symbols: PFN1, PRF1 | profilin 1 | chr2:8517074-8518067 REVERSE LENGTH=131
3.18417e-85	0.439591	0.382	0.249	1.66408e-80	TM2	Ghir-D13G015420	Symbols: | Translation initiation factor SUI1 family protein | chr1:20268710-20269390 REVERSE LENGTH=113
1.15162e-83	0.472256	0.28	0.158	6.01846e-79	TM2	Ghir-D03G016460	Symbols: TMP-C, PIP1;4, PIP1E | plasma membrane intrinsic protein 1;4 | chr4:186143-187531 REVERSE LENGTH=287
5.32037e-82	0.281035	0.513	0.359	2.78048e-77	TM2	Ghir-A04G007820	Symbols: GAMMA-TIP, TIP1;1, GAMMA-TIP1 | gamma tonoplast intrinsic protein | chr2:15445490-15446336 FORWARD LENGTH=251
5.2406e-80	0.310982	0.63	0.503	2.73879e-75	TM2	Ghir-A05G035300	Symbols: GAPC, GAPC-1, GAPC1 | glyceraldehyde-3-phosphate dehydrogenase C subunit 1 | chr3:1081077-1083131 FORWARD LENGTH=338
2.24039e-79	0.394861	0.39	0.259	1.17085e-74	TM2	Ghir-D02G022450	Symbols: ATRBP47B, RBP47B | RNA-binding protein 47B | chr3:6611398-6613823 REVERSE LENGTH=435
6.45471e-78	0.304556	0.659	0.555	3.3733e-73	TM2	Ghir-A08G025610	Symbols: PFN1, PRF1 | profilin 1 | chr2:8517074-8518067 REVERSE LENGTH=131
1.32337e-75	0.339865	0.524	0.395	6.91607e-71	TM2	Ghir-D07G007690	Symbols: EIF-5A, ELF5A-1, ATELF5A-1, EIF5A | eukaryotic elongation factor 5A-1 | chr1:4773631-4774668 FORWARD LENGTH=158
3.31505e-73	0.443536	0.279	0.163	1.73248e-68	TM2	Ghir-A01G014460	Symbols: MLP28 | MLP-like protein 28 | chr1:26710203-26711395 REVERSE LENGTH=335
4.4515e-70	0.376226	0.276	0.163	2.3264e-65	TM2	Ghir-A13G014740	Symbols: | Translation initiation factor SUI1 family protein | chr1:20268710-20269390 REVERSE LENGTH=113
7.36132e-69	0.349503	0.348	0.225	3.8471e-64	TM2	Ghir-D11G008160	Symbols: MEE63, MAGO, HAP1 | mago nashi family protein | chr1:403467-404401 REVERSE LENGTH=150
5.34198e-66	0.282061	0.259	0.149	2.79177e-61	TM2	Ghir-D05G014410	Symbols: ATPME3, PME3 | pectin methylesterase 3 | chr3:4772214-4775095 REVERSE LENGTH=592
1.5606e-64	0.344609	0.388	0.269	8.15585e-60	TM2	Ghir-A11G025530
3.59025e-63	0.282928	0.51	0.381	1.8763e-58	TM2	Ghir-A05G002770	Symbols: PFN3, PRF3 | profilin 3 | chr5:22909882-22910821 REVERSE LENGTH=168
8.81967e-63	0.365619	0.255	0.153	4.60925e-58	TM2	Ghir-A04G002030	Symbols: | Translation initiation factor SUI1 family protein | chr1:20268710-20269390 REVERSE LENGTH=113
3.30569e-62	0.336688	0.458	0.339	1.72759e-57	TM2	Ghir-D06G009810
7.11411e-61	0.325482	0.321	0.21	3.7179e-56	TM2	Ghir-A06G011670	Symbols: ATGH9A1, TSD1, DEC, KOR, RSW2, IRX2, KOR1, GH9A1 | glycosyl hydrolase 9A1 | chr5:20197765-20200168 REVERSE LENGTH=621
2.25909e-60	0.345506	0.3	0.192	1.18062e-55	TM2	Ghir-A10G006280	Symbols: ATNADP-ME4, NADP-ME4 | NADP-malic enzyme 4 | chr1:30007655-30011179 REVERSE LENGTH=646
7.20175e-60	0.300442	0.559	0.452	3.7637e-55	TM2	Ghir-D02G005370	Symbols: TCTP | translationally controlled tumor protein | chr3:5669709-5670729 REVERSE LENGTH=168
4.51723e-58	0.283115	0.509	0.393	2.36075e-53	TM2	Ghir-D05G023090	Symbols: ANNAT1, OXY5, ATOXY5 | annexin 1 | chr1:13225304-13226939 FORWARD LENGTH=317
4.55212e-58	0.271009	0.404	0.286	2.37898e-53	TM2	Ghir-D10G026170	Symbols: TMP-C, PIP1;4, PIP1E | plasma membrane intrinsic protein 1;4 | chr4:186143-187531 REVERSE LENGTH=287
1.11977e-56	0.286316	0.589	0.492	5.85203e-52	TM2	Ghir-D04G008460	Symbols: GAPC, GAPC-1, GAPC1 | glyceraldehyde-3-phosphate dehydrogenase C subunit 1 | chr3:1081077-1083131 FORWARD LENGTH=338
1.59616e-56	0.269258	0.618	0.52	8.3417e-52	TM2	Ghir-D05G007930	Symbols: CAM7 | calmodulin 7 | chr3:15664619-15666355 REVERSE LENGTH=149
3.80197e-54	0.322551	0.265	0.166	1.98695e-49	TM2	Ghir-A07G007420	Symbols: RGP3, RGP | reversibly glycosylated polypeptide 3 | chr3:2708347-2709714 REVERSE LENGTH=362
1.16379e-51	0.313359	0.307	0.205	6.08208e-47	TM2	Ghir-D11G007050	Symbols: | DCD (Development and Cell Death) domain protein | chr3:9990020-9991407 FORWARD LENGTH=296
8.36016e-49	0.286599	0.341	0.237	4.3691e-44	TM2	Ghir-D13G009960	Symbols: AVA-P2, AVA-2PE, ATVHA-C2 | ATPase, F0/V0 complex, subunit C protein | chr1:6913317-6914322 FORWARD LENGTH=165
9.35913e-46	0.265388	0.496	0.394	4.89117e-41	TM2	Ghir-D13G019760	Symbols: RCI2B | Low temperature and salt responsive protein family | chr3:1758179-1758452 REVERSE LENGTH=54
2.16531e-45	0.310925	0.283	0.192	1.13162e-40	TM2	Ghir-D06G013290	Symbols: ATGH9A1, TSD1, DEC, KOR, RSW2, IRX2, KOR1, GH9A1 | glycosyl hydrolase 9A1 | chr5:20197765-20200168 REVERSE LENGTH=621
1.89545e-44	0.279493	0.28	0.187	9.9058e-40	TM2	Ghir-D09G005640	Symbols: KAB1, KV-BETA1 | potassium channel beta subunit 1 | chr1:1313662-1315420 FORWARD LENGTH=328
8.7636e-44	0.293401	0.67	0.611	4.57995e-39	TM2	Ghir-A10G017410	Symbols: MLP423 | MLP-like protein 423 | chr1:8500653-8501458 REVERSE LENGTH=155
4.99742e-42	0.29702	0.3	0.211	2.6117e-37	TM2	Ghir-D05G018270	Symbols: HMGB3, NFD3, NFD03 | high mobility group B3 | chr1:7179825-7181193 FORWARD LENGTH=147
9.35931e-42	0.298986	0.318	0.227	4.89127e-37	TM2	Ghir-D13G002460	Symbols: VMA10, AVMA10 | vacuolar membrane ATPase 10 | chr3:150265-150922 REVERSE LENGTH=110
1.28078e-41	0.276514	0.253	0.167	6.69346e-37	TM2	Ghir-D08G012660	Symbols: UBC10 | ubiquitin-conjugating enzyme 10 | chr5:21632802-21633989 REVERSE LENGTH=148
1.67428e-41	0.268878	0.378	0.28	8.74995e-37	TM2	Ghir-D05G025010	Symbols: | Ribosomal protein S13/S18 family | chr1:12370285-12371465 REVERSE LENGTH=152
3.11247e-41	0.289665	0.392	0.297	1.62661e-36	TM2	Ghir-D06G019440	Symbols: ATJ2, J2 | DNAJ homologue 2 | chr5:7303798-7305668 REVERSE LENGTH=419
2.98692e-40	0.265437	0.312	0.22	1.56099e-35	TM2	Ghir-A02G018870	Symbols: ASK2, SKP1B | E3 ubiquitin ligase SCF complex subunit SKP1/ASK1 family protein | chr5:16854495-16855516 REVERSE LENGTH=171
1.08888e-38	0.258254	0.298	0.209	5.69057e-34	TM2	Ghir-A12G023530	Symbols: | Nucleotide excision repair, TFIIH, subunit TTDA | chr1:4222296-4222603 FORWARD LENGTH=71
6.71818e-34	0.255577	0.319	0.235	3.51099e-29	TM2	Ghir-D11G027050	Symbols: IAA16 | indoleacetic acid-induced protein 16 | chr3:1288993-1290415 REVERSE LENGTH=236
5.57322e-33	0.251653	0.314	0.234	2.91262e-28	TM2	Ghir-D13G018790	Symbols: IAA16 | indoleacetic acid-induced protein 16 | chr3:1288993-1290415 REVERSE LENGTH=236
2.57224e-32	0.687034	0.531	0.483	1.34428e-27	TM2	Ghir-A02G002900	Symbols: LTP4 | lipid transfer protein 4 | chr5:23925296-23925772 REVERSE LENGTH=112
1.03846e-31	0.28904	0.254	0.18	5.42711e-27	TM2	Ghir-D01G012670
2.27066e-31	0.250314	0.627	0.577	1.18667e-26	TM2	Ghir-D01G023120	Symbols: MT2A, ATMT-K, ATMT-1 | metallothionein 2A | chr3:2889737-2890188 REVERSE LENGTH=81
5.3954e-31	0.254759	0.375	0.298	2.81969e-26	TM2	Ghir-A06G018560	Symbols: ATJ2, J2 | DNAJ homologue 2 | chr5:7303798-7305668 REVERSE LENGTH=419
1.42149e-27	0.25946	0.349	0.276	7.42883e-23	TM2	Ghir-A09G006330	Symbols: ATAILP1, AILP1 | Aluminium induced protein with YGL and LRDR motifs | chr5:6423398-6425785 FORWARD LENGTH=234
1.83836e-27	0.280971	0.356	0.289	9.60744e-23	TM2	Ghir-D11G008300	Symbols: ATJ3, ATJ | DNAJ homologue 3 | chr3:15869115-15871059 REVERSE LENGTH=420
6.59581e-26	0.260109	0.551	0.487	3.44704e-21	TM2	Ghir-A04G013330
0	2.13537	0.733	0.4	0	TM3	Ghir-D11G005220	Symbols: | alpha/beta-Hydrolases superfamily protein | chr5:17210738-17214152 REVERSE LENGTH=467
0	1.91042	0.826	0.394	0	TM3	Ghir-A02G013330	Symbols: DELTA-TIP, TIP2;1, DELTA-TIP1, AQP1, ATTIP2;1 | delta tonoplast integral protein | chr3:5505534-5506788 FORWARD LENGTH=250
0	1.67815	0.427	0.166	0	TM3	Ghir-A09G011470	Symbols: FLA12 | FASCICLIN-like arabinogalactan-protein 12 | chr5:24325916-24326665 REVERSE LENGTH=249
0	1.67105	0.429	0.176	0	TM3	Ghir-A10G017820	Symbols: C/VIF1, ATC/VIF1 | cell wall / vacuolar inhibitor of fructosidase 1 | chr1:17681954-17683516 REVERSE LENGTH=205
0	1.59405	0.513	0.155	0	TM3	Ghir-A01G020490	Symbols: GAMMA-TIP, TIP1;1, GAMMA-TIP1 | gamma tonoplast intrinsic protein | chr2:15445490-15446336 FORWARD LENGTH=251
0	1.59321	0.733	0.425	0	TM3	Ghir-D03G006170	Symbols: DELTA-TIP, TIP2;1, DELTA-TIP1, AQP1, ATTIP2;1 | delta tonoplast integral protein | chr3:5505534-5506788 FORWARD LENGTH=250
0	1.57961	0.708	0.246	0	TM3	Ghir-D01G017710	Symbols: PIP3, PIP3A, PIP2;7, SIMIP | plasma membrane intrinsic protein 3 | chr4:16708672-16709958 FORWARD LENGTH=280
0	1.53915	0.61	0.249	0	TM3	Ghir-A05G001520	Symbols: | Bifunctional inhibitor/lipid-transfer protein/seed storage 2S albumin superfamily protein | chr2:4311160-4312035 REVERSE LENGTH=291
0	1.48677	0.738	0.355	0	TM3	Ghir-D04G011880	Symbols: GAMMA-TIP, TIP1;1, GAMMA-TIP1 | gamma tonoplast intrinsic protein | chr2:15445490-15446336 FORWARD LENGTH=251
0	1.438	0.402	0.142	0	TM3	Ghir-D09G011010	Symbols: FLA12 | FASCICLIN-like arabinogalactan-protein 12 | chr5:24325916-24326665 REVERSE LENGTH=249
0	1.40786	0.47	0.146	0	TM3	Ghir-A05G022790	Symbols: | Cupredoxin superfamily protein | chr1:27188287-27189093 FORWARD LENGTH=181
0	1.40568	0.719	0.328	0	TM3	Ghir-A04G007820	Symbols: GAMMA-TIP, TIP1;1, GAMMA-TIP1 | gamma tonoplast intrinsic protein | chr2:15445490-15446336 FORWARD LENGTH=251
0	1.37963	0.438	0.107	0	TM3	Ghir-A03G021250	Symbols: | O-Glycosyl hydrolases family 17 protein | chr4:16481147-16483988 REVERSE LENGTH=504
0	1.35449	0.573	0.191	0	TM3	Ghir-A01G016180	Symbols: PIP3B, PIP2;8 | plasma membrane intrinsic protein 2;8 | chr2:7301647-7303180 FORWARD LENGTH=278
0	1.34119	0.338	0.052	0	TM3	Ghir-D05G016260	Symbols: | unknown protein; FUNCTIONS IN: molecular_function unknown; INVOLVED IN: biological_process unknown; LOCATED IN: endomembrane system; EXPRESSED IN: 17 plant structures; EXPRESSED DURING: 9 growth stages; BEST Arabidopsis thaliana protein match is: unknown protein (TAIR:AT1G28400.1); Has 3053 Blast hits to 2119 proteins in 133 species: Archae - 6; Bacteria - 52; Metazoa - 135; Fungi - 96…
0	1.30033	0.694	0.421	0	TM3	Ghir-D05G017420	Symbols: PRXR1 | Peroxidase superfamily protein | chr4:11646613-11648312 REVERSE LENGTH=330
0	1.27466	0.447	0.122	0	TM3	Ghir-D05G022710	Symbols: | Cupredoxin superfamily protein | chr1:27188287-27189093 FORWARD LENGTH=181
0	1.2602	0.275	0.057	0	TM3	Ghir-D02G018470
0	1.25735	0.282	0.08	0	TM3	Ghir-D06G000470	Symbols: WAT1 | Walls Are Thin 1 | chr1:28338282-28340091 REVERSE LENGTH=389
0	1.25287	0.835	0.422	0	TM3	Ghir-D02G008430	Symbols: SAH7 | Pollen Ole e 1 allergen and extensin family protein | chr4:5550563-5551259 FORWARD LENGTH=159
0	1.25017	0.673	0.34	0	TM3	Ghir-A09G015880	Symbols: PIP2B, PIP2;2 | plasma membrane intrinsic protein 2 | chr2:15613624-15614791 REVERSE LENGTH=285
0	1.2402	0.421	0.147	0	TM3	Ghir-D10G003240	Symbols: | unknown protein; FUNCTIONS IN: molecular_function unknown; INVOLVED IN: biological_process unknown; LOCATED IN: endomembrane system; EXPRESSED IN: 22 plant structures; EXPRESSED DURING: 13 growth stages; BEST Arabidopsis thaliana protein match is: unknown protein (TAIR:AT2G33850.1); Has 45374 Blast hits to 18870 proteins in 668 species: Archae - 72; Bacteria - 1460; Metazoa - 1191; Fun…
0	1.22667	0.408	0.121	0	TM3	Ghir-D13G004490
0	1.22264	0.441	0.122	0	TM3	Ghir-D05G014410	Symbols: ATPME3, PME3 | pectin methylesterase 3 | chr3:4772214-4775095 REVERSE LENGTH=592
0	1.20922	0.405	0.152	0	TM3	Ghir-D01G000240	Symbols: PIP3, PIP3A, PIP2;7, SIMIP | plasma membrane intrinsic protein 3 | chr4:16708672-16709958 FORWARD LENGTH=280
0	1.20777	0.394	0.133	0	TM3	Ghir-A01G000230	Symbols: PIP3B, PIP2;8 | plasma membrane intrinsic protein 2;8 | chr2:7301647-7303180 FORWARD LENGTH=278
0	1.18837	0.622	0.245	0	TM3	Ghir-D08G020060	Symbols: PIP1C, TMP-B, PIP1;3 | plasma membrane intrinsic protein 1C | chr1:225986-227176 REVERSE LENGTH=286
0	1.18782	0.803	0.388	0	TM3	Ghir-A02G008050	Symbols: SAH7 | Pollen Ole e 1 allergen and extensin family protein | chr4:5550563-5551259 FORWARD LENGTH=159
0	1.14218	0.334	0.089	0	TM3	Ghir-D02G021670
0	1.13749	0.747	0.5	0	TM3	Ghir-D09G015320	Symbols: PIP2A, PIP2, PIP2;1 | plasma membrane intrinsic protein 2A | chr3:19803906-19805454 REVERSE LENGTH=287
0	1.11714	0.309	0.076	0	TM3	Ghir-A03G020240
0	1.08242	0.363	0.08	0	TM3	Ghir-D01G022000	Symbols: GAMMA-TIP, TIP1;1, GAMMA-TIP1 | gamma tonoplast intrinsic protein | chr2:15445490-15446336 FORWARD LENGTH=251
0	1.07579	0.274	0.055	0	TM3	Ghir-D08G021420	Symbols: | Plant L-ascorbate oxidase | chr5:7172727-7177409 FORWARD LENGTH=588
0	1.06723	0.34	0.087	0	TM3	Ghir-A05G013420	Symbols: | Major facilitator superfamily protein | chr1:19434671-19438673 FORWARD LENGTH=607
0	1.05899	0.514	0.177	0	TM3	Ghir-A06G000260	Symbols: SHD, HSP90.7, AtHsp90.7, AtHsp90-7 | Chaperone protein htpG family protein | chr4:12551902-12555851 REVERSE LENGTH=823
0	1.01386	0.352	0.101	0	TM3	Ghir-D05G013190	Symbols: | Major facilitator superfamily protein | chr1:19434671-19438673 FORWARD LENGTH=607
0	1.00541	0.328	0.101	0	TM3	Ghir-A13G004310
0	1.00104	0.32	0.092	0	TM3	Ghir-A10G002460
0	0.946738	0.374	0.086	0	TM3	Ghir-D02G022730	Symbols: | O-Glycosyl hydrolases family 17 protein | chr4:16481147-16483988 REVERSE LENGTH=504
0	0.92016	0.486	0.202	0	TM3	Ghir-A05G027280	Symbols: SAH7 | Pollen Ole e 1 allergen and extensin family protein | chr4:5550563-5551259 FORWARD LENGTH=159
0	0.88294	0.396	0.14	0	TM3	Ghir-D03G016460	Symbols: TMP-C, PIP1;4, PIP1E | plasma membrane intrinsic protein 1;4 | chr4:186143-187531 REVERSE LENGTH=287
0	0.841111	0.266	0.046	0	TM3	Ghir-A05G014610	Symbols: ATPME3, PME3 | pectin methylesterase 3 | chr3:4772214-4775095 REVERSE LENGTH=592
0	0.819683	0.402	0.138	0	TM3	Ghir-D09G010900	Symbols: TET3 | tetraspanin3 | chr3:16733973-16735854 REVERSE LENGTH=285
0	0.807154	0.346	0.11	0	TM3	Ghir-D06G000070	Symbols: SHD, HSP90.7, AtHsp90.7, AtHsp90-7 | Chaperone protein htpG family protein | chr4:12551902-12555851 REVERSE LENGTH=823
0	0.79506	0.385	0.128	0	TM3	Ghir-A06G000990	Symbols: | Protein of unknown function (DUF1195) | chr4:17285953-17287281 REVERSE LENGTH=179
0	0.791197	0.364	0.107	0	TM3	Ghir-D12G019720	Symbols: COB | COBRA-like extracellular glycosyl-phosphatidyl inositol-anchored protein family | chr5:24511466-24513932 REVERSE LENGTH=456
0	0.758233	0.909	0.788	0	TM3	Ghir-A03G006800	Symbols: | Plant invertase/pectin methylesterase inhibitor superfamily protein | chr5:25037504-25038112 FORWARD LENGTH=202
0	0.752307	0.332	0.106	0	TM3	Ghir-D13G019430	Symbols: CRT1, CRT1a, AtCRT1a | calreticulin 1a | chr1:21090059-21092630 REVERSE LENGTH=425
0	0.745844	0.305	0.074	0	TM3	Ghir-D11G029710	Symbols: CRT1, CRT1a, AtCRT1a | calreticulin 1a | chr1:21090059-21092630 REVERSE LENGTH=425
0	0.723244	0.297	0.062	0	TM3	Ghir-D03G003220	Symbols: | unknown protein; BEST Arabidopsis thaliana protein match is: unknown protein (TAIR:AT4G37820.1); Has 799854 Blast hits to 188815 proteins in 4452 species: Archae - 4529; Bacteria - 144236; Metazoa - 287749; Fungi - 87083; Plants - 43826; Viruses - 3662; Other Eukaryotes - 228769 (source: NCBI BLink). | chr2:9697380-9699584 REVERSE LENGTH=734
0	0.717278	0.308	0.074	0	TM3	Ghir-A09G011360	Symbols: TET3 | tetraspanin3 | chr3:16733973-16735854 REVERSE LENGTH=285
0	0.70657	0.426	0.166	0	TM3	Ghir-D13G014120	Symbols: LLG1 | LORELEI-LIKE-GPI-ANCHORED PROTEIN 1 | chr5:22736072-22737108 FORWARD LENGTH=168
1.83958e-304	0.767897	0.736	0.485	9.61381e-300	TM3	Ghir-D08G016470	Symbols: | Pectinacetylesterase family protein | chr4:10582188-10584766 REVERSE LENGTH=391
1.94755e-300	0.890204	0.339	0.118	1.01781e-295	TM3	Ghir-A05G031160	Symbols: PROT2, ATPROT2 | proline transporter 2 | chr3:20695786-20698157 FORWARD LENGTH=439
6.95706e-300	0.665019	0.418	0.168	3.63583e-295	TM3	Ghir-A02G011210	Symbols: | Reticulon family protein | chr2:18965410-18966940 FORWARD LENGTH=255
2.32008e-297	0.901347	0.266	0.078	1.2125e-292	TM3	Ghir-A08G006270	Symbols: UCC3 | uclacyanin 3 | chr3:22279867-22280633 REVERSE LENGTH=222
8.62371e-290	1.18667	0.602	0.349	4.50684e-285	TM3	Ghir-A06G016590
2.2979e-289	0.688099	0.317	0.105	1.2009e-284	TM3	Ghir-A11G029540	Symbols: CRT1, CRT1a, AtCRT1a | calreticulin 1a | chr1:21090059-21092630 REVERSE LENGTH=425
2.38937e-284	0.912408	0.736	0.519	1.24871e-279	TM3	Ghir-D13G022130	Symbols: ATBCB, BCB, SAG14 | blue-copper-binding protein | chr5:6826626-6827408 FORWARD LENGTH=196
1.88703e-281	0.614939	0.345	0.123	9.8618e-277	TM3	Ghir-A09G009860	Symbols: ROC7 | rotamase CYP 7 | chr5:23717840-23719495 FORWARD LENGTH=204
1.2607e-279	1.18495	0.316	0.11	6.58854e-275	TM3	Ghir-A03G017200
5.88582e-278	0.657924	0.323	0.111	3.07599e-273	TM3	Ghir-A13G018780	Symbols: CRT1, CRT1a, AtCRT1a | calreticulin 1a | chr1:21090059-21092630 REVERSE LENGTH=425
2.23108e-277	0.782377	0.479	0.227	1.16598e-272	TM3	Ghir-A02G016350	Symbols: | unknown protein; BEST Arabidopsis thaliana protein match is: unknown protein (TAIR:AT4G37820.1); Has 799854 Blast hits to 188815 proteins in 4452 species: Archae - 4529; Bacteria - 144236; Metazoa - 287749; Fungi - 87083; Plants - 43826; Viruses - 3662; Other Eukaryotes - 228769 (source: NCBI BLink). | chr2:9697380-9699584 REVERSE LENGTH=734
5.57012e-276	0.649666	0.431	0.185	2.911e-271	TM3	Ghir-D06G015920	Symbols: | Serinc-domain containing serine and sphingolipid biosynthesis protein | chr1:5540905-5542670 FORWARD LENGTH=412
2.4329e-263	1.26788	0.562	0.321	1.27146e-258	TM3	Ghir-D06G017480
6.23554e-263	0.787568	0.276	0.088	3.25876e-258	TM3	Ghir-D05G007160	Symbols: | Leucine-rich repeat (LRR) family protein | chr3:7280930-7282027 FORWARD LENGTH=365
1.09912e-259	0.633775	0.578	0.308	5.7441e-255	TM3	Ghir-D10G000810	Symbols: POM1, ERH2, ELP1, CTL1, ELP, HOT2, ATCTL1 | Chitinase family protein | chr1:1766833-1768117 REVERSE LENGTH=321
1.93968e-251	0.629389	0.459	0.214	1.0137e-246	TM3	Ghir-D02G002390	Symbols: GAE6 | UDP-D-glucuronate 4-epimerase 6 | chr3:8603645-8605027 FORWARD LENGTH=460
3.16128e-251	0.64097	0.572	0.309	1.65212e-246	TM3	Ghir-D10G000490	Symbols: POM1, ERH2, ELP1, CTL1, ELP, HOT2, ATCTL1 | Chitinase family protein | chr1:1766833-1768117 REVERSE LENGTH=321
1.71235e-243	0.624567	0.319	0.118	8.94889e-239	TM3	Ghir-A08G002930	Symbols: APA1, ATAPA1 | aspartic proteinase A1 | chr1:4017119-4019874 REVERSE LENGTH=506
7.11815e-238	0.644568	0.628	0.39	3.72002e-233	TM3	Ghir-D05G010100	Symbols: | Leucine-rich repeat (LRR) family protein | chr5:7164758-7166904 FORWARD LENGTH=218
4.89526e-237	0.597642	0.386	0.165	2.55831e-232	TM3	Ghir-D11G018870	Symbols: AVA-P2, AVA-2PE, ATVHA-C2 | ATPase, F0/V0 complex, subunit C protein | chr1:6913317-6914322 FORWARD LENGTH=165
1.28894e-235	0.566027	0.463	0.219	6.73614e-231	TM3	Ghir-D13G009960	Symbols: AVA-P2, AVA-2PE, ATVHA-C2 | ATPase, F0/V0 complex, subunit C protein | chr1:6913317-6914322 FORWARD LENGTH=165
6.91635e-233	0.938089	0.309	0.116	3.61455e-228	TM3	Ghir-A09G001660	Symbols: GASA4 | GAST1 protein homolog 4 | chr5:4945017-4946025 FORWARD LENGTH=106
4.68581e-231	0.560096	0.363	0.15	2.44885e-226	TM3	Ghir-A06G015340	Symbols: | Serinc-domain containing serine and sphingolipid biosynthesis protein | chr1:5540905-5542670 FORWARD LENGTH=412
3.16835e-230	0.566272	0.46	0.224	1.65581e-225	TM3	Ghir-A06G020920	Symbols: | Serinc-domain containing serine and sphingolipid biosynthesis protein | chr1:5540905-5542670 FORWARD LENGTH=412
5.91652e-230	0.531912	0.297	0.106	3.09203e-225	TM3	Ghir-A11G031350	Symbols: | sodium/calcium exchanger family protein / calcium-binding EF hand family protein | chr1:19844790-19847533 FORWARD LENGTH=585
2.26718e-229	0.5961	0.272	0.092	1.18485e-224	TM3	Ghir-A07G020700	Symbols: FLA2 | FASCICLIN-like arabinogalactan 2 | chr4:7491598-7492809 REVERSE LENGTH=403
2.64877e-222	0.601406	0.377	0.161	1.38427e-217	TM3	Ghir-D01G012670
3.32571e-219	0.77956	0.311	0.12	1.73805e-214	TM3	Ghir-A05G019870	Symbols: | O-Glycosyl hydrolases family 17 protein | chr2:7035463-7038326 REVERSE LENGTH=503
7.4048e-219	1.11775	0.488	0.273	3.86982e-214	TM3	Ghir-D10G026170	Symbols: TMP-C, PIP1;4, PIP1E | plasma membrane intrinsic protein 1;4 | chr4:186143-187531 REVERSE LENGTH=287
6.15839e-213	0.536355	0.326	0.131	3.21844e-208	TM3	Ghir-D05G001220	Symbols: | O-Glycosyl hydrolases family 17 protein | chr3:20549806-20552004 REVERSE LENGTH=449
2.69472e-211	0.819937	0.268	0.097	1.40829e-206	TM3	Ghir-D05G006460	Symbols: | Eukaryotic aspartyl protease family protein | chr5:3403331-3405331 REVERSE LENGTH=474
4.15636e-206	0.723292	0.638	0.426	2.17215e-201	TM3	Ghir-A08G009900	Symbols: TET7 | tetraspanin7 | chr4:13942566-13943621 REVERSE LENGTH=263
9.54954e-206	0.570765	0.353	0.154	4.99068e-201	TM3	Ghir-D12G011830	Symbols: | fringe-related protein | chr4:126509-130126 FORWARD LENGTH=785
2.09473e-202	0.5098	0.339	0.142	1.09473e-197	TM3	Ghir-A11G018740	Symbols: AVA-P2, AVA-2PE, ATVHA-C2 | ATPase, F0/V0 complex, subunit C protein | chr1:6913317-6914322 FORWARD LENGTH=165
2.6672e-201	0.66547	0.584	0.356	1.3939e-196	TM3	Ghir-D02G021280	Symbols: TUA2 | tubulin alpha-2 chain | chr1:18517737-18519729 FORWARD LENGTH=450
1.09386e-199	0.850252	0.517	0.307	5.71665e-195	TM3	Ghir-A06G017660	Symbols: TMP-C, PIP1;4, PIP1E | plasma membrane intrinsic protein 1;4 | chr4:186143-187531 REVERSE LENGTH=287
3.75365e-196	0.786779	0.499	0.282	1.96169e-191	TM3	Ghir-A08G002820	Symbols: TCH4, XTH22 | Xyloglucan endotransglucosylase/hydrolase family protein | chr5:23307296-23308235 REVERSE LENGTH=284
9.81194e-195	0.622525	0.731	0.556	5.12782e-190	TM3	Ghir-D05G027290	Symbols: SAH7 | Pollen Ole e 1 allergen and extensin family protein | chr4:5550563-5551259 FORWARD LENGTH=159
4.48661e-192	0.578713	0.357	0.161	2.34475e-187	TM3	Ghir-A08G013590	Symbols: | Reticulon family protein | chr2:18965410-18966940 FORWARD LENGTH=255
1.52043e-188	0.507028	0.354	0.159	7.94593e-184	TM3	Ghir-D06G022000	Symbols: | Serinc-domain containing serine and sphingolipid biosynthesis protein | chr1:5540905-5542670 FORWARD LENGTH=412
3.86426e-185	0.533185	0.523	0.299	2.0195e-180	TM3	Ghir-D02G023120	Symbols: | Papain family cysteine protease | chr2:9171964-9173301 REVERSE LENGTH=361
4.5761e-185	0.509831	0.328	0.142	2.39152e-180	TM3	Ghir-D05G028700	Symbols: | xylose isomerase family protein | chr5:23347030-23349805 FORWARD LENGTH=477
1.49917e-183	0.475482	0.338	0.147	7.83483e-179	TM3	Ghir-D10G018150	Symbols: RALFL33 | ralf-like 33 | chr4:8984915-8985265 FORWARD LENGTH=116
3.45441e-183	0.984975	0.706	0.544	1.80531e-178	TM3	Ghir-A10G023690	Symbols: TMP-C, PIP1;4, PIP1E | plasma membrane intrinsic protein 1;4 | chr4:186143-187531 REVERSE LENGTH=287
1.15471e-182	0.536554	0.273	0.105	6.03464e-178	TM3	Ghir-D07G020820	Symbols: FLA2 | FASCICLIN-like arabinogalactan 2 | chr4:7491598-7492809 REVERSE LENGTH=403
1.63136e-182	0.475426	0.293	0.116	8.52565e-178	TM3	Ghir-D12G009450	Symbols: RALFL34 | ralf-like 34 | chr5:26768120-26768509 FORWARD LENGTH=129
1.63361e-180	0.690331	0.802	0.668	8.5374e-176	TM3	Ghir-A13G021270	Symbols: ATBCB, BCB, SAG14 | blue-copper-binding protein | chr5:6826626-6827408 FORWARD LENGTH=196
7.76061e-179	0.700698	0.511	0.297	4.05577e-174	TM3	Ghir-D05G016970	Symbols: STP1, ATSTP1 | sugar transporter 1 | chr1:3777460-3780133 FORWARD LENGTH=522
3.65026e-177	0.440184	0.266	0.103	1.90766e-172	TM3	Ghir-A10G015200	Symbols: | unknown protein; FUNCTIONS IN: molecular_function unknown; INVOLVED IN: response to oxidative stress; LOCATED IN: endomembrane system; EXPRESSED IN: 25 plant structures; EXPRESSED DURING: 15 growth stages; Has 53 Blast hits to 53 proteins in 21 species: Archae - 0; Bacteria - 0; Metazoa - 0; Fungi - 0; Plants - 48; Viruses - 0; Other Eukaryotes - 5 (source: NCBI BLink). | chr3:19139715…
1.42403e-172	0.463393	0.308	0.133	7.44211e-168	TM3	Ghir-A01G007320	Symbols: | Saposin-like aspartyl protease family protein | chr1:23010107-23012681 REVERSE LENGTH=513
5.35197e-172	0.499165	0.466	0.256	2.79699e-167	TM3	Ghir-A13G009040	Symbols: AVA-P2, AVA-2PE, ATVHA-C2 | ATPase, F0/V0 complex, subunit C protein | chr1:6913317-6914322 FORWARD LENGTH=165
8.80711e-172	0.445742	0.307	0.13	4.60269e-167	TM3	Ghir-D11G031650	Symbols: | sodium/calcium exchanger family protein / calcium-binding EF hand family protein | chr1:19844790-19847533 FORWARD LENGTH=585
1.70421e-168	0.495475	0.271	0.109	8.90637e-164	TM3	Ghir-A12G019460	Symbols: COB | COBRA-like extracellular glycosyl-phosphatidyl inositol-anchored protein family | chr5:24511466-24513932 REVERSE LENGTH=456
5.1902e-165	0.509841	0.387	0.191	2.71245e-160	TM3	Ghir-D04G010050	Symbols: | MD-2-related lipid recognition domain-containing protein / ML domain-containing protein | chr3:3724326-3725476 REVERSE LENGTH=171
1.77316e-164	0.415163	0.263	0.105	9.26671e-160	TM3	Ghir-A03G021630	Symbols: RD19, RD19A | Papain family cysteine protease | chr4:18215826-18217326 REVERSE LENGTH=368
9.34571e-164	0.458587	0.312	0.138	4.88416e-159	TM3	Ghir-D01G014880	Symbols: | Endomembrane protein 70 protein family | chr1:5037669-5040199 FORWARD LENGTH=592
2.91286e-163	0.424472	0.295	0.125	1.52229e-158	TM3	Ghir-A01G019380	Symbols: | unknown protein; FUNCTIONS IN: molecular_function unknown; INVOLVED IN: biological_process unknown; LOCATED IN: plasma membrane; EXPRESSED IN: cultured cell; BEST Arabidopsis thaliana protein match is: unknown protein (TAIR:AT3G11800.1); Has 76 Blast hits to 75 proteins in 19 species: Archae - 0; Bacteria - 0; Metazoa - 0; Fungi - 0; Plants - 74; Viruses - 0; Other Eukaryotes - 2 (sour…
7.73629e-163	0.790416	0.413	0.223	4.04306e-158	TM3	Ghir-D05G021900	Symbols: TUA2 | tubulin alpha-2 chain | chr1:18517737-18519729 FORWARD LENGTH=450
1.71648e-160	0.850503	0.259	0.109	8.97051e-156	TM3	Ghir-A09G017290	Symbols: TMP-C, PIP1;4, PIP1E | plasma membrane intrinsic protein 1;4 | chr4:186143-187531 REVERSE LENGTH=287
6.35058e-160	0.567888	0.624	0.424	3.31888e-155	TM3	Ghir-D10G001510	Symbols: | B-cell receptor-associated protein 31-like | chr1:4014958-4016222 FORWARD LENGTH=221
9.8259e-160	0.456571	0.272	0.113	5.13512e-155	TM3	Ghir-D03G014790	Symbols: ATPDIL1-4, PDI2, ATPDI2, PDIL1-4 | PDI-like 1-4 | chr5:24371141-24373993 REVERSE LENGTH=597
3.62332e-158	0.529634	0.322	0.149	1.89358e-153	TM3	Ghir-D11G021730	Symbols: ATPSK5, PSK5 | phytosulfokine 5 precursor | chr5:26351593-26352055 FORWARD LENGTH=77
2.3026e-155	0.54592	0.424	0.229	1.20336e-150	TM3	Ghir-D06G017580	Symbols: | Cystatin/monellin superfamily protein | chr5:19286596-19286964 REVERSE LENGTH=122
1.16611e-154	0.4208	0.29	0.126	6.09423e-150	TM3	Ghir-A08G016780	Symbols: TOM2A | tobamovirus multiplication 2A | chr1:11689393-11690873 REVERSE LENGTH=280
1.16932e-152	0.518393	0.638	0.439	6.11099e-148	TM3	Ghir-A02G002190	Symbols: GAE6 | UDP-D-glucuronate 4-epimerase 6 | chr3:8603645-8605027 FORWARD LENGTH=460
1.06572e-151	0.434128	0.276	0.118	5.56953e-147	TM3	Ghir-D02G001380	Symbols: CRT3, PSL1, EBS2, AtCRT3 | calreticulin 3 | chr1:2668008-2671800 REVERSE LENGTH=424
4.53019e-151	0.555773	0.607	0.41	2.36753e-146	TM3	Ghir-A10G000760	Symbols: | B-cell receptor-associated protein 31-like | chr1:4014958-4016222 FORWARD LENGTH=221
1.22483e-150	0.404572	0.285	0.124	6.4011e-146	TM3	Ghir-D05G008080	Symbols: | Immunoglobulin E-set superfamily protein | chr5:1976219-1977231 REVERSE LENGTH=153
1.24076e-150	0.399858	0.272	0.114	6.48431e-146	TM3	Ghir-A03G004190	Symbols: | Leucine-rich repeat (LRR) family protein | chr5:7164758-7166904 FORWARD LENGTH=218
3.4514e-149	0.467508	0.287	0.127	1.80374e-144	TM3	Ghir-D12G013820	Symbols: ATPDIL2-1, UNE5, MEE30, PDI11, ATPDI11 | thioredoxin family protein | chr2:19481503-19483683 FORWARD LENGTH=361
3.56902e-149	1.01353	0.365	0.197	1.86521e-144	TM3	Ghir-D09G016720	Symbols: TMP-C, PIP1;4, PIP1E | plasma membrane intrinsic protein 1;4 | chr4:186143-187531 REVERSE LENGTH=287
2.33564e-148	0.443	0.613	0.413	1.22063e-143	TM3	Ghir-A08G004190	Symbols: | unknown protein; FUNCTIONS IN: molecular_function unknown; INVOLVED IN: biological_process unknown; LOCATED IN: endomembrane system; EXPRESSED IN: 24 plant structures; EXPRESSED DURING: 15 growth stages; Has 44 Blast hits to 44 proteins in 14 species: Archae - 0; Bacteria - 0; Metazoa - 0; Fungi - 0; Plants - 44; Viruses - 0; Other Eukaryotes - 0 (source: NCBI BLink). | chr1:24440471-2…
2.81328e-147	0.532613	0.47	0.275	1.47025e-142	TM3	Ghir-D02G020190	Symbols: | Transmembrane amino acid transporter family protein | chr2:17531323-17532564 REVERSE LENGTH=413
1.51607e-145	0.49268	0.365	0.185	7.92314e-141	TM3	Ghir-D08G003010	Symbols: APA1, ATAPA1 | aspartic proteinase A1 | chr1:4017119-4019874 REVERSE LENGTH=506
8.20505e-145	0.458113	0.3	0.136	4.28804e-140	TM3	Ghir-A05G013450	Symbols: PAP2, IAA27 | phytochrome-associated protein 2 | chr4:14323665-14325213 REVERSE LENGTH=305
1.09655e-143	0.487033	0.439	0.245	5.73068e-139	TM3	Ghir-A06G022820	Symbols: | Cystatin/monellin superfamily protein | chr5:19286596-19286964 REVERSE LENGTH=122
5.22764e-141	0.569011	0.615	0.437	2.73202e-136	TM3	Ghir-D08G009500	Symbols: TET8 | tetraspanin8 | chr2:10135859-10137352 REVERSE LENGTH=273
1.68736e-140	0.538831	0.361	0.185	8.81832e-136	TM3	Ghir-A05G017170	Symbols: STP1, ATSTP1 | sugar transporter 1 | chr1:3777460-3780133 FORWARD LENGTH=522
1.60771e-139	0.385843	0.283	0.126	8.40204e-135	TM3	Ghir-A01G014180	Symbols: | FUNCTIONS IN: molecular_function unknown; INVOLVED IN: intracellular protein transport; LOCATED IN: endomembrane system, integral to membrane, endoplasmic reticulum; EXPRESSED IN: 23 plant structures; EXPRESSED DURING: 13 growth stages; CONTAINS InterPro DOMAIN/s: B-cell receptor-associated 31-like (InterPro:IPR008417); BEST Arabidopsis thaliana protein match is: unknown protein (TAIR:…
1.79401e-138	0.643476	0.332	0.166	9.37566e-134	TM3	Ghir-D05G001680	Symbols: | Bifunctional inhibitor/lipid-transfer protein/seed storage 2S albumin superfamily protein | chr2:4311160-4312035 REVERSE LENGTH=291
9.8735e-137	0.449762	0.386	0.205	5.15999e-132	TM3	Ghir-D08G014420	Symbols: | Reticulon family protein | chr2:18965410-18966940 FORWARD LENGTH=255
6.66829e-136	0.486821	0.387	0.205	3.48492e-131	TM3	Ghir-D03G006940	Symbols: | Protein of unknown function, DUF642 | chr5:3644655-3646991 FORWARD LENGTH=366
2.15827e-135	0.417785	0.294	0.137	1.12793e-130	TM3	Ghir-A02G012950	Symbols: PRA1.F3, PRA8 | PRA1 (Prenylated rab acceptor) family protein | chr3:4495202-4495768 REVERSE LENGTH=188
4.17114e-134	0.383252	0.297	0.139	2.17988e-129	TM3	Ghir-A04G013450	Symbols: AVA-P2, AVA-2PE, ATVHA-C2 | ATPase, F0/V0 complex, subunit C protein | chr1:6913317-6914322 FORWARD LENGTH=165
1.09457e-133	0.692381	0.296	0.144	5.72032e-129	TM3	Ghir-A05G021970	Symbols: TUA2 | tubulin alpha-2 chain | chr1:18517737-18519729 FORWARD LENGTH=450
1.4985e-133	0.393039	0.4	0.213	7.83129e-129	TM3	Ghir-A10G019470	Symbols: ATCYSB, ATCYS6, CYSB | cystatin B | chr3:3960523-3961876 REVERSE LENGTH=234
1.22854e-132	0.41082	0.297	0.14	6.42046e-128	TM3	Ghir-A06G020470	Symbols: TMN7, AtTMN7 | transmembrane nine 7 | chr3:4521712-4524394 REVERSE LENGTH=641
1.87895e-131	0.42278	0.301	0.143	9.81958e-127	TM3	Ghir-D01G007630	Symbols: APA1, ATAPA1 | aspartic proteinase A1 | chr1:4017119-4019874 REVERSE LENGTH=506
9.32893e-131	0.378398	0.293	0.137	4.87539e-126	TM3	Ghir-D08G001920	Symbols: | unknown protein; FUNCTIONS IN: molecular_function unknown; INVOLVED IN: biological_process unknown; LOCATED IN: endoplasmic reticulum; EXPRESSED IN: 25 plant structures; EXPRESSED DURING: 15 growth stages; BEST Arabidopsis thaliana protein match is: unknown protein (TAIR:AT1G55546.1); Has 49 Blast hits to 49 proteins in 14 species: Archae - 0; Bacteria - 0; Metazoa - 0; Fungi - 0; Plan…
1.56948e-129	0.370814	0.267	0.12	8.20225e-125	TM3	Ghir-A03G021800	Symbols: AVA-P2, AVA-2PE, ATVHA-C2 | ATPase, F0/V0 complex, subunit C protein | chr1:6913317-6914322 FORWARD LENGTH=165
2.39798e-129	0.397998	0.342	0.174	1.25321e-124	TM3	Ghir-D04G017840	Symbols: AVA-P2, AVA-2PE, ATVHA-C2 | ATPase, F0/V0 complex, subunit C protein | chr1:6913317-6914322 FORWARD LENGTH=165
3.41367e-129	0.394526	0.267	0.121	1.78402e-124	TM3	Ghir-A08G015330	Symbols: CESA3, IXR1, ATCESA3, ATH-B, CEV1 | Cellulose synthase family protein | chr5:1530401-1535090 REVERSE LENGTH=1065
6.15845e-129	0.820524	0.445	0.276	3.21847e-124	TM3	Ghir-A10G023700	Symbols: TMP-C, PIP1;4, PIP1E | plasma membrane intrinsic protein 1;4 | chr4:186143-187531 REVERSE LENGTH=287
1.86807e-127	0.36685	0.335	0.166	9.76272e-123	TM3	Ghir-A02G018560	Symbols: AVA-P2, AVA-2PE, ATVHA-C2 | ATPase, F0/V0 complex, subunit C protein | chr1:6913317-6914322 FORWARD LENGTH=165
3.61354e-127	0.566895	0.304	0.149	1.88847e-122	TM3	Ghir-A13G020820	Symbols: PFN3, PRF3 | profilin 3 | chr5:22909882-22910821 REVERSE LENGTH=168
9.22028e-124	0.503875	0.372	0.203	4.81861e-119	TM3	Ghir-D13G023270	Symbols: | Disease resistance-responsive (dirigent-like protein) family protein | chr1:21536188-21536745 FORWARD LENGTH=185
3.83488e-123	0.36726	0.277	0.129	2.00415e-118	TM3	Ghir-D01G020880	Symbols: | unknown protein; FUNCTIONS IN: molecular_function unknown; INVOLVED IN: biological_process unknown; LOCATED IN: plasma membrane; EXPRESSED IN: cultured cell; BEST Arabidopsis thaliana protein match is: unknown protein (TAIR:AT3G11800.1); Has 76 Blast hits to 75 proteins in 19 species: Archae - 0; Bacteria - 0; Metazoa - 0; Fungi - 0; Plants - 74; Viruses - 0; Other Eukaryotes - 2 (sour…
8.67846e-123	0.392778	0.387	0.211	4.53545e-118	TM3	Ghir-D10G021160	Symbols: ATCYSB, ATCYS6, CYSB | cystatin B | chr3:3960523-3961876 REVERSE LENGTH=234
1.06009e-122	0.496848	0.276	0.13	5.54012e-118	TM3	Ghir-D13G021640	Symbols: PFN3, PRF3 | profilin 3 | chr5:22909882-22910821 REVERSE LENGTH=168
3.01019e-122	0.50443	0.531	0.354	1.57315e-117	TM3	Ghir-A03G018820	Symbols: | Transmembrane amino acid transporter family protein | chr4:17935533-17936843 FORWARD LENGTH=436
6.47922e-122	0.433867	0.283	0.134	3.38611e-117	TM3	Ghir-D05G027890	Symbols: | SEC14 cytosolic factor family protein / phosphoglyceride transfer family protein | chr4:5839761-5842158 FORWARD LENGTH=668
2.08306e-121	0.52877	0.319	0.164	1.08863e-116	TM3	Ghir-A01G016650	Symbols: LYM2 | lysm domain GPI-anchored protein 2 precursor | chr2:7459156-7460648 FORWARD LENGTH=350
3.19874e-121	0.485769	0.352	0.188	1.67169e-116	TM3	Ghir-D02G001650
8.02497e-121	0.330922	0.283	0.132	4.19393e-116	TM3	Ghir-D12G005380	Symbols: | unknown protein; FUNCTIONS IN: molecular_function unknown; INVOLVED IN: biological_process unknown; LOCATED IN: endomembrane system; EXPRESSED IN: 24 plant structures; EXPRESSED DURING: 15 growth stages; Has 44 Blast hits to 44 proteins in 14 species: Archae - 0; Bacteria - 0; Metazoa - 0; Fungi - 0; Plants - 44; Viruses - 0; Other Eukaryotes - 0 (source: NCBI BLink). | chr1:24440471-2…
2.50221e-120	0.381209	0.28	0.133	1.30768e-115	TM3	Ghir-A11G000350	Symbols: | Protein of unknown function (DUF1295) | chr1:6255903-6257737 FORWARD LENGTH=305
1.06362e-119	0.403472	0.315	0.16	5.55861e-115	TM3	Ghir-D13G000510	Symbols: | Protein of unknown function, DUF538 | chr5:6714533-6715837 REVERSE LENGTH=181
4.01973e-119	0.269852	0.374	0.2	2.10075e-114	TM3	Ghir-D11G006540	Symbols: EXGT-A4, XTH5 | xyloglucan endotransglucosylase/hydrolase 5 | chr5:4475089-4476217 REVERSE LENGTH=293
6.725e-119	0.517022	0.556	0.386	3.51455e-114	TM3	Ghir-D05G023090	Symbols: ANNAT1, OXY5, ATOXY5 | annexin 1 | chr1:13225304-13226939 FORWARD LENGTH=317
1.18983e-116	0.644716	0.261	0.126	6.21817e-112	TM3	Ghir-A11G033440	Symbols: TUB6 | beta-6 tubulin | chr5:3961317-3962971 REVERSE LENGTH=449
1.93618e-116	0.354274	0.312	0.157	1.01187e-111	TM3	Ghir-D02G023290	Symbols: AVA-P2, AVA-2PE, ATVHA-C2 | ATPase, F0/V0 complex, subunit C protein | chr1:6913317-6914322 FORWARD LENGTH=165
6.38962e-116	0.550872	0.388	0.223	3.33928e-111	TM3	Ghir-A08G011130	Symbols: AtGH9C2, GH9C2 | glycosyl hydrolase 9C2 | chr1:23911329-23914642 FORWARD LENGTH=620
2.36952e-115	0.395898	0.459	0.278	1.23833e-110	TM3	Ghir-A13G000310	Symbols: | Protein of unknown function, DUF538 | chr5:6714533-6715837 REVERSE LENGTH=181
5.3963e-115	0.318512	0.263	0.121	2.82016e-110	TM3	Ghir-A12G005390	Symbols: | unknown protein; FUNCTIONS IN: molecular_function unknown; INVOLVED IN: biological_process unknown; LOCATED IN: endomembrane system; EXPRESSED IN: 24 plant structures; EXPRESSED DURING: 15 growth stages; Has 44 Blast hits to 44 proteins in 14 species: Archae - 0; Bacteria - 0; Metazoa - 0; Fungi - 0; Plants - 44; Viruses - 0; Other Eukaryotes - 0 (source: NCBI BLink). | chr1:24440471-2…
5.14683e-114	0.35802	0.294	0.146	2.68978e-109	TM3	Ghir-D09G009490	Symbols: | Selenoprotein, Rdx type | chr5:23697996-23699505 FORWARD LENGTH=228
2.36681e-112	0.313719	0.253	0.117	1.23692e-107	TM3	Ghir-D12G025400	Symbols: | Lung seven transmembrane receptor family protein | chr5:16826830-16828149 FORWARD LENGTH=439
1.29425e-110	0.476321	0.291	0.146	6.76389e-106	TM3	Ghir-A12G015100	Symbols: FLA9 | FASCICLIN-like arabinoogalactan 9 | chr1:982625-983368 REVERSE LENGTH=247
3.4089e-109	0.324113	0.26	0.122	1.78152e-104	TM3	Ghir-D07G003440	Symbols: | Protein of unknown function (DUF2012) | chr2:10777436-10779123 REVERSE LENGTH=210
2.10493e-108	0.392376	0.43	0.258	1.10006e-103	TM3	Ghir-D08G018130	Symbols: ATBI-1, BI-1, ATBI1, BI1 | BAX inhibitor 1 | chr5:19136071-19137585 FORWARD LENGTH=247
2.1551e-108	0.445178	0.277	0.139	1.12628e-103	TM3	Ghir-D08G010940	Symbols: ACYB-2 | Cytochrome b561/ferric reductase transmembrane protein family | chr4:13053887-13055518 REVERSE LENGTH=239
4.48603e-106	0.424217	0.33	0.178	2.34444e-101	TM3	Ghir-A03G004220	Symbols: | Late embryogenesis abundant (LEA) hydroxyproline-rich glycoprotein family | chr2:11566383-11567165 FORWARD LENGTH=260
1.56382e-104	0.428425	0.312	0.168	8.17268e-100	TM3	Ghir-A03G013760	Symbols: | hydroxyproline-rich glycoprotein family protein | chr1:8165025-8165459 FORWARD LENGTH=144
5.37532e-104	0.437597	0.31	0.166	2.8092e-99	TM3	Ghir-A08G010990	Symbols: ACYB-2 | Cytochrome b561/ferric reductase transmembrane protein family | chr4:13053887-13055518 REVERSE LENGTH=239
9.6058e-102	0.351021	0.291	0.148	5.02009e-97	TM3	Ghir-D09G021360	Symbols: | pfkB-like carbohydrate kinase family protein | chr3:21983103-21984440 FORWARD LENGTH=326
5.92448e-101	0.475848	0.283	0.146	3.09619e-96	TM3	Ghir-A05G036540	Symbols: DHAR2 | dehydroascorbate reductase 2 | chr1:28250255-28251237 REVERSE LENGTH=213
2.28964e-100	0.375431	0.416	0.251	1.19659e-95	TM3	Ghir-A02G010300	Symbols: BIP, BIP2 | Heat shock protein 70 (Hsp 70) family protein | chr5:16807697-16810480 REVERSE LENGTH=668
4.12296e-99	1.29104	0.467	0.335	2.1547e-94	TM3	Ghir-A12G028010	Symbols: | Bifunctional inhibitor/lipid-transfer protein/seed storage 2S albumin superfamily protein | chr3:6267102-6267392 FORWARD LENGTH=96
4.35698e-99	0.508764	0.474	0.313	2.277e-94	TM3	Ghir-A13G006880	Symbols: EXL2 | EXORDIUM like 2 | chr5:25703980-25704897 FORWARD LENGTH=305
1.61586e-95	0.327202	0.255	0.126	8.44463e-91	TM3	Ghir-A12G013670	Symbols: ATPDIL2-1, UNE5, MEE30, PDI11, ATPDI11 | thioredoxin family protein | chr2:19481503-19483683 FORWARD LENGTH=361
5.06403e-95	0.379576	0.379	0.223	2.64651e-90	TM3	Ghir-A10G011320	Symbols: | HR-like lesion-inducing protein-related | chr4:8302171-8303738 REVERSE LENGTH=158
4.23977e-94	0.339574	0.31	0.168	2.21574e-89	TM3	Ghir-A05G032940	Symbols: | selenoprotein family protein | chr1:1717677-1718849 REVERSE LENGTH=163
9.03781e-94	0.6434	0.316	0.181	4.72325e-89	TM3	Ghir-A05G009460	Symbols: NRPB7 | DNA-directed RNA polymerase II | chr5:23883499-23884976 FORWARD LENGTH=176
8.02598e-92	0.522335	0.524	0.372	4.19446e-87	TM3	Ghir-A11G022630	Symbols: ATPSK5, PSK5 | phytosulfokine 5 precursor | chr5:26351593-26352055 FORWARD LENGTH=77
8.66101e-92	0.41826	0.569	0.41	4.52633e-87	TM3	Ghir-A05G010390	Symbols: | Leucine-rich repeat (LRR) family protein | chr5:7164758-7166904 FORWARD LENGTH=218
7.1426e-91	0.456269	0.303	0.168	3.73279e-86	TM3	Ghir-A05G027850	Symbols: | SEC14 cytosolic factor family protein / phosphoglyceride transfer family protein | chr4:5839761-5842158 FORWARD LENGTH=668
3.97379e-90	0.333355	0.314	0.173	2.07674e-85	TM3	Ghir-A12G008050	Symbols: | S-adenosyl-L-methionine-dependent methyltransferases superfamily protein | chr5:25624965-25628257 FORWARD LENGTH=829
4.82463e-90	0.318611	0.282	0.148	2.5214e-85	TM3	Ghir-A11G006630	Symbols: EXGT-A4, XTH5 | xyloglucan endotransglucosylase/hydrolase 5 | chr5:4475089-4476217 REVERSE LENGTH=293
6.13678e-86	0.416328	0.36	0.217	3.20714e-81	TM3	Ghir-D03G002900	Symbols: ACA2 | calcium ATPase 2 | chr4:17683225-17686808 REVERSE LENGTH=1014
7.7381e-85	0.457366	0.521	0.379	4.04401e-80	TM3	Ghir-A05G002770	Symbols: PFN3, PRF3 | profilin 3 | chr5:22909882-22910821 REVERSE LENGTH=168
4.65552e-84	0.336578	0.515	0.353	2.43302e-79	TM3	Ghir-D08G004410	Symbols: | unknown protein; FUNCTIONS IN: molecular_function unknown; INVOLVED IN: biological_process unknown; LOCATED IN: endomembrane system; EXPRESSED IN: 24 plant structures; EXPRESSED DURING: 15 growth stages; Has 44 Blast hits to 44 proteins in 14 species: Archae - 0; Bacteria - 0; Metazoa - 0; Fungi - 0; Plants - 44; Viruses - 0; Other Eukaryotes - 0 (source: NCBI BLink). | chr1:24440471-2…
9.35586e-84	0.291552	0.327	0.185	4.88946e-79	TM3	Ghir-D06G013290	Symbols: ATGH9A1, TSD1, DEC, KOR, RSW2, IRX2, KOR1, GH9A1 | glycosyl hydrolase 9A1 | chr5:20197765-20200168 REVERSE LENGTH=621
3.61654e-83	0.34486	0.273	0.149	1.89004e-78	TM3	Ghir-D05G031270	Symbols: | S-adenosyl-L-methionine-dependent methyltransferases superfamily protein | chr1:9301146-9303432 REVERSE LENGTH=616
1.32722e-82	0.452983	0.433	0.286	6.93617e-78	TM3	Ghir-A02G016730	Symbols: ACA2 | calcium ATPase 2 | chr4:17683225-17686808 REVERSE LENGTH=1014
1.88341e-82	0.37366	0.481	0.33	9.84289e-78	TM3	Ghir-A11G006130	Symbols: ACT7 | actin 7 | chr5:3052809-3054220 FORWARD LENGTH=377
8.83329e-82	0.302755	0.272	0.145	4.61637e-77	TM3	Ghir-D11G024060	Symbols: ACT7 | actin 7 | chr5:3052809-3054220 FORWARD LENGTH=377
1.01067e-81	0.491496	0.301	0.175	5.28186e-77	TM3	Ghir-A05G015340	Symbols: CYP710A1 | cytochrome P450, family 710, subfamily A, polypeptide 1 | chr2:14539712-14541199 REVERSE LENGTH=495
5.43535e-80	0.315163	0.359	0.218	2.84057e-75	TM3	Ghir-A02G000570	Symbols: | saposin B domain-containing protein | chr3:19186970-19188436 FORWARD LENGTH=213
1.04283e-79	0.276543	0.274	0.148	5.44994e-75	TM3	Ghir-D03G001060	Symbols: AVA-P2, AVA-2PE, ATVHA-C2 | ATPase, F0/V0 complex, subunit C protein | chr1:6913317-6914322 FORWARD LENGTH=165
4.21328e-76	0.441151	0.291	0.169	2.2019e-71	TM3	Ghir-D13G001860	Symbols: TMP-C, PIP1;4, PIP1E | plasma membrane intrinsic protein 1;4 | chr4:186143-187531 REVERSE LENGTH=287
5.90089e-75	0.315767	0.464	0.31	3.08386e-70	TM3	Ghir-A11G012260	Symbols: UXS2, ATUXS2, AUD1 | NAD(P)-binding Rossmann-fold superfamily protein | chr3:23232539-23235353 FORWARD LENGTH=445
6.54406e-75	0.320147	0.258	0.141	3.41999e-70	TM3	Ghir-D05G021000	Symbols: RD21, RD21A | Granulin repeat cysteine protease family protein | chr1:17283139-17285609 REVERSE LENGTH=462
1.76838e-69	0.380341	0.299	0.179	9.24173e-65	TM3	Ghir-A07G014520	Symbols: | Eukaryotic aspartyl protease family protein | chr1:117065-118522 FORWARD LENGTH=485
6.27981e-68	0.299875	0.293	0.172	3.28189e-63	TM3	Ghir-D04G009900	Symbols: NHL1 | NDR1/HIN1-like 1 | chr3:3679031-3679660 REVERSE LENGTH=209
2.7927e-67	0.288907	0.383	0.247	1.45949e-62	TM3	Ghir-Scaffold423G000140	Symbols: CYP98A3 | cytochrome P450, family 98, subfamily A, polypeptide 3 | chr2:17058291-17060532 REVERSE LENGTH=508
3.85586e-66	0.286092	0.258	0.147	2.01511e-61	TM3	Ghir-A11G024750	Symbols: ATCBR, CBR1, CBR | NADH:cytochrome B5 reductase 1 | chr5:5864543-5866495 REVERSE LENGTH=281
3.37736e-65	0.317466	0.377	0.242	1.76504e-60	TM3	Ghir-A06G009490
1.81389e-63	0.401491	0.576	0.455	9.47955e-59	TM3	Ghir-A11G024840
9.5182e-63	0.277838	0.287	0.171	4.9743e-58	TM3	Ghir-D01G004400	Symbols: | SecY protein transport family protein | chr2:14462635-14464572 FORWARD LENGTH=475
9.61792e-63	0.410477	0.481	0.355	5.02642e-58	TM3	Ghir-D01G018250	Symbols: LYM2 | lysm domain GPI-anchored protein 2 precursor | chr2:7459156-7460648 FORWARD LENGTH=350
1.10165e-62	0.279917	0.313	0.192	5.75734e-58	TM3	Ghir-A01G004300	Symbols: | SecY protein transport family protein | chr1:10252662-10254526 FORWARD LENGTH=475
2.27013e-62	0.287193	0.3	0.181	1.18639e-57	TM3	Ghir-D03G009660	Symbols: BIP, BIP2 | Heat shock protein 70 (Hsp 70) family protein | chr5:16807697-16810480 REVERSE LENGTH=668
4.13385e-60	0.289089	0.387	0.258	2.16039e-55	TM3	Ghir-D07G009610	Symbols: LACS8 | AMP-dependent synthetase and ligase family protein | chr2:1516086-1519178 FORWARD LENGTH=720
3.01661e-59	0.261963	0.352	0.225	1.57651e-54	TM3	Ghir-D11G008160	Symbols: MEE63, MAGO, HAP1 | mago nashi family protein | chr1:403467-404401 REVERSE LENGTH=150
3.13804e-59	0.276474	0.335	0.21	1.63997e-54	TM3	Ghir-A06G008070	Symbols: | Cysteine proteinases superfamily protein | chr3:16628704-16630473 REVERSE LENGTH=358
6.6682e-59	0.334278	0.488	0.363	3.48487e-54	TM3	Ghir-A05G023210	Symbols: ANNAT1, OXY5, ATOXY5 | annexin 1 | chr1:13225304-13226939 FORWARD LENGTH=317
1.09074e-58	0.445279	0.257	0.152	5.70029e-54	TM3	Ghir-A07G009280	Symbols: EFE, ACO4, EAT1 | ethylene-forming enzyme | chr1:1431419-1432695 REVERSE LENGTH=323
1.1907e-58	0.567171	0.279	0.173	6.22273e-54	TM3	Ghir-A02G002020	Symbols: XTH16 | xyloglucan endotransglucosylase/hydrolase 16 | chr3:8550222-8551248 FORWARD LENGTH=291
6.79321e-57	0.26152	0.304	0.188	3.5502e-52	TM3	Ghir-A08G017300	Symbols: ATBI-1, BI-1, ATBI1, BI1 | BAX inhibitor 1 | chr5:19136071-19137585 FORWARD LENGTH=247
8.30007e-57	0.382059	0.499	0.375	4.3377e-52	TM3	Ghir-D05G012500	Symbols: PDR12, ATPDR12, ABCG40, ATABCG40 | pleiotropic drug resistance 12 | chr1:5331993-5338175 REVERSE LENGTH=1423
1.73802e-55	0.286697	0.841	0.778	9.08306e-51	TM3	Ghir-A05G001590	Symbols: ATBCB, BCB, SAG14 | blue-copper-binding protein | chr5:6826626-6827408 FORWARD LENGTH=196
6.54311e-55	0.878464	0.511	0.412	3.4195e-50	TM3	Ghir-D12G028140	Symbols: | Bifunctional inhibitor/lipid-transfer protein/seed storage 2S albumin superfamily protein | chr3:6267102-6267392 FORWARD LENGTH=96
3.30514e-54	0.303818	0.321	0.206	1.7273e-49	TM3	Ghir-A01G019560	Symbols: NHL1 | NDR1/HIN1-like 1 | chr3:3679031-3679660 REVERSE LENGTH=209
7.77082e-54	0.302481	0.434	0.305	4.06111e-49	TM3	Ghir-A10G012960	Symbols: SHM4 | serine hydroxymethyltransferase 4 | chr4:8048013-8050021 REVERSE LENGTH=471
1.11967e-53	0.412235	0.724	0.638	5.85149e-49	TM3	Ghir-D12G000520	Symbols: | Eukaryotic aspartyl protease family protein | chr1:787143-788444 FORWARD LENGTH=433
3.53546e-53	0.308486	0.336	0.222	1.84767e-48	TM3	Ghir-D07G023330	Symbols: | P-loop containing nucleoside triphosphate hydrolases superfamily protein | chr3:10722437-10723870 FORWARD LENGTH=477
1.16442e-52	0.337093	0.338	0.225	6.08537e-48	TM3	Ghir-A13G019040	Symbols: RCI2B | Low temperature and salt responsive protein family | chr3:1758179-1758452 REVERSE LENGTH=54
1.18266e-52	0.334962	0.317	0.205	6.18068e-48	TM3	Ghir-D10G014710	Symbols: SHM4 | serine hydroxymethyltransferase 4 | chr4:8048013-8050021 REVERSE LENGTH=471
2.69657e-52	0.313535	0.65	0.523	1.40925e-47	TM3	Ghir-A12G012800	Symbols: GLP10 | germin-like protein 10 | chr3:22971443-22972192 REVERSE LENGTH=220
8.25463e-52	0.252691	0.424	0.298	4.31395e-47	TM3	Ghir-D05G023650	Symbols: | glycine-rich protein | chr4:5188047-5189574 REVERSE LENGTH=113
1.92826e-51	0.26302	0.328	0.214	1.00773e-46	TM3	Ghir-A03G010190	Symbols: | B-cell receptor-associated 31-like | chr1:17907075-17908327 FORWARD LENGTH=129
3.14115e-51	0.275037	0.483	0.358	1.6416e-46	TM3	Ghir-A08G021070	Symbols: RANBP1 | RAN binding protein 1 | chr5:23680319-23681714 REVERSE LENGTH=219
7.42251e-51	0.397761	0.392	0.279	3.87908e-46	TM3	Ghir-D04G002570	Symbols: | Kunitz family trypsin and protease inhibitor protein | chr1:6149343-6149933 FORWARD LENGTH=196
3.77948e-50	0.281301	0.546	0.433	1.9752e-45	TM3	Ghir-D01G022850	Symbols: ADF3 | actin depolymerizing factor 3 | chr5:24120382-24121628 FORWARD LENGTH=139
1.68038e-49	0.315663	0.836	0.775	8.78182e-45	TM3	Ghir-D01G004870	Symbols: | D-mannose binding lectin protein with Apple-like carbohydrate-binding domain | chr1:29642072-29643397 REVERSE LENGTH=441
1.96862e-49	0.432014	0.661	0.57	1.02882e-44	TM3	Ghir-A01G021750	Symbols: | PAR1 protein | chr3:20014032-20015299 REVERSE LENGTH=183
2.42565e-49	0.303694	0.382	0.265	1.26767e-44	TM3	Ghir-D10G006780	Symbols: IAR3, JR3 | peptidase M20/M25/M40 family protein | chr1:19199562-19201424 FORWARD LENGTH=440
5.74921e-48	0.619243	0.625	0.534	3.0046e-43	TM3	Ghir-D12G023960	Symbols: ATOSM34, OSM34 | osmotin 34 | chr4:7025127-7026113 REVERSE LENGTH=244
4.32657e-46	0.478373	0.461	0.349	2.26111e-41	TM3	Ghir-A08G008430	Symbols: | Peroxidase superfamily protein | chr5:2080207-2081621 REVERSE LENGTH=358
1.13542e-43	0.389815	0.373	0.271	5.93383e-39	TM3	Ghir-A11G025530
5.57273e-43	0.359163	0.501	0.396	2.91237e-38	TM3	Ghir-D13G004360	Symbols: | Plant basic secretory protein (BSP) family protein | chr2:6608689-6609366 FORWARD LENGTH=225
6.06939e-42	0.277617	0.557	0.452	3.17192e-37	TM3	Ghir-D02G005370	Symbols: TCTP | translationally controlled tumor protein | chr3:5669709-5670729 REVERSE LENGTH=168
6.27964e-42	0.250343	0.394	0.283	3.2818e-37	TM3	Ghir-D05G029420	Symbols: | LEM3 (ligand-effect modulator 3) family protein / CDC50 family protein | chr1:20275732-20277793 REVERSE LENGTH=349
6.50248e-42	0.574738	0.359	0.265	3.39826e-37	TM3	Ghir-A03G006840	Symbols: | Plant invertase/pectin methylesterase inhibitor superfamily protein | chr5:25040699-25041310 FORWARD LENGTH=203
1.61051e-40	0.277363	0.263	0.172	8.41666e-36	TM3	Ghir-D01G017650	Symbols: ATFP6, HIPP26, FP6 | farnesylated protein 6 | chr4:18034596-18035693 FORWARD LENGTH=153
3.10321e-39	0.33018	0.928	0.908	1.62177e-34	TM3	Ghir-D09G021480	Symbols: ATEP3, ATCHITIV, CHIV, EP3 | homolog of carrot EP3-3 chitinase | chr3:20145935-20147034 FORWARD LENGTH=273
1.92852e-37	0.408381	0.72	0.649	1.00787e-32	TM3	Ghir-A01G004810	Symbols: | D-mannose binding lectin protein with Apple-like carbohydrate-binding domain | chr1:29642072-29643397 REVERSE LENGTH=441
6.52965e-36	0.293048	0.611	0.514	3.41246e-31	TM3	Ghir-D05G037150	Symbols: | Quinone reductase family protein | chr4:13661458-13663243 REVERSE LENGTH=205
3.15592e-33	0.266653	0.316	0.225	1.64932e-28	TM3	Ghir-A04G012800	Symbols: TUA2 | tubulin alpha-2 chain | chr1:18517737-18519729 FORWARD LENGTH=450
2.28096e-31	0.30918	0.318	0.233	1.19205e-26	TM3	Ghir-D01G023540	Symbols: AUX1, WAV5, PIR1, MAP1 | Transmembrane amino acid transporter family protein | chr2:15973493-15976792 FORWARD LENGTH=485
1.05036e-30	0.276364	0.484	0.396	5.48931e-26	TM3	Ghir-D13G019760	Symbols: RCI2B | Low temperature and salt responsive protein family | chr3:1758179-1758452 REVERSE LENGTH=54
1.61e-30	0.30452	0.515	0.429	8.414e-26	TM3	Ghir-D11G025020
5.2836e-30	0.251787	0.488	0.39	2.76126e-25	TM3	Ghir-A05G012730	Symbols: PDR12, ATPDR12, ABCG40, ATABCG40 | pleiotropic drug resistance 12 | chr1:5331993-5338175 REVERSE LENGTH=1423
1.21542e-27	0.263257	0.78	0.732	6.3519e-23	TM3	Ghir-A09G022210	Symbols: ATEP3, ATCHITIV, CHIV, EP3 | homolog of carrot EP3-3 chitinase | chr3:20145935-20147034 FORWARD LENGTH=273
5.88242e-23	0.257628	0.368	0.287	3.07421e-18	TM3	Ghir-D01G011230	Symbols: | NmrA-like negative transcriptional regulator family protein | chr1:28252030-28253355 FORWARD LENGTH=310
1.22717e-18	0.455059	0.267	0.207	6.41331e-14	TM3	Ghir-D11G023090	Symbols: ATPA2, PA2 | peroxidase 2 | chr5:2077567-2078857 REVERSE LENGTH=335
5.59703e-17	0.321372	0.403	0.341	2.92506e-12	TM3	Ghir-D13G004870
4.12851e-10	0.352211	0.827	0.807	2.1576e-05	TM3	Ghir-A05G024790
5.88643e-09	0.253827	0.283	0.239	0.000307631	TM3	Ghir-D12G026680	Symbols: ATCHIA, CHIA | chitinase A | chr5:8143805-8145153 REVERSE LENGTH=302
1.72485e-06	0.642705	0.633	0.614	0.0901423	TM3	Ghir-D09G015430	Symbols: | Peroxidase superfamily protein | chr2:15598225-15600004 REVERSE LENGTH=327
0.00970454	0.511285	0.332	0.358	1	TM3	Ghir-D04G017700
0	1.63344	0.953	0.766	0	TM4	Ghir-A12G000540	Symbols: | Eukaryotic aspartyl protease family protein | chr1:787143-788444 FORWARD LENGTH=433
0	1.51962	0.904	0.732	0	TM4	Ghir-A08G024060	Symbols: ATPA2, PA2 | peroxidase 2 | chr5:2077567-2078857 REVERSE LENGTH=335
0	1.51154	0.879	0.533	0	TM4	Ghir-A09G013500	Symbols: PGIP1, ATPGIP1 | polygalacturonase inhibiting protein 1 | chr5:2132373-2133434 FORWARD LENGTH=330
0	1.51044	0.883	0.551	0	TM4	Ghir-D10G019720	Symbols: ATC4H, C4H, CYP73A5, REF3 | cinnamate-4-hydroxylase | chr2:12993861-12995683 REVERSE LENGTH=505
0	1.50859	0.805	0.451	0	TM4	Ghir-A07G005210	Symbols: | FUNCTIONS IN: molecular_function unknown; INVOLVED IN: biological_process unknown; LOCATED IN: vacuole; EXPRESSED IN: 24 plant structures; EXPRESSED DURING: 15 growth stages; CONTAINS InterPro DOMAIN/s: Stress up-regulated Nod 19 (InterPro:IPR011692); Has 30201 Blast hits to 17322 proteins in 780 species: Archae - 12; Bacteria - 1396; Metazoa - 17338; Fungi - 3422; Plants - 5037; Virus…
0	1.48483	0.876	0.582	0	TM4	Ghir-D09G005110	Symbols: CYP71B34 | cytochrome P450, family 71, subfamily B, polypeptide 34 | chr3:9639199-9640866 REVERSE LENGTH=500
0	1.47013	0.832	0.491	0	TM4	Ghir-A05G020250	Symbols: CYP82C4 | cytochrome P450, family 82, subfamily C, polypeptide 4 | chr4:15452040-15453966 FORWARD LENGTH=524
0	1.43874	0.882	0.397	0	TM4	Ghir-A12G027250	Symbols: | FAD-binding Berberine family protein | chr5:17910694-17912295 REVERSE LENGTH=533
0	1.40953	0.774	0.469	0	TM4	Ghir-D11G011260	Symbols: | Chitinase family protein | chr4:732413-733487 REVERSE LENGTH=280
0	1.40739	0.955	0.757	0	TM4	Ghir-D05G027760	Symbols: LAC14 | laccase 14 | chr5:2906426-2908658 REVERSE LENGTH=569
0	1.40516	0.987	0.796	0	TM4	Ghir-A09G022880	Symbols: MSS1, STP13, ATSTP13 | Major facilitator superfamily protein | chr5:9243851-9246994 REVERSE LENGTH=526
0	1.39227	0.709	0.336	0	TM4	Ghir-A10G018240	Symbols: ATC4H, C4H, CYP73A5, REF3 | cinnamate-4-hydroxylase | chr2:12993861-12995683 REVERSE LENGTH=505
0	1.38225	0.898	0.602	0	TM4	Ghir-D08G007460	Symbols: | Eukaryotic aspartyl protease family protein | chr1:787143-788444 FORWARD LENGTH=433
0	1.37828	0.571	0.277	0	TM4	Ghir-A13G013980	Symbols: CYP71B35 | cytochrome P450, family 71, subfamily B, polypeptide 35 | chr3:9641089-9642779 REVERSE LENGTH=500
0	1.36822	0.748	0.317	0	TM4	Ghir-A03G007010	Symbols: STP4, ATSTP4 | sugar transporter 4 | chr3:6935048-6936841 FORWARD LENGTH=514
0	1.36041	0.799	0.511	0	TM4	Ghir-D01G004850	Symbols: | Curculin-like (mannose-binding) lectin family protein | chr1:29637141-29638508 REVERSE LENGTH=455
0	1.30739	0.593	0.178	0	TM4	Ghir-D05G023260
0	1.29962	0.588	0.148	0	TM4	Ghir-A10G010670	Symbols: AMT1;1, ATAMT1, ATAMT1;1 | ammonium transporter 1;1 | chr4:7858220-7859725 FORWARD LENGTH=501
0	1.29852	0.464	0.191	0	TM4	Ghir-D02G011070	Symbols: | FAD-binding Berberine family protein | chr1:10918321-10920441 FORWARD LENGTH=534
0	1.28377	0.803	0.596	0	TM4	Ghir-A03G003660	Symbols: XTR8, ATXTR8, XTH31 | xyloglucan endo-transglycosylase-related 8 | chr3:16447280-16448678 REVERSE LENGTH=293
0	1.26301	0.848	0.55	0	TM4	Ghir-A09G005500	Symbols: TT7, CYP75B1, D501 | Cytochrome P450 superfamily protein | chr5:2560437-2562859 FORWARD LENGTH=513
0	1.26207	0.722	0.451	0	TM4	Ghir-A13G001850	Symbols: ATEXPA4, ATEXP4, ATHEXP ALPHA 1.6, EXPA4 | expansin A4 | chr2:16544246-16545434 REVERSE LENGTH=257
0	1.25831	0.775	0.382	0	TM4	Ghir-A05G025330	Symbols: LAC14 | laccase 14 | chr5:2906426-2908658 REVERSE LENGTH=569
0	1.25153	0.991	0.9	0	TM4	Ghir-D09G021480	Symbols: ATEP3, ATCHITIV, CHIV, EP3 | homolog of carrot EP3-3 chitinase | chr3:20145935-20147034 FORWARD LENGTH=273
0	1.25081	0.979	0.796	0	TM4	Ghir-D09G022110	Symbols: MSS1, STP13, ATSTP13 | Major facilitator superfamily protein | chr5:9243851-9246994 REVERSE LENGTH=526
0	1.24735	0.881	0.693	0	TM4	Ghir-A05G041410	Symbols: | Peroxidase superfamily protein | chr5:1579142-1580819 REVERSE LENGTH=324
0	1.2395	0.87	0.62	0	TM4	Ghir-D12G000520	Symbols: | Eukaryotic aspartyl protease family protein | chr1:787143-788444 FORWARD LENGTH=433
0	1.21463	0.788	0.408	0	TM4	Ghir-D03G011740	Symbols: STP4, ATSTP4 | sugar transporter 4 | chr3:6935048-6936841 FORWARD LENGTH=514
0	1.21286	0.82	0.562	0	TM4	Ghir-D05G031900	Symbols: CYP82C4 | cytochrome P450, family 82, subfamily C, polypeptide 4 | chr4:15452040-15453966 FORWARD LENGTH=524
0	1.20448	0.863	0.574	0	TM4	Ghir-A05G010770	Symbols: ATACA7, ACA7 | alpha carbonic anhydrase 7 | chr1:2517022-2518546 REVERSE LENGTH=275
0	1.20405	0.704	0.332	0	TM4	Ghir-D05G038080	Symbols: | GDSL-like Lipase/Acylhydrolase superfamily protein | chr5:22337745-22339741 FORWARD LENGTH=376
0	1.17878	0.654	0.346	0	TM4	Ghir-A03G019050	Symbols: | Peroxidase superfamily protein | chr2:17296986-17298729 REVERSE LENGTH=341
0	1.17817	0.852	0.597	0	TM4	Ghir-A09G016000	Symbols: | Peroxidase superfamily protein | chr2:15598225-15600004 REVERSE LENGTH=327
0	1.16765	0.757	0.482	0	TM4	Ghir-D10G000980	Symbols: | FAD-binding Berberine family protein | chr1:9141715-9143304 REVERSE LENGTH=529
0	1.16607	0.923	0.591	0	TM4	Ghir-A02G012880	Symbols: ATCWINV1, ATBFRUCT1 | Glycosyl hydrolases family 32 protein | chr3:4533084-4535831 REVERSE LENGTH=584
0	1.16209	0.933	0.639	0	TM4	Ghir-D05G038320	Symbols: | O-Glycosyl hydrolases family 17 protein | chr4:13494726-13496487 REVERSE LENGTH=455
0	1.15783	0.773	0.321	0	TM4	Ghir-D02G004850	Symbols: AMT1;1, ATAMT1, ATAMT1;1 | ammonium transporter 1;1 | chr4:7858220-7859725 FORWARD LENGTH=501
0	1.15769	0.945	0.712	0	TM4	Ghir-A09G022210	Symbols: ATEP3, ATCHITIV, CHIV, EP3 | homolog of carrot EP3-3 chitinase | chr3:20145935-20147034 FORWARD LENGTH=273
0	1.15755	0.79	0.528	0	TM4	Ghir-D13G002130	Symbols: ATEXPA4, ATEXP4, ATHEXP ALPHA 1.6, EXPA4 | expansin A4 | chr2:16544246-16545434 REVERSE LENGTH=257
0	1.15461	0.904	0.768	0	TM4	Ghir-D01G004870	Symbols: | D-mannose binding lectin protein with Apple-like carbohydrate-binding domain | chr1:29642072-29643397 REVERSE LENGTH=441
0	1.15297	0.931	0.714	0	TM4	Ghir-A12G016730	Symbols: | Transmembrane protein 97, predicted | chr1:1510469-1511485 FORWARD LENGTH=168
0	1.14851	0.471	0.138	0	TM4	Ghir-A03G002160	Symbols: CYP87A2 | cytochrome P450, family 87, subfamily A, polypeptide 2 | chr1:4342462-4344569 FORWARD LENGTH=478
0	1.14485	0.962	0.722	0	TM4	Ghir-D06G011740	Symbols: AHA1, PMA, OST2, HA1 | H(+)-ATPase 1 | chr2:8221858-8227268 FORWARD LENGTH=949
0	1.13181	0.709	0.271	0	TM4	Ghir-A06G019640	Symbols: | FAD-binding Berberine family protein | chr4:11157916-11159535 FORWARD LENGTH=539
0	1.12778	0.503	0.212	0	TM4	Ghir-D12G026680	Symbols: ATCHIA, CHIA | chitinase A | chr5:8143805-8145153 REVERSE LENGTH=302
0	1.11619	0.686	0.356	0	TM4	Ghir-D01G005160	Symbols: | sodium/calcium exchanger family protein / calcium-binding EF hand family protein | chr1:19844790-19847533 FORWARD LENGTH=585
0	1.11138	0.882	0.566	0	TM4	Ghir-D12G029340	Symbols: | FUNCTIONS IN: molecular_function unknown; INVOLVED IN: biological_process unknown; LOCATED IN: vacuole; EXPRESSED IN: 24 plant structures; EXPRESSED DURING: 15 growth stages; CONTAINS InterPro DOMAIN/s: Stress up-regulated Nod 19 (InterPro:IPR011692); Has 30201 Blast hits to 17322 proteins in 780 species: Archae - 12; Bacteria - 1396; Metazoa - 17338; Fungi - 3422; Plants - 5037; Virus…
0	1.11132	0.622	0.267	0	TM4	Ghir-A13G024830	Symbols: ATC4H, C4H, CYP73A5, REF3 | cinnamate-4-hydroxylase | chr2:12993861-12995683 REVERSE LENGTH=505
0	1.10285	0.914	0.609	0	TM4	Ghir-D03G005750	Symbols: ATCWINV1, ATBFRUCT1 | Glycosyl hydrolases family 32 protein | chr3:4533084-4535831 REVERSE LENGTH=584
0	1.09976	0.962	0.817	0	TM4	Ghir-D03G017440	Symbols: | Bifunctional inhibitor/lipid-transfer protein/seed storage 2S albumin superfamily protein | chr1:23252369-23253481 FORWARD LENGTH=150
0	1.09608	0.779	0.387	0	TM4	Ghir-A12G020640	Symbols: | FUNCTIONS IN: molecular_function unknown; INVOLVED IN: biological_process unknown; LOCATED IN: vacuole; EXPRESSED IN: 24 plant structures; EXPRESSED DURING: 15 growth stages; CONTAINS InterPro DOMAIN/s: Stress up-regulated Nod 19 (InterPro:IPR011692); Has 30201 Blast hits to 17322 proteins in 780 species: Archae - 12; Bacteria - 1396; Metazoa - 17338; Fungi - 3422; Plants - 5037; Virus…
0	1.0848	0.702	0.317	0	TM4	Ghir-A08G024260	Symbols: | Leucine-rich repeat (LRR) family protein | chr1:12177788-12179221 FORWARD LENGTH=477
0	1.06498	0.654	0.362	0	TM4	Ghir-A06G019610	Symbols: | FAD-binding Berberine family protein | chr1:10892623-10894437 FORWARD LENGTH=527
0	1.06379	0.895	0.551	0	TM4	Ghir-A06G012630	Symbols: AHA1, PMA, OST2, HA1 | H(+)-ATPase 1 | chr2:8221858-8227268 FORWARD LENGTH=949
0	1.0608	0.924	0.727	0	TM4	Ghir-A09G014390	Symbols: NHL3 | NDR1/HIN1-like 3 | chr5:1931016-1931711 REVERSE LENGTH=231
0	1.06024	0.764	0.452	0	TM4	Ghir-D10G011720	Symbols: | FAD-binding Berberine family protein | chr4:11150160-11151758 FORWARD LENGTH=532
0	1.04159	0.633	0.239	0	TM4	Ghir-D03G006560	Symbols: | unknown protein; FUNCTIONS IN: molecular_function unknown; INVOLVED IN: biological_process unknown; LOCATED IN: cellular_component unknown; EXPRESSED IN: 23 plant structures; EXPRESSED DURING: 13 growth stages; BEST Arabidopsis thaliana protein match is: unknown protein (TAIR:AT4G19950.1); Has 246 Blast hits to 244 proteins in 29 species: Archae - 2; Bacteria - 16; Metazoa - 0; Fungi -…
0	1.03936	0.97	0.849	0	TM4	Ghir-D12G016980	Symbols: | Transmembrane protein 97, predicted | chr1:1510469-1511485 FORWARD LENGTH=168
0	1.03695	0.508	0.215	0	TM4	Ghir-D12G014060	Symbols: | Plant invertase/pectin methylesterase inhibitor superfamily | chr1:618284-620333 FORWARD LENGTH=579
0	1.0192	0.815	0.44	0	TM4	Ghir-A05G021080	Symbols: RD21, RD21A | Granulin repeat cysteine protease family protein | chr1:17283139-17285609 REVERSE LENGTH=462
0	1.01847	0.664	0.289	0	TM4	Ghir-D05G026730	Symbols: CYP81D8 | cytochrome P450, family 81, subfamily D, polypeptide 8 | chr4:17569971-17571678 REVERSE LENGTH=497
0	1.01771	0.764	0.389	0	TM4	Ghir-D04G011110	Symbols: | GDSL-like Lipase/Acylhydrolase superfamily protein | chr5:915650-918326 FORWARD LENGTH=359
0	1.01036	0.937	0.721	0	TM4	Ghir-A03G000050	Symbols: | Bifunctional inhibitor/lipid-transfer protein/seed storage 2S albumin superfamily protein | chr1:23252369-23253481 FORWARD LENGTH=150
0	0.996585	0.896	0.74	0	TM4	Ghir-A10G011260
0	0.995651	0.543	0.163	0	TM4	Ghir-D10G001010	Symbols: | FAD-binding Berberine family protein | chr4:11157916-11159535 FORWARD LENGTH=539
0	0.988081	0.987	0.906	0	TM4	Ghir-D10G016490
0	0.986722	0.587	0.273	0	TM4	Ghir-D01G021040	Symbols: NHL3 | NDR1/HIN1-like 3 | chr5:1931016-1931711 REVERSE LENGTH=231
0	0.983648	0.558	0.213	0	TM4	Ghir-A09G011150	Symbols: | Glycosyl hydrolase family protein | chr5:7107609-7110775 REVERSE LENGTH=624
0	0.978091	0.548	0.209	0	TM4	Ghir-D05G025210	Symbols: LAC14 | laccase 14 | chr5:2906426-2908658 REVERSE LENGTH=569
0	0.976129	0.862	0.498	0	TM4	Ghir-A12G012800	Symbols: GLP10 | germin-like protein 10 | chr3:22971443-22972192 REVERSE LENGTH=220
0	0.973467	0.8	0.49	0	TM4	Ghir-A13G004220	Symbols: | Plant basic secretory protein (BSP) family protein | chr2:6608689-6609366 FORWARD LENGTH=225
0	0.966972	0.559	0.225	0	TM4	Ghir-D08G025150	Symbols: | Leucine-rich repeat (LRR) family protein | chr1:12177788-12179221 FORWARD LENGTH=477
0	0.954991	0.668	0.31	0	TM4	Ghir-A10G000740	Symbols: APA1, ATAPA1 | aspartic proteinase A1 | chr1:4017119-4019874 REVERSE LENGTH=506
0	0.950113	0.586	0.22	0	TM4	Ghir-A02G012190	Symbols: | unknown protein; FUNCTIONS IN: molecular_function unknown; INVOLVED IN: biological_process unknown; LOCATED IN: cellular_component unknown; EXPRESSED IN: 23 plant structures; EXPRESSED DURING: 13 growth stages; BEST Arabidopsis thaliana protein match is: unknown protein (TAIR:AT4G19950.1); Has 246 Blast hits to 244 proteins in 29 species: Archae - 2; Bacteria - 16; Metazoa - 0; Fungi -…
0	0.94539	0.706	0.311	0	TM4	Ghir-D12G013070	Symbols: GLP10 | germin-like protein 10 | chr3:22971443-22972192 REVERSE LENGTH=220
0	0.943847	0.616	0.223	0	TM4	Ghir-D02G008070	Symbols: | Eukaryotic aspartyl protease family protein | chr1:16787508-16789318 REVERSE LENGTH=405
0	0.940159	0.608	0.278	0	TM4	Ghir-A01G022010	Symbols: AUX1, WAV5, PIR1, MAP1 | Transmembrane amino acid transporter family protein | chr2:15973493-15976792 FORWARD LENGTH=485
0	0.934461	0.854	0.495	0	TM4	Ghir-A07G017950	Symbols: | Auxin-responsive family protein | chr5:13900913-13902934 REVERSE LENGTH=404
0	0.930568	0.611	0.22	0	TM4	Ghir-Scaffold423G000140	Symbols: CYP98A3 | cytochrome P450, family 98, subfamily A, polypeptide 3 | chr2:17058291-17060532 REVERSE LENGTH=508
0	0.928608	0.885	0.676	0	TM4	Ghir-A01G019570	Symbols: NHL3 | NDR1/HIN1-like 3 | chr5:1931016-1931711 REVERSE LENGTH=231
0	0.926662	0.648	0.31	0	TM4	Ghir-A05G026720	Symbols: CYP81D8 | cytochrome P450, family 81, subfamily D, polypeptide 8 | chr4:17569971-17571678 REVERSE LENGTH=497
0	0.914315	0.767	0.479	0	TM4	Ghir-A01G016500	Symbols: | Transmembrane amino acid transporter family protein | chr1:17536834-17539486 REVERSE LENGTH=519
0	0.905531	0.778	0.39	0	TM4	Ghir-D02G024830	Symbols: AAT1, CAT1 | amino acid transporter 1 | chr4:11270318-11273775 FORWARD LENGTH=594
0	0.905351	0.534	0.167	0	TM4	Ghir-D11G011690	Symbols: | Calcium-dependent phosphotriesterase superfamily protein | chr2:7275739-7277122 FORWARD LENGTH=327
0	0.904811	0.869	0.57	0	TM4	Ghir-D09G003660	Symbols: LHT1 | lysine histidine transporter 1 | chr5:16323823-16327082 FORWARD LENGTH=446
0	0.903836	0.476	0.143	0	TM4	Ghir-A02G006290	Symbols: MLO1, ATMLO1 | Seven transmembrane MLO family protein | chr4:1144141-1147156 FORWARD LENGTH=526
0	0.90383	0.494	0.177	0	TM4	Ghir-A13G008270	Symbols: BGLU40 | beta glucosidase 40 | chr1:9178513-9181726 FORWARD LENGTH=510
0	0.895565	0.579	0.257	0	TM4	Ghir-D04G002570	Symbols: | Kunitz family trypsin and protease inhibitor protein | chr1:6149343-6149933 FORWARD LENGTH=196
0	0.894248	0.752	0.422	0	TM4	Ghir-D07G018200	Symbols: | Auxin-responsive family protein | chr5:13900913-13902934 REVERSE LENGTH=404
0	0.89185	0.669	0.265	0	TM4	Ghir-A08G010470	Symbols: | unknown protein; Has 1807 Blast hits to 1807 proteins in 277 species: Archae - 0; Bacteria - 0; Metazoa - 736; Fungi - 347; Plants - 385; Viruses - 0; Other Eukaryotes - 339 (source: NCBI BLink). | chr5:16757951-16758529 FORWARD LENGTH=192
0	0.888042	0.895	0.659	0	TM4	Ghir-A13G021270	Symbols: ATBCB, BCB, SAG14 | blue-copper-binding protein | chr5:6826626-6827408 FORWARD LENGTH=196
0	0.871959	0.546	0.196	0	TM4	Ghir-A07G020490	Symbols: | Auxin-responsive family protein | chr5:13900913-13902934 REVERSE LENGTH=404
0	0.869802	0.705	0.335	0	TM4	Ghir-D13G008490	Symbols: BGLU40 | beta glucosidase 40 | chr1:9178513-9181726 FORWARD LENGTH=510
0	0.869068	0.422	0.122	0	TM4	Ghir-A13G021280	Symbols: | Cupredoxin superfamily protein | chr5:9241614-9242635 REVERSE LENGTH=187
0	0.869066	0.776	0.483	0	TM4	Ghir-D09G023950	Symbols: | Uncharacterised protein family (UPF0497) | chr4:8909162-8910641 FORWARD LENGTH=193
0	0.868474	0.39	0.117	0	TM4	Ghir-D05G008540	Symbols: CYP94C1 | cytochrome P450, family 94, subfamily C, polypeptide 1 | chr2:11809373-11810860 FORWARD LENGTH=495
0	0.868124	0.871	0.605	0	TM4	Ghir-A09G024790	Symbols: | Uncharacterised protein family (UPF0497) | chr4:8909162-8910641 FORWARD LENGTH=193
0	0.86756	0.672	0.299	0	TM4	Ghir-A12G024590	Symbols: | Reticulon family protein | chr2:18965410-18966940 FORWARD LENGTH=255
0	0.856108	0.716	0.327	0	TM4	Ghir-D01G018250	Symbols: LYM2 | lysm domain GPI-anchored protein 2 precursor | chr2:7459156-7460648 FORWARD LENGTH=350
0	0.846001	0.451	0.162	0	TM4	Ghir-A07G014520	Symbols: | Eukaryotic aspartyl protease family protein | chr1:117065-118522 FORWARD LENGTH=485
0	0.834235	0.45	0.136	0	TM4	Ghir-A07G021300	Symbols: AIR12 | auxin-responsive family protein | chr3:2365452-2366273 FORWARD LENGTH=273
0	0.831353	0.825	0.545	0	TM4	Ghir-D05G001780	Symbols: ATBCB, BCB, SAG14 | blue-copper-binding protein | chr5:6826626-6827408 FORWARD LENGTH=196
0	0.82724	0.622	0.255	0	TM4	Ghir-A02G002480	Symbols: CYP72A7 | cytochrome P450, family 72, subfamily A, polypeptide 7 | chr3:4912565-4914503 FORWARD LENGTH=512
0	0.813849	0.549	0.217	0	TM4	Ghir-A13G018540	Symbols: ATL6 | RING/U-box superfamily protein | chr3:1477377-1478573 FORWARD LENGTH=398
0	0.802274	0.748	0.411	0	TM4	Ghir-D10G001510	Symbols: | B-cell receptor-associated protein 31-like | chr1:4014958-4016222 FORWARD LENGTH=221
0	0.791576	0.309	0.065	0	TM4	Ghir-D07G002940	Symbols: | Glycosyl hydrolase family protein with chitinase insertion domain | chr4:10764151-10765753 REVERSE LENGTH=379
0	0.789596	0.675	0.288	0	TM4	Ghir-D06G013890	Symbols: SC3 | secretory carrier 3 | chr1:22586035-22588664 FORWARD LENGTH=289
0	0.763018	0.681	0.339	0	TM4	Ghir-A12G027160	Symbols: ATMP2, ATMAPR3, MSBP2, MAPR3 | membrane-associated progesterone binding protein 3 | chr3:18129669-18131353 FORWARD LENGTH=233
0	0.761833	0.365	0.09	0	TM4	Ghir-D01G017430	Symbols: | Major facilitator superfamily protein | chr4:16642544-16644759 REVERSE LENGTH=567
0	0.758355	0.356	0.087	0	TM4	Ghir-D11G022580	Symbols: | MATE efflux family protein | chr5:26123241-26126352 REVERSE LENGTH=486
0	0.757614	0.738	0.391	0	TM4	Ghir-A05G010390	Symbols: | Leucine-rich repeat (LRR) family protein | chr5:7164758-7166904 FORWARD LENGTH=218
0	0.748155	0.693	0.337	0	TM4	Ghir-A03G018820	Symbols: | Transmembrane amino acid transporter family protein | chr4:17935533-17936843 FORWARD LENGTH=436
0	0.732414	0.545	0.189	0	TM4	Ghir-D01G008630	Symbols: | emp24/gp25L/p24 family/GOLD family protein | chr3:2455627-2456652 FORWARD LENGTH=208
0	0.729176	0.64	0.31	0	TM4	Ghir-D12G024570	Symbols: | Reticulon family protein | chr2:18965410-18966940 FORWARD LENGTH=255
0	0.728272	0.341	0.085	0	TM4	Ghir-A01G015930	Symbols: | Major facilitator superfamily protein | chr2:7218930-7221592 REVERSE LENGTH=546
0	0.725581	0.478	0.164	0	TM4	Ghir-D01G011920	Symbols: RD21, RD21A | Granulin repeat cysteine protease family protein | chr1:17283139-17285609 REVERSE LENGTH=462
0	0.722192	0.344	0.093	0	TM4	Ghir-D10G020040	Symbols: ATAZG1, AZG1 | AZA-guanine resistant1 | chr3:3424986-3426725 REVERSE LENGTH=579
0	0.721816	0.643	0.303	0	TM4	Ghir-D12G013210	Symbols: PGP21 | P-glycoprotein 21 | chr3:23008755-23013579 REVERSE LENGTH=1296
0	0.715918	0.498	0.158	0	TM4	Ghir-D08G012530	Symbols: | unknown protein; Has 1807 Blast hits to 1807 proteins in 277 species: Archae - 0; Bacteria - 0; Metazoa - 736; Fungi - 347; Plants - 385; Viruses - 0; Other Eukaryotes - 339 (source: NCBI BLink). | chr5:16757951-16758529 FORWARD LENGTH=192
0	0.713067	0.738	0.404	0	TM4	Ghir-D11G034760	Symbols: FAD2 | fatty acid desaturase 2 | chr3:3860592-3861743 REVERSE LENGTH=383
0	0.706317	0.437	0.163	0	TM4	Ghir-D11G031890	Symbols: | Leucine-rich repeat transmembrane protein kinase | chr3:4988271-4993891 FORWARD LENGTH=1020
0	0.696902	0.385	0.125	0	TM4	Ghir-D13G019170	Symbols: ATL6 | RING/U-box superfamily protein | chr3:1477377-1478573 FORWARD LENGTH=398
0	0.686771	0.707	0.384	0	TM4	Ghir-D05G010100	Symbols: | Leucine-rich repeat (LRR) family protein | chr5:7164758-7166904 FORWARD LENGTH=218
0	0.675672	0.636	0.306	0	TM4	Ghir-A09G012430	Symbols: | Late embryogenesis abundant (LEA) hydroxyproline-rich glycoprotein family | chr1:24431642-24432898 REVERSE LENGTH=252
0	0.675122	0.457	0.146	0	TM4	Ghir-A01G008200	Symbols: ATCSLE1, CSLE1 | cellulose synthase like E1 | chr1:20876752-20879414 FORWARD LENGTH=729
0	0.662943	0.332	0.085	0	TM4	Ghir-A02G010780	Symbols: | RING/U-box superfamily protein | chr5:21529022-21533008 FORWARD LENGTH=382
0	0.651013	0.638	0.289	0	TM4	Ghir-D02G023120	Symbols: | Papain family cysteine protease | chr2:9171964-9173301 REVERSE LENGTH=361
0	0.647392	0.926	0.769	0	TM4	Ghir-A05G001590	Symbols: ATBCB, BCB, SAG14 | blue-copper-binding protein | chr5:6826626-6827408 FORWARD LENGTH=196
0	0.646353	0.522	0.211	0	TM4	Ghir-A03G023430	Symbols: AAT1, CAT1 | amino acid transporter 1 | chr4:11270318-11273775 FORWARD LENGTH=594
0	0.645495	0.476	0.173	0	TM4	Ghir-A01G004300	Symbols: | SecY protein transport family protein | chr1:10252662-10254526 FORWARD LENGTH=475
0	0.6414	0.593	0.263	0	TM4	Ghir-D02G020190	Symbols: | Transmembrane amino acid transporter family protein | chr2:17531323-17532564 REVERSE LENGTH=413
0	0.640845	0.342	0.097	0	TM4	Ghir-A08G006890	Symbols: | ATPase E1-E2 type family protein / haloacid dehalogenase-like hydrolase family protein | chr3:23407112-23410213 REVERSE LENGTH=1033
0	0.639217	0.456	0.139	0	TM4	Ghir-D04G017780	Symbols: | Translocon-associated protein (TRAP), alpha subunit | chr2:9068428-9070207 FORWARD LENGTH=258
0	0.629257	0.39	0.13	0	TM4	Ghir-A12G025510	Symbols: | Subtilase family protein | chr4:6512515-6515743 REVERSE LENGTH=775
0	0.626095	0.376	0.114	0	TM4	Ghir-A01G010900	Symbols: RD21, RD21A | Granulin repeat cysteine protease family protein | chr1:17283139-17285609 REVERSE LENGTH=462
0	0.625143	0.428	0.125	0	TM4	Ghir-A09G023400	Symbols: | emp24/gp25L/p24 family/GOLD family protein | chr3:8087373-8088550 FORWARD LENGTH=214
0	0.619008	0.352	0.091	0	TM4	Ghir-D01G008270	Symbols: CYP71B34 | cytochrome P450, family 71, subfamily B, polypeptide 34 | chr3:9639199-9640866 REVERSE LENGTH=500
0	0.613449	0.299	0.08	0	TM4	Ghir-D02G024400	Symbols: ATUSPL1, USPL1 | unknown seed protein like 1 | chr1:18246441-18247817 FORWARD LENGTH=280
0	0.604314	0.421	0.14	0	TM4	Ghir-A02G010230	Symbols: MTPA2, ATMTPA2, MTP3, ATMTP3 | metal tolerance protein A2 | chr3:21750551-21751849 FORWARD LENGTH=432
0	0.588647	0.444	0.157	0	TM4	Ghir-A10G022760	Symbols: | Protein kinase family protein | chr5:405895-408220 REVERSE LENGTH=657
0	0.585496	0.281	0.057	0	TM4	Ghir-A02G004530	Symbols: AMT1;1, ATAMT1, ATAMT1;1 | ammonium transporter 1;1 | chr4:7858220-7859725 FORWARD LENGTH=501
0	0.576578	0.432	0.15	0	TM4	Ghir-D06G022430	Symbols: | SecY protein transport family protein | chr2:14462635-14464572 FORWARD LENGTH=475
0	0.569641	0.453	0.156	0	TM4	Ghir-A12G020480	Symbols: LCB2 | long chain base2 | chr5:7981889-7985037 FORWARD LENGTH=489
0	0.563023	0.496	0.186	0	TM4	Ghir-D05G006850	Symbols: | myosin heavy chain-related | chr4:15205662-15208950 FORWARD LENGTH=437
0	0.557835	0.351	0.099	0	TM4	Ghir-D13G024780	Symbols: | O-Glycosyl hydrolases family 17 protein | chr5:8282285-8283956 REVERSE LENGTH=458
0	0.555587	0.338	0.088	0	TM4	Ghir-A13G024050	Symbols: | O-Glycosyl hydrolases family 17 protein | chr5:8282285-8283956 REVERSE LENGTH=458
0	0.551159	0.395	0.126	0	TM4	Ghir-A11G001750	Symbols: | TMPIT-like protein | chr4:6455110-6457996 REVERSE LENGTH=347
0	0.545926	0.283	0.07	0	TM4	Ghir-A05G041490	Symbols: ATAZG1, AZG1 | AZA-guanine resistant1 | chr3:3424986-3426725 REVERSE LENGTH=579
0	0.539439	0.325	0.08	0	TM4	Ghir-D13G010280	Symbols: | Phosphatidic acid phosphatase (PAP2) family protein | chr5:721976-722656 FORWARD LENGTH=226
0	0.538281	0.283	0.073	0	TM4	Ghir-A03G012220	Symbols: | MATE efflux family protein | chr3:7638750-7641861 FORWARD LENGTH=506
0	0.527265	0.368	0.112	0	TM4	Ghir-A11G009870	Symbols: ATSTE24, STE24 | Peptidase family M48 family protein | chr4:545905-549002 FORWARD LENGTH=424
0	0.521259	0.378	0.121	0	TM4	Ghir-D07G013940	Symbols: | heme binding | chr3:23080789-23083234 FORWARD LENGTH=361
0	0.508321	0.325	0.09	0	TM4	Ghir-D10G001880	Symbols: | Chaperone DnaJ-domain superfamily protein | chr1:22810220-22812370 FORWARD LENGTH=300
0	0.489732	0.255	0.054	0	TM4	Ghir-A12G002590	Symbols: ACL, ATMES2, MES2, ATME8, ME8 | acetone-cyanohydrin lyase | chr2:10042325-10043641 REVERSE LENGTH=263
0	0.444122	0.267	0.06	0	TM4	Ghir-D13G018490	Symbols: PGSIP6 | plant glycogenin-like starch initiation protein 6 | chr5:6131307-6133787 REVERSE LENGTH=537
1.53612e-307	1.04427	0.55	0.261	8.02792e-303	TM4	Ghir-D11G013270	Symbols: SULTR3;1, AST12 | sulfate transporter 3;1 | chr3:19251503-19255677 REVERSE LENGTH=658
5.93253e-307	0.507862	0.365	0.115	3.1004e-302	TM4	Ghir-A12G013670	Symbols: ATPDIL2-1, UNE5, MEE30, PDI11, ATPDI11 | thioredoxin family protein | chr2:19481503-19483683 FORWARD LENGTH=361
9.03088e-307	0.900726	0.403	0.144	4.71963e-302	TM4	Ghir-A05G008550	Symbols: CYP94C1 | cytochrome P450, family 94, subfamily C, polypeptide 1 | chr2:11809373-11810860 FORWARD LENGTH=495
3.15011e-306	0.44263	0.26	0.063	1.64628e-301	TM4	Ghir-D04G007490	Symbols: | histidine acid phosphatase family protein | chr1:3205817-3208444 FORWARD LENGTH=487
8.91975e-304	0.645665	0.455	0.171	4.66155e-299	TM4	Ghir-D09G025470	Symbols: CNX1, ATCNX1 | calnexin 1 | chr5:24827394-24829642 REVERSE LENGTH=530
1.19889e-302	0.44186	0.26	0.063	6.26554e-298	TM4	Ghir-A06G001050	Symbols: | Nucleotide-diphospho-sugar transferase family protein | chr1:6690672-6692211 REVERSE LENGTH=428
1.11251e-301	0.57341	0.431	0.157	5.81407e-297	TM4	Ghir-D11G000420	Symbols: | Protein of unknown function (DUF1295) | chr1:6255903-6257737 FORWARD LENGTH=305
1.14443e-301	0.497373	0.378	0.123	5.98089e-297	TM4	Ghir-D09G022640	Symbols: | emp24/gp25L/p24 family/GOLD family protein | chr3:8087373-8088550 FORWARD LENGTH=214
6.73165e-301	0.529568	0.305	0.086	3.51803e-296	TM4	Ghir-A06G006290	Symbols: | Protein of unknown function DUF92, transmembrane | chr5:6737872-6739283 REVERSE LENGTH=288
7.53767e-301	0.781418	0.501	0.211	3.93926e-296	TM4	Ghir-D01G023540	Symbols: AUX1, WAV5, PIR1, MAP1 | Transmembrane amino acid transporter family protein | chr2:15973493-15976792 FORWARD LENGTH=485
2.02947e-298	0.826117	0.459	0.183	1.06062e-293	TM4	Ghir-A05G040430	Symbols: | Kunitz family trypsin and protease inhibitor protein | chr1:6149343-6149933 FORWARD LENGTH=196
1.50155e-297	0.460918	0.304	0.084	7.84725e-293	TM4	Ghir-D10G025210	Symbols: | Protein kinase family protein | chr5:405895-408220 REVERSE LENGTH=657
9.16097e-297	0.654596	0.489	0.197	4.78761e-292	TM4	Ghir-A07G005190	Symbols: | Calreticulin family protein | chr5:2317300-2319458 FORWARD LENGTH=540
2.20906e-295	0.711166	0.338	0.105	1.15448e-290	TM4	Ghir-A10G000280	Symbols: | FAD-binding Berberine family protein | chr4:11157916-11159535 FORWARD LENGTH=539
1.67411e-294	0.67846	0.722	0.398	8.74908e-290	TM4	Ghir-A10G000760	Symbols: | B-cell receptor-associated protein 31-like | chr1:4014958-4016222 FORWARD LENGTH=221
2.12676e-294	0.684211	0.63	0.311	1.11147e-289	TM4	Ghir-D07G018800	Symbols: MLO8, ATMLO8 | Seven transmembrane MLO family protein | chr2:7590559-7593768 REVERSE LENGTH=593
2.15699e-292	0.483827	0.36	0.115	1.12727e-287	TM4	Ghir-D02G023560	Symbols: | Translocon-associated protein (TRAP), alpha subunit | chr2:9068428-9070207 FORWARD LENGTH=258
5.29092e-292	0.96078	0.652	0.364	2.76509e-287	TM4	Ghir-A06G017130	Symbols: | Transmembrane amino acid transporter family protein | chr3:20850087-20851779 FORWARD LENGTH=435
7.09444e-291	0.497348	0.35	0.11	3.70763e-286	TM4	Ghir-D11G001870	Symbols: | Lung seven transmembrane receptor family protein | chr5:16826830-16828149 FORWARD LENGTH=439
1.19267e-289	0.478566	0.368	0.119	6.23302e-285	TM4	Ghir-A04G013410	Symbols: | Translocon-associated protein (TRAP), alpha subunit | chr2:9068428-9070207 FORWARD LENGTH=258
1.23086e-289	0.557105	0.423	0.156	6.43261e-285	TM4	Ghir-D01G004400	Symbols: | SecY protein transport family protein | chr2:14462635-14464572 FORWARD LENGTH=475
1.59124e-286	0.69755	0.518	0.226	8.31599e-282	TM4	Ghir-D13G021970	Symbols: AKT1, ATAKT1, KT1 | K+ transporter 1 | chr2:11331965-11336444 REVERSE LENGTH=857
7.26008e-286	0.409076	0.254	0.064	3.79419e-281	TM4	Ghir-D05G014950	Symbols: AERO1, ERO1 | endoplasmic reticulum oxidoreductins 1 | chr1:27212039-27214506 REVERSE LENGTH=469
1.20505e-285	0.473385	0.336	0.104	6.29771e-281	TM4	Ghir-A05G005680	Symbols: | Nucleotide-sugar transporter family protein | chr4:15636550-15637602 FORWARD LENGTH=350
1.78142e-285	0.697252	0.311	0.094	9.30986e-281	TM4	Ghir-A10G001820	Symbols: STP1, ATSTP1 | sugar transporter 1 | chr1:3777460-3780133 FORWARD LENGTH=522
3.36143e-284	0.863832	0.724	0.435	1.75672e-279	TM4	Ghir-D09G013870	Symbols: NHL3 | NDR1/HIN1-like 3 | chr5:1931016-1931711 REVERSE LENGTH=231
3.95544e-284	0.64443	0.438	0.168	2.06715e-279	TM4	Ghir-A05G033720	Symbols: MMP | matrix metalloproteinase | chr1:26424005-26425141 FORWARD LENGTH=378
6.19812e-284	0.867395	0.822	0.591	3.2392e-279	TM4	Ghir-D09G015430	Symbols: | Peroxidase superfamily protein | chr2:15598225-15600004 REVERSE LENGTH=327
9.97025e-284	0.823074	0.431	0.169	5.21055e-279	TM4	Ghir-A05G040420	Symbols: | Kunitz family trypsin and protease inhibitor protein | chr1:6149343-6149933 FORWARD LENGTH=196
8.85363e-283	0.448938	0.276	0.075	4.62699e-278	TM4	Ghir-A09G004450	Symbols: ATMP2, ATMAPR3, MSBP2, MAPR3 | membrane-associated progesterone binding protein 3 | chr3:18129669-18131353 FORWARD LENGTH=233
1.17675e-280	0.864662	0.469	0.198	6.14982e-276	TM4	Ghir-D13G025600	Symbols: ATC4H, C4H, CYP73A5, REF3 | cinnamate-4-hydroxylase | chr2:12993861-12995683 REVERSE LENGTH=505
1.38064e-280	0.43674	0.26	0.067	7.21536e-276	TM4	Ghir-A07G007480	Symbols: | PLC-like phosphodiesterases superfamily protein | chr1:27910396-27912785 FORWARD LENGTH=392
1.67315e-280	0.554764	0.384	0.133	8.74406e-276	TM4	Ghir-D02G016400	Symbols: | Protein of unknown function (DUF707) | chr1:25439204-25441904 FORWARD LENGTH=404
4.76066e-280	0.600915	0.48	0.197	2.48797e-275	TM4	Ghir-D08G014420	Symbols: | Reticulon family protein | chr2:18965410-18966940 FORWARD LENGTH=255
2.43949e-279	0.608854	0.479	0.193	1.2749e-274	TM4	Ghir-A08G025290	Symbols: FATB | fatty acyl-ACP thioesterases B | chr1:2691546-2693409 REVERSE LENGTH=412
3.48824e-279	0.441667	0.286	0.08	1.82299e-274	TM4	Ghir-A13G020950	Symbols: COV1 | Protein of unknown function (DUF502) | chr2:8687568-8689321 REVERSE LENGTH=268
4.89244e-279	0.561148	0.542	0.237	2.55684e-274	TM4	Ghir-A06G013720	Symbols: SC3 | secretory carrier 3 | chr1:22586035-22588664 FORWARD LENGTH=289
2.77949e-277	0.800726	0.68	0.375	1.45259e-272	TM4	Ghir-D13G004360	Symbols: | Plant basic secretory protein (BSP) family protein | chr2:6608689-6609366 FORWARD LENGTH=225
1.71214e-276	0.916763	0.71	0.428	8.94783e-272	TM4	Ghir-D08G009500	Symbols: TET8 | tetraspanin8 | chr2:10135859-10137352 REVERSE LENGTH=273
4.82381e-276	0.568888	0.369	0.127	2.52097e-271	TM4	Ghir-D07G008960	Symbols: | Eukaryotic aspartyl protease family protein | chr3:21836812-21838419 FORWARD LENGTH=535
6.43615e-276	0.762088	0.339	0.112	3.3636e-271	TM4	Ghir-A07G021260	Symbols: | receptor-like protein kinase-related family protein | chr5:19669096-19669887 REVERSE LENGTH=263
1.30472e-275	1.51072	0.649	0.386	6.81857e-271	TM4	Ghir-A11G011300	Symbols: | Chitinase family protein | chr1:472138-473116 REVERSE LENGTH=272
3.51344e-271	0.959246	0.81	0.583	1.83616e-266	TM4	Ghir-D12G016990	Symbols: | Transmembrane protein 97, predicted | chr1:1510469-1511485 FORWARD LENGTH=168
8.3359e-269	0.623707	0.495	0.212	4.35643e-264	TM4	Ghir-A07G021290	Symbols: | Auxin-responsive family protein | chr3:9208955-9210353 FORWARD LENGTH=393
4.84732e-268	0.443869	0.33	0.104	2.53326e-263	TM4	Ghir-A11G006760	Symbols: | Endoplasmic reticulum vesicle transporter protein | chr3:7882082-7885260 FORWARD LENGTH=354
7.55519e-268	0.964044	0.45	0.191	3.94842e-263	TM4	Ghir-A02G001990	Symbols: | FAD-binding Berberine family protein | chr5:17910694-17912295 REVERSE LENGTH=533
1.19229e-267	0.566317	0.729	0.414	6.23102e-263	TM4	Ghir-D10G005350	Symbols: | Leucine-rich repeat transmembrane protein kinase | chr1:20994931-21000887 REVERSE LENGTH=1032
1.32818e-267	0.532937	0.299	0.09	6.94122e-263	TM4	Ghir-D13G025830	Symbols: BAS1, CYP734A1, CYP72B1 | Cytochrome P450 superfamily protein | chr2:11380700-11383413 FORWARD LENGTH=520
1.02147e-264	0.532817	0.518	0.223	5.33832e-260	TM4	Ghir-A05G029330	Symbols: | LEM3 (ligand-effect modulator 3) family protein / CDC50 family protein | chr1:20275732-20277793 REVERSE LENGTH=349
1.88879e-264	0.647831	0.685	0.38	9.87099e-260	TM4	Ghir-A05G012710	Symbols: PDR12, ATPDR12, ABCG40, ATABCG40 | pleiotropic drug resistance 12 | chr1:5331993-5338175 REVERSE LENGTH=1423
3.7396e-264	0.513463	0.345	0.115	1.95435e-259	TM4	Ghir-A06G021360	Symbols: | SecY protein transport family protein | chr2:14462635-14464572 FORWARD LENGTH=475
3.76938e-264	0.504029	0.423	0.161	1.96991e-259	TM4	Ghir-D12G020740	Symbols: LCB2 | long chain base2 | chr5:7981889-7985037 FORWARD LENGTH=489
5.42573e-263	0.647826	0.556	0.261	2.83554e-258	TM4	Ghir-D01G021030	Symbols: NHL1 | NDR1/HIN1-like 1 | chr3:3679031-3679660 REVERSE LENGTH=209
7.84326e-263	0.49022	0.4	0.146	4.09897e-258	TM4	Ghir-A05G034710	Symbols: | translocon-associated protein beta (TRAPB) family protein | chr5:4526878-4528253 FORWARD LENGTH=195
1.045e-262	0.855783	0.318	0.105	5.46129e-258	TM4	Ghir-A10G003440	Symbols: | Curculin-like (mannose-binding) lectin family protein | chr1:29637141-29638508 REVERSE LENGTH=455
5.4774e-262	0.888682	0.531	0.257	2.86255e-257	TM4	Ghir-A01G022840	Symbols: | sodium/calcium exchanger family protein / calcium-binding EF hand family protein | chr1:19844790-19847533 FORWARD LENGTH=585
1.21498e-261	1.25811	0.44	0.194	6.34962e-257	TM4	Ghir-D05G020230	Symbols: CYP82C4 | cytochrome P450, family 82, subfamily C, polypeptide 4 | chr4:15452040-15453966 FORWARD LENGTH=524
6.82064e-261	0.407962	0.293	0.086	3.56454e-256	TM4	Ghir-A08G023240	Symbols: | S-locus lectin protein kinase family protein | chr1:3810372-3813416 FORWARD LENGTH=842
2.32488e-260	0.430592	0.308	0.095	1.21501e-255	TM4	Ghir-D02G023520	Symbols: | ER lumen protein retaining receptor family protein | chr4:18111426-18112977 FORWARD LENGTH=273
7.75333e-260	0.721603	0.698	0.42	4.05197e-255	TM4	Ghir-D12G027210	Symbols: ATMP2, ATMAPR3, MSBP2, MAPR3 | membrane-associated progesterone binding protein 3 | chr3:18129669-18131353 FORWARD LENGTH=233
1.15729e-259	0.739295	0.384	0.145	6.0481e-255	TM4	Ghir-A04G006730	Symbols: | GDSL-like Lipase/Acylhydrolase superfamily protein | chr5:915650-918326 FORWARD LENGTH=359
1.92329e-256	0.573136	0.461	0.191	1.00513e-251	TM4	Ghir-A09G026330	Symbols: CNX1, ATCNX1 | calnexin 1 | chr5:24827394-24829642 REVERSE LENGTH=530
2.93373e-256	0.407683	0.273	0.078	1.5332e-251	TM4	Ghir-A11G009610	Symbols: SPPL4, ATSPPL4 | SIGNAL PEPTIDE PEPTIDASE-LIKE 4 | chr1:233188-237647 REVERSE LENGTH=540
4.84141e-255	0.471038	0.361	0.126	2.53017e-250	TM4	Ghir-A11G000350	Symbols: | Protein of unknown function (DUF1295) | chr1:6255903-6257737 FORWARD LENGTH=305
3.03296e-254	0.594818	0.279	0.084	1.58505e-249	TM4	Ghir-D09G010710	Symbols: | Glycosyl hydrolase family protein | chr5:7107609-7110775 REVERSE LENGTH=624
6.56675e-254	0.564917	0.41	0.159	3.43185e-249	TM4	Ghir-D04G009900	Symbols: NHL1 | NDR1/HIN1-like 1 | chr3:3679031-3679660 REVERSE LENGTH=209
3.3477e-253	0.446544	0.322	0.105	1.74954e-248	TM4	Ghir-A04G014010	Symbols: | emp24/gp25L/p24 family/GOLD family protein | chr1:3104657-3106092 FORWARD LENGTH=217
2.11487e-252	0.574756	0.504	0.222	1.10525e-247	TM4	Ghir-A09G017080	Symbols: AtIPCS1 | Arabidopsis Inositol phosphorylceramide synthase 1 | chr3:20006098-20008020 FORWARD LENGTH=305
6.70775e-252	0.86825	0.384	0.151	3.50554e-247	TM4	Ghir-D08G001690	Symbols: | Family of unknown function (DUF716) | chr1:20602895-20603797 FORWARD LENGTH=300
1.00879e-251	0.451136	0.334	0.112	5.27201e-247	TM4	Ghir-D05G033170	Symbols: | unknown protein; FUNCTIONS IN: molecular_function unknown; INVOLVED IN: biological_process unknown; LOCATED IN: endomembrane system; EXPRESSED IN: 24 plant structures; EXPRESSED DURING: 15 growth stages; BEST Arabidopsis thaliana protein match is: unknown protein (TAIR:AT4G27020.1); Has 108 Blast hits to 108 proteins in 20 species: Archae - 0; Bacteria - 0; Metazoa - 0; Fungi - 0; Plan…
1.80893e-251	0.606482	0.383	0.144	9.45366e-247	TM4	Ghir-A06G002710	Symbols: AAP6 | amino acid permease 6 | chr5:20142681-20146441 REVERSE LENGTH=481
8.50921e-251	0.68227	0.574	0.285	4.447e-246	TM4	Ghir-D08G013530	Symbols: ATGPAT3, GPAT3 | glycerol-3-phosphate acyltransferase 3 | chr4:844597-846710 REVERSE LENGTH=520
2.89191e-249	0.481082	0.401	0.151	1.51134e-244	TM4	Ghir-A06G019580	Symbols: HSR8, MUR4, UXE1 | NAD(P)-binding Rossmann-fold superfamily protein | chr1:10855496-10857970 FORWARD LENGTH=419
1.55544e-248	0.617249	0.477	0.205	8.1289e-244	TM4	Ghir-D07G005200	Symbols: | Calreticulin family protein | chr5:2317300-2319458 FORWARD LENGTH=540
2.25527e-248	1.16079	0.44	0.199	1.17863e-243	TM4	Ghir-D06G020750	Symbols: | FAD-binding Berberine family protein | chr1:10892623-10894437 FORWARD LENGTH=527
6.27416e-248	0.78933	0.828	0.605	3.27894e-243	TM4	Ghir-D01G023260	Symbols: | PAR1 protein | chr3:20014032-20015299 REVERSE LENGTH=183
1.07086e-242	0.438824	0.33	0.111	5.5964e-238	TM4	Ghir-A07G013710	Symbols: | heme binding | chr3:23080789-23083234 FORWARD LENGTH=361
4.46248e-241	0.427683	0.268	0.079	2.33214e-236	TM4	Ghir-A11G018140	Symbols: | 2-oxoglutarate (2OG) and Fe(II)-dependent oxygenase superfamily protein | chr5:26419481-26421118 FORWARD LENGTH=289
2.4403e-239	0.520541	0.479	0.209	1.27532e-234	TM4	Ghir-A11G032330	Symbols: | Methyltransferase-related protein | chr5:6000014-6000331 REVERSE LENGTH=76
1.97327e-238	1.43672	0.782	0.592	1.03125e-233	TM4	Ghir-D08G024980	Symbols: ATPA2, PA2 | peroxidase 2 | chr5:2077567-2078857 REVERSE LENGTH=335
3.7538e-238	0.481872	0.465	0.195	1.96177e-233	TM4	Ghir-A07G007120	Symbols: | Protein of unknown function (DUF962) | chr1:6458020-6459658 REVERSE LENGTH=206
8.84262e-238	0.404358	0.255	0.074	4.62124e-233	TM4	Ghir-D11G018220	Symbols: | 2-oxoglutarate (2OG) and Fe(II)-dependent oxygenase superfamily protein | chr5:26419481-26421118 FORWARD LENGTH=289
4.29227e-237	0.51726	0.253	0.074	2.24318e-232	TM4	Ghir-D02G013720	Symbols: | MATE efflux family protein | chr3:7638750-7641861 FORWARD LENGTH=506
2.95347e-236	0.392788	0.26	0.076	1.54351e-231	TM4	Ghir-A04G008620	Symbols: | Lung seven transmembrane receptor family protein | chr5:6145027-6146349 FORWARD LENGTH=440
5.14286e-236	0.628347	0.446	0.192	2.68771e-231	TM4	Ghir-A01G019560	Symbols: NHL1 | NDR1/HIN1-like 1 | chr3:3679031-3679660 REVERSE LENGTH=209
6.54408e-236	0.442378	0.32	0.107	3.42e-231	TM4	Ghir-D01G022680	Symbols: ECA1, ATECA1, ACA3 | ER-type Ca2+-ATPase 1 | chr1:2416681-2420572 FORWARD LENGTH=1061
7.15945e-236	0.480216	0.437	0.177	3.7416e-231	TM4	Ghir-D02G022040	Symbols: | O-acyltransferase (WSD1-like) family protein | chr5:21656951-21659207 REVERSE LENGTH=486
1.30225e-234	0.512065	0.409	0.162	6.80569e-230	TM4	Ghir-A06G004230	Symbols: | Galactosyltransferase family protein | chr1:29260899-29263001 REVERSE LENGTH=393
5.11618e-234	0.730509	0.317	0.112	2.67377e-229	TM4	Ghir-D04G002550	Symbols: YSL5, PDE321 | YELLOW STRIPE like 5 | chr3:6034307-6037087 FORWARD LENGTH=714
1.7809e-233	0.587495	0.264	0.081	9.30718e-229	TM4	Ghir-D13G022120	Symbols: | Cupredoxin superfamily protein | chr5:9241614-9242635 REVERSE LENGTH=187
7.2449e-231	0.396478	0.278	0.086	3.78626e-226	TM4	Ghir-A07G003460	Symbols: | unknown protein; FUNCTIONS IN: molecular_function unknown; INVOLVED IN: biological_process unknown; LOCATED IN: plasma membrane, membrane; EXPRESSED IN: cultured cell, leaf; BEST Arabidopsis thaliana protein match is: unknown protein (TAIR:AT2G25260.1); Has 30201 Blast hits to 17322 proteins in 780 species: Archae - 12; Bacteria - 1396; Metazoa - 17338; Fungi - 3422; Plants - 5037; Vir…
2.19225e-229	0.391363	0.296	0.095	1.14569e-224	TM4	Ghir-D05G023950	Symbols: ATPDIL1-1, ATPDI5, PDI5, PDIL1-1 | PDI-like 1-1 | chr1:7645767-7648514 FORWARD LENGTH=501
4.21018e-229	0.524399	0.637	0.339	2.20028e-224	TM4	Ghir-D08G022310	Symbols: ASAR1, ATSARA1C, ATSAR2, SAR2 | secretion-associated RAS super family 2 | chr4:921554-922547 FORWARD LENGTH=193
2.35233e-228	0.591884	0.655	0.37	1.22935e-223	TM4	Ghir-A05G012730	Symbols: PDR12, ATPDR12, ABCG40, ATABCG40 | pleiotropic drug resistance 12 | chr1:5331993-5338175 REVERSE LENGTH=1423
8.46151e-228	0.476438	0.341	0.123	4.42207e-223	TM4	Ghir-D12G013820	Symbols: ATPDIL2-1, UNE5, MEE30, PDI11, ATPDI11 | thioredoxin family protein | chr2:19481503-19483683 FORWARD LENGTH=361
1.10495e-227	0.426915	0.318	0.109	5.77459e-223	TM4	Ghir-D13G020050	Symbols: | Endomembrane protein 70 protein family | chr5:3424910-3427797 REVERSE LENGTH=648
3.33434e-227	0.505188	0.508	0.23	1.74256e-222	TM4	Ghir-A02G007630	Symbols: | Eukaryotic aspartyl protease family protein | chr1:16787508-16789318 REVERSE LENGTH=405
5.14148e-227	0.852981	0.303	0.107	2.68699e-222	TM4	Ghir-A08G022920	Symbols: | Peroxidase superfamily protein | chr5:5888195-5890101 REVERSE LENGTH=313
5.50349e-227	0.399397	0.275	0.085	2.87618e-222	TM4	Ghir-D11G001740	Symbols: | TMPIT-like protein | chr4:6455110-6457996 REVERSE LENGTH=347
1.07145e-224	0.586372	0.597	0.318	5.59952e-220	TM4	Ghir-D05G000710	Symbols: ATR2, AR2 | P450 reductase 2 | chr4:14796900-14800578 FORWARD LENGTH=712
2.72094e-224	0.479371	0.254	0.076	1.42199e-219	TM4	Ghir-A12G006060	Symbols: | RING/U-box superfamily protein | chr4:16981083-16982266 FORWARD LENGTH=236
1.3191e-223	0.805659	0.459	0.213	6.89375e-219	TM4	Ghir-D07G014800	Symbols: | Eukaryotic aspartyl protease family protein | chr1:117065-118522 FORWARD LENGTH=485
1.40418e-223	0.506653	0.397	0.16	7.33837e-219	TM4	Ghir-A08G013590	Symbols: | Reticulon family protein | chr2:18965410-18966940 FORWARD LENGTH=255
3.29137e-223	0.410654	0.342	0.123	1.7201e-218	TM4	Ghir-A12G025160	Symbols: | ORMDL family protein | chr5:16799455-16800681 FORWARD LENGTH=154
1.34038e-222	0.420142	0.357	0.131	7.00497e-218	TM4	Ghir-D09G015880	Symbols: ATRBL4, RBL4 | RHOMBOID-like protein 4 | chr3:19924729-19926648 REVERSE LENGTH=394
1.21324e-221	0.511317	0.413	0.171	6.34051e-217	TM4	Ghir-D11G024960	Symbols: ATCBR, CBR1, CBR | NADH:cytochrome B5 reductase 1 | chr5:5864543-5866495 REVERSE LENGTH=281
1.10976e-220	0.496202	0.352	0.132	5.79971e-216	TM4	Ghir-A13G018370	Symbols: | O-Glycosyl hydrolases family 17 protein | chr1:24054220-24056194 REVERSE LENGTH=481
1.61538e-220	0.382859	0.27	0.085	8.44214e-216	TM4	Ghir-A05G021120	Symbols: | Mannose-P-dolichol utilization defect 1 protein | chr4:4195750-4197317 FORWARD LENGTH=235
5.85139e-220	0.400711	0.288	0.094	3.05799e-215	TM4	Ghir-A11G007230	Symbols: | PQ-loop repeat family protein / transmembrane family protein | chr5:16285968-16287591 FORWARD LENGTH=270
8.4777e-220	0.402519	0.352	0.128	4.43053e-215	TM4	Ghir-D13G022840	Symbols: | Core-2/I-branching beta-1,6-N-acetylglucosaminyltransferase family protein | chr4:14689420-14691519 REVERSE LENGTH=401
2.37663e-219	0.744657	0.271	0.089	1.24205e-214	TM4	Ghir-D08G024030	Symbols: CYP89A6 | cytochrome P450, family 87, subfamily A, polypeptide 6 | chr1:24123789-24125324 FORWARD LENGTH=511
1.1031e-218	0.423343	0.332	0.119	5.76491e-214	TM4	Ghir-A03G022100	Symbols: | Translocon-associated protein (TRAP), alpha subunit | chr2:7198363-7200086 FORWARD LENGTH=251
3.98646e-218	0.393627	0.342	0.123	2.08336e-213	TM4	Ghir-D10G000220	Symbols: ATLCB1, LCB1, EMB2779, FBR11 | long-chain base1 | chr4:17218598-17221124 FORWARD LENGTH=482
2.11667e-216	0.674967	0.442	0.201	1.10619e-211	TM4	Ghir-D05G015160	Symbols: CYP710A1 | cytochrome P450, family 710, subfamily A, polypeptide 1 | chr2:14539712-14541199 REVERSE LENGTH=495
9.01552e-216	1.20628	0.752	0.55	4.7116e-211	TM4	Ghir-D04G001520	Symbols: | Peroxidase superfamily protein | chr5:1579142-1580819 REVERSE LENGTH=324
9.73209e-216	0.517224	0.384	0.154	5.08609e-211	TM4	Ghir-A05G002030	Symbols: KCS11 | 3-ketoacyl-CoA synthase 11 | chr2:11330094-11331623 FORWARD LENGTH=509
1.02095e-215	0.712966	0.271	0.09	5.3356e-211	TM4	Ghir-D10G000950	Symbols: | FAD-binding Berberine family protein | chr1:9141715-9143304 REVERSE LENGTH=529
1.81135e-215	0.535764	0.51	0.241	9.46632e-211	TM4	Ghir-D09G016530	Symbols: AtIPCS1 | Arabidopsis Inositol phosphorylceramide synthase 1 | chr3:20006098-20008020 FORWARD LENGTH=305
1.87437e-214	0.505953	0.544	0.265	9.79563e-210	TM4	Ghir-D05G029420	Symbols: | LEM3 (ligand-effect modulator 3) family protein / CDC50 family protein | chr1:20275732-20277793 REVERSE LENGTH=349
4.21658e-214	0.621237	0.351	0.137	2.20363e-209	TM4	Ghir-D12G005790	Symbols: CYP81D8 | cytochrome P450, family 81, subfamily D, polypeptide 8 | chr4:17569971-17571678 REVERSE LENGTH=497
6.9695e-214	0.636873	0.517	0.25	3.64233e-209	TM4	Ghir-D08G018130	Symbols: ATBI-1, BI-1, ATBI1, BI1 | BAX inhibitor 1 | chr5:19136071-19137585 FORWARD LENGTH=247
8.17836e-214	0.486725	0.316	0.113	4.27409e-209	TM4	Ghir-A04G006410	Symbols: NHL1 | NDR1/HIN1-like 1 | chr3:3679031-3679660 REVERSE LENGTH=209
1.09621e-213	0.462017	0.448	0.194	5.7289e-209	TM4	Ghir-A05G006790	Symbols: | myosin heavy chain-related | chr4:15205662-15208950 FORWARD LENGTH=437
1.55697e-213	0.459776	0.426	0.18	8.13686e-209	TM4	Ghir-D01G015390	Symbols: | FUNCTIONS IN: molecular_function unknown; INVOLVED IN: intracellular protein transport; LOCATED IN: endomembrane system, integral to membrane, endoplasmic reticulum; EXPRESSED IN: 23 plant structures; EXPRESSED DURING: 13 growth stages; CONTAINS InterPro DOMAIN/s: B-cell receptor-associated 31-like (InterPro:IPR008417); BEST Arabidopsis thaliana protein match is: unknown protein (TAIR:…
3.27869e-213	0.417934	0.364	0.139	1.71348e-208	TM4	Ghir-D09G009490	Symbols: | Selenoprotein, Rdx type | chr5:23697996-23699505 FORWARD LENGTH=228
1.5236e-212	0.424544	0.396	0.16	7.96247e-208	TM4	Ghir-A05G032940	Symbols: | selenoprotein family protein | chr1:1717677-1718849 REVERSE LENGTH=163
2.41453e-212	0.374894	0.292	0.098	1.26186e-207	TM4	Ghir-A03G001070	Symbols: ATBI-1, BI-1, ATBI1, BI1 | BAX inhibitor 1 | chr5:19136071-19137585 FORWARD LENGTH=247
2.58641e-212	0.554209	0.756	0.487	1.35168e-207	TM4	Ghir-D08G016470	Symbols: | Pectinacetylesterase family protein | chr4:10582188-10584766 REVERSE LENGTH=391
2.33159e-210	0.456649	0.333	0.123	1.21851e-205	TM4	Ghir-A07G008880	Symbols: | Eukaryotic aspartyl protease family protein | chr3:21836812-21838419 FORWARD LENGTH=535
3.97594e-210	0.391921	0.346	0.127	2.07787e-205	TM4	Ghir-A11G012290	Symbols: ATMRP4, EST3, MRP4, ABCC4 | multidrug resistance-associated protein 4 | chr2:19574944-19580383 FORWARD LENGTH=1516
5.28368e-209	0.410805	0.312	0.111	2.7613e-204	TM4	Ghir-D05G017310	Symbols: DER2.2 | DERLIN-2.2 | chr4:2460135-2461378 FORWARD LENGTH=244
6.44862e-209	0.41615	0.278	0.092	3.37011e-204	TM4	Ghir-D03G009720	Symbols: ZAT, ATMTP1, MTP1, ZAT1, ATCDF1 | zinc transporter of Arabidopsis thaliana | chr2:19238128-19239324 FORWARD LENGTH=398
2.49117e-207	0.369565	0.262	0.083	1.30191e-202	TM4	Ghir-D05G007460	Symbols: ATSPP, SPP | signal peptide peptidase | chr2:937554-940083 FORWARD LENGTH=344
9.87038e-206	0.46313	0.349	0.134	5.15836e-201	TM4	Ghir-D05G002180	Symbols: KCS11 | 3-ketoacyl-CoA synthase 11 | chr2:11330094-11331623 FORWARD LENGTH=509
1.06875e-205	0.764573	0.447	0.212	5.5854e-201	TM4	Ghir-D06G013760	Symbols: ENT3, FUR1, ATENT3 | Major facilitator superfamily protein | chr4:2632886-2634824 REVERSE LENGTH=418
1.93008e-205	0.459188	0.477	0.218	1.00868e-200	TM4	Ghir-A08G021540	Symbols: ASAR1, ATSARA1C, ATSAR2, SAR2 | secretion-associated RAS super family 2 | chr4:921554-922547 FORWARD LENGTH=193
3.74778e-205	0.429447	0.392	0.16	1.95863e-200	TM4	Ghir-D04G007850	Symbols: | translocon-associated protein beta (TRAPB) family protein | chr5:4526878-4528253 FORWARD LENGTH=195
6.87074e-205	0.416741	0.362	0.139	3.59072e-200	TM4	Ghir-D11G012230	Symbols: ATMRP4, EST3, MRP4, ABCC4 | multidrug resistance-associated protein 4 | chr2:19574944-19580383 FORWARD LENGTH=1516
2.70429e-204	1.0802	0.517	0.281	1.41329e-199	TM4	Ghir-D05G025180	Symbols: LAC14 | laccase 14 | chr5:2906426-2908658 REVERSE LENGTH=569
4.8747e-203	0.527375	0.301	0.109	2.54757e-198	TM4	Ghir-A01G004220	Symbols: | Leucine-rich repeat transmembrane protein kinase | chr3:4988271-4993891 FORWARD LENGTH=1020
2.98935e-202	0.35446	0.261	0.083	1.56226e-197	TM4	Ghir-A05G011780	Symbols: | Reticulon family protein | chr1:29658313-29659866 REVERSE LENGTH=164
1.84019e-201	0.60368	0.268	0.092	9.617e-197	TM4	Ghir-D01G007550	Symbols: | GDSL-like Lipase/Acylhydrolase superfamily protein | chr5:22337745-22339741 FORWARD LENGTH=376
1.90162e-201	0.553916	0.38	0.159	9.93805e-197	TM4	Ghir-D05G029480	Symbols: ZIFL1 | zinc induced facilitator-like 1 | chr5:4438318-4441289 FORWARD LENGTH=478
3.10801e-201	1.06691	0.457	0.236	1.62428e-196	TM4	Ghir-D11G019000	Symbols: FAH1, CYP84A1 | ferulic acid 5-hydroxylase 1 | chr4:17137584-17139619 REVERSE LENGTH=520
2.10804e-200	1.30772	0.409	0.196	1.10168e-195	TM4	Ghir-D13G014660	Symbols: CYP71B35 | cytochrome P450, family 71, subfamily B, polypeptide 35 | chr3:9641089-9642779 REVERSE LENGTH=500
9.87814e-200	0.393599	0.277	0.093	5.16242e-195	TM4	Ghir-D05G021040	Symbols: | Mannose-P-dolichol utilization defect 1 protein | chr4:4195750-4197317 FORWARD LENGTH=235
1.34043e-199	0.376288	0.267	0.087	7.0052e-195	TM4	Ghir-D07G006280	Symbols: | ATPase E1-E2 type family protein / haloacid dehalogenase-like hydrolase family protein | chr1:25793498-25797975 REVERSE LENGTH=1200
5.06282e-199	0.376563	0.32	0.117	2.64588e-194	TM4	Ghir-D09G015090	Symbols: | FUNCTIONS IN: molecular_function unknown; INVOLVED IN: biological_process unknown; LOCATED IN: endomembrane system; EXPRESSED IN: 24 plant structures; EXPRESSED DURING: 15 growth stages; CONTAINS InterPro DOMAIN/s: Magnesium transporter (InterPro:IPR018937); Has 30201 Blast hits to 17322 proteins in 780 species: Archae - 12; Bacteria - 1396; Metazoa - 17338; Fungi - 3422; Plants - 5037…
7.26716e-199	0.455095	0.383	0.156	3.79789e-194	TM4	Ghir-D12G018920	Symbols: ATATH6, ATH6 | ABC2 homolog 6 | chr3:17624500-17628972 FORWARD LENGTH=935
2.18882e-198	0.7369	0.682	0.424	1.1439e-193	TM4	Ghir-A08G009900	Symbols: TET7 | tetraspanin7 | chr4:13942566-13943621 REVERSE LENGTH=263
3.62655e-198	0.352662	0.263	0.086	1.89527e-193	TM4	Ghir-D02G010870	Symbols: | MBOAT (membrane bound O-acyl transferase) family protein | chr1:4303586-4305666 REVERSE LENGTH=462
4.45121e-197	0.390043	0.329	0.124	2.32625e-192	TM4	Ghir-A08G016780	Symbols: TOM2A | tobamovirus multiplication 2A | chr1:11689393-11690873 REVERSE LENGTH=280
7.21482e-197	0.508434	0.512	0.251	3.77054e-192	TM4	Ghir-D10G006780	Symbols: IAR3, JR3 | peptidase M20/M25/M40 family protein | chr1:19199562-19201424 FORWARD LENGTH=440
1.0932e-195	0.39368	0.36	0.142	5.71319e-191	TM4	Ghir-D05G028700	Symbols: | xylose isomerase family protein | chr5:23347030-23349805 FORWARD LENGTH=477
1.86882e-195	0.48111	0.443	0.202	9.76664e-191	TM4	Ghir-D11G032810	Symbols: | Methyltransferase-related protein | chr5:6000014-6000331 REVERSE LENGTH=76
5.05953e-195	0.383017	0.368	0.145	2.64416e-190	TM4	Ghir-A10G004560	Symbols: | Leucine-rich repeat transmembrane protein kinase | chr1:20994931-21000887 REVERSE LENGTH=1032
1.80377e-194	0.411338	0.251	0.081	9.42668e-190	TM4	Ghir-A11G014110	Symbols: | Leucine-rich repeat receptor-like protein kinase family protein | chr4:5636693-5640496 REVERSE LENGTH=1045
3.18997e-194	0.391046	0.346	0.134	1.66711e-189	TM4	Ghir-D07G000590	Symbols: COV1 | Protein of unknown function (DUF502) | chr2:8687568-8689321 REVERSE LENGTH=268
4.58791e-194	0.758887	0.777	0.556	2.39769e-189	TM4	Ghir-A01G021750	Symbols: | PAR1 protein | chr3:20014032-20015299 REVERSE LENGTH=183
1.04926e-193	0.381249	0.344	0.133	5.48353e-189	TM4	Ghir-D10G012170	Symbols: VSR1, BP-80, ATELP, BP80, BP80B, ATELP1, ATVSR1, GFS1, VSR1;1, BP80-1;1 | vacuolar sorting receptor homolog 1 | chr3:19587999-19591690 FORWARD LENGTH=623
1.27094e-193	1.12742	0.806	0.64	6.64205e-189	TM4	Ghir-A01G004810	Symbols: | D-mannose binding lectin protein with Apple-like carbohydrate-binding domain | chr1:29642072-29643397 REVERSE LENGTH=441
1.35375e-193	0.439515	0.523	0.257	7.07481e-189	TM4	Ghir-A03G012560	Symbols: XTR2, EXGT-A2, ATXTH28, XTH28 | xyloglucan endotransglucosylase/hydrolase 28 | chr1:5066806-5068466 REVERSE LENGTH=332
9.51126e-191	0.467001	0.306	0.114	4.97068e-186	TM4	Ghir-A08G016210	Symbols: XTR4, XTH30 | xyloglucan endotransglucosylase/hydrolase 30 | chr1:11575434-11577776 FORWARD LENGTH=343
1.37496e-190	0.455042	0.542	0.271	7.1857e-186	TM4	Ghir-A13G000310	Symbols: | Protein of unknown function, DUF538 | chr5:6714533-6715837 REVERSE LENGTH=181
1.00994e-189	0.80327	0.894	0.799	5.27804e-185	TM4	Ghir-A05G024790
1.19353e-189	0.399911	0.37	0.151	6.23752e-185	TM4	Ghir-A05G027250	Symbols: | Endoplasmic reticulum vesicle transporter protein | chr1:13450467-13453683 FORWARD LENGTH=489
3.89577e-189	0.432725	0.347	0.137	2.03597e-184	TM4	Ghir-A08G008130	Symbols: UXS2, ATUXS2, AUD1 | NAD(P)-binding Rossmann-fold superfamily protein | chr3:23232539-23235353 FORWARD LENGTH=445
1.02017e-188	0.406769	0.338	0.133	5.33152e-184	TM4	Ghir-D05G001220	Symbols: | O-Glycosyl hydrolases family 17 protein | chr3:20549806-20552004 REVERSE LENGTH=449
1.20493e-188	0.391751	0.318	0.12	6.29707e-184	TM4	Ghir-D01G023820	Symbols: ATAMT2, AMT2;1, AMT2 | ammonium transporter 2 | chr2:16039672-16042291 REVERSE LENGTH=475
1.46161e-188	0.348734	0.264	0.088	7.6385e-184	TM4	Ghir-A07G006280	Symbols: | ATPase E1-E2 type family protein / haloacid dehalogenase-like hydrolase family protein | chr1:25793498-25797975 REVERSE LENGTH=1200
2.12415e-188	0.50035	0.565	0.3	1.1101e-183	TM4	Ghir-A11G012260	Symbols: UXS2, ATUXS2, AUD1 | NAD(P)-binding Rossmann-fold superfamily protein | chr3:23232539-23235353 FORWARD LENGTH=445
8.62121e-187	0.3672	0.265	0.09	4.50553e-182	TM4	Ghir-A06G017720	Symbols: | Nucleotide-sugar transporter family protein | chr3:3547017-3548539 REVERSE LENGTH=308
1.18337e-186	0.342799	0.268	0.092	6.18441e-182	TM4	Ghir-D08G011080	Symbols: ATQC, QC, QCT | glutaminyl cyclase | chr4:13099929-13102470 REVERSE LENGTH=320
1.6517e-186	0.367874	0.299	0.109	8.63194e-182	TM4	Ghir-D12G017820	Symbols: SBH1 | sphingoid base hydroxylase 1 | chr1:26193933-26195466 REVERSE LENGTH=260
2.63305e-186	0.365315	0.287	0.103	1.37606e-181	TM4	Ghir-D05G016810	Symbols: | Protein of unknown function (DUF300) | chr4:11471126-11472269 REVERSE LENGTH=294
1.27283e-185	0.347564	0.285	0.102	6.65196e-181	TM4	Ghir-A05G030320	Symbols: | Ribophorin I | chr2:317193-320016 REVERSE LENGTH=464
2.01401e-185	0.608437	0.331	0.136	1.05254e-180	TM4	Ghir-D06G018060	Symbols: | Transmembrane amino acid transporter family protein | chr3:20850087-20851779 FORWARD LENGTH=435
4.41129e-185	0.77298	0.421	0.2	2.30538e-180	TM4	Ghir-D13G023270	Symbols: | Disease resistance-responsive (dirigent-like protein) family protein | chr1:21536188-21536745 FORWARD LENGTH=185
8.60472e-185	0.374827	0.294	0.106	4.49691e-180	TM4	Ghir-A12G018650	Symbols: ATATH6, ATH6 | ABC2 homolog 6 | chr3:17624500-17628972 FORWARD LENGTH=935
1.63264e-184	0.861082	0.649	0.423	8.53234e-180	TM4	Ghir-A12G016740	Symbols: | Transmembrane protein 97, predicted | chr1:1510469-1511485 FORWARD LENGTH=168
3.72531e-184	0.394094	0.342	0.136	1.94688e-179	TM4	Ghir-A10G005960	Symbols: IAR3, JR3 | peptidase M20/M25/M40 family protein | chr1:19199562-19201424 FORWARD LENGTH=440
2.69569e-183	0.401428	0.48	0.226	1.4088e-178	TM4	Ghir-A06G020920	Symbols: | Serinc-domain containing serine and sphingolipid biosynthesis protein | chr1:5540905-5542670 FORWARD LENGTH=412
4.47663e-183	0.670275	0.3	0.115	2.33953e-178	TM4	Ghir-A11G028920	Symbols: ATRBOHB, RBOHB | respiratory burst oxidase homolog B | chr1:2932743-2936495 FORWARD LENGTH=843
7.84249e-183	0.357277	0.319	0.122	4.09856e-178	TM4	Ghir-A12G025370	Symbols: | Lung seven transmembrane receptor family protein | chr5:16826830-16828149 FORWARD LENGTH=439
5.68018e-182	0.420977	0.354	0.144	2.96852e-177	TM4	Ghir-D06G004320	Symbols: | Galactosyltransferase family protein | chr1:29260899-29263001 REVERSE LENGTH=393
6.30146e-182	0.387829	0.349	0.141	3.29321e-177	TM4	Ghir-D05G031270	Symbols: | S-adenosyl-L-methionine-dependent methyltransferases superfamily protein | chr1:9301146-9303432 REVERSE LENGTH=616
1.54942e-181	0.448315	0.267	0.094	8.09742e-177	TM4	Ghir-A06G006890	Symbols: STP14, AtSTP14 | sugar transporter 14 | chr1:29009036-29010980 REVERSE LENGTH=504
6.13496e-180	0.860559	0.331	0.141	3.20619e-175	TM4	Ghir-D10G011900	Symbols: TBL39 | TRICHOME BIREFRINGENCE-LIKE 39 | chr2:17717498-17719921 REVERSE LENGTH=367
6.57734e-180	0.370829	0.343	0.137	3.43738e-175	TM4	Ghir-D01G014880	Symbols: | Endomembrane protein 70 protein family | chr1:5037669-5040199 FORWARD LENGTH=592
3.40475e-179	0.430796	0.411	0.184	1.77936e-174	TM4	Ghir-D04G013520	Symbols: PRA1.A1 | prenylated RAB acceptor 1.A1 | chr5:401163-402471 FORWARD LENGTH=209
2.04547e-178	0.512559	0.321	0.128	1.06898e-173	TM4	Ghir-A01G003050	Symbols: | Plant invertase/pectin methylesterase inhibitor superfamily protein | chr3:5844495-5845046 REVERSE LENGTH=183
2.18377e-178	0.346391	0.262	0.09	1.14126e-173	TM4	Ghir-A10G006830	Symbols: | translocon-associated protein beta (TRAPB) family protein | chr5:4526878-4528253 FORWARD LENGTH=195
3.65379e-178	0.364341	0.299	0.113	1.90951e-173	TM4	Ghir-D03G014790	Symbols: ATPDIL1-4, PDI2, ATPDI2, PDIL1-4 | PDI-like 1-4 | chr5:24371141-24373993 REVERSE LENGTH=597
8.92133e-178	0.46678	0.374	0.162	4.66238e-173	TM4	Ghir-A05G017680	Symbols: | ERD (early-responsive to dehydration stress) family protein | chr4:11715976-11719144 REVERSE LENGTH=771
3.10652e-177	0.375553	0.295	0.109	1.6235e-172	TM4	Ghir-D13G019440	Symbols: | unknown protein; FUNCTIONS IN: molecular_function unknown; INVOLVED IN: biological_process unknown; LOCATED IN: endomembrane system; Has 30201 Blast hits to 17322 proteins in 780 species: Archae - 12; Bacteria - 1396; Metazoa - 17338; Fungi - 3422; Plants - 5037; Viruses - 0; Other Eukaryotes - 2996 (source: NCBI BLink). | chr1:21129075-21130558 FORWARD LENGTH=270
3.88548e-177	0.423845	0.28	0.102	2.03059e-172	TM4	Ghir-A12G012970	Symbols: PGP21 | P-glycoprotein 21 | chr3:23008755-23013579 REVERSE LENGTH=1296
1.5333e-176	0.406436	0.293	0.11	8.01319e-172	TM4	Ghir-D13G019010	Symbols: | O-Glycosyl hydrolases family 17 protein | chr1:24054220-24056194 REVERSE LENGTH=481
4.05333e-176	0.572101	0.528	0.277	2.11831e-171	TM4	Ghir-A02G016730	Symbols: ACA2 | calcium ATPase 2 | chr4:17683225-17686808 REVERSE LENGTH=1014
2.80283e-175	0.470177	0.475	0.232	1.46479e-170	TM4	Ghir-A02G016350	Symbols: | unknown protein; BEST Arabidopsis thaliana protein match is: unknown protein (TAIR:AT4G37820.1); Has 799854 Blast hits to 188815 proteins in 4452 species: Archae - 4529; Bacteria - 144236; Metazoa - 287749; Fungi - 87083; Plants - 43826; Viruses - 3662; Other Eukaryotes - 228769 (source: NCBI BLink). | chr2:9697380-9699584 REVERSE LENGTH=734
5.43061e-175	0.437378	0.374	0.161	2.83809e-170	TM4	Ghir-D07G002570	Symbols: | Protein kinase family protein with leucine-rich repeat domain | chr5:9050880-9053978 FORWARD LENGTH=1005
3.59403e-174	0.328051	0.268	0.095	1.87827e-169	TM4	Ghir-D09G020140	Symbols: TOM2A | tobamovirus multiplication 2A | chr1:11689393-11690873 REVERSE LENGTH=280
4.84422e-174	0.406135	0.258	0.091	2.53164e-169	TM4	Ghir-A06G013570	Symbols: ENT3, FUR1, ATENT3 | Major facilitator superfamily protein | chr4:2632886-2634824 REVERSE LENGTH=418
7.76166e-173	0.69971	0.542	0.307	4.05632e-168	TM4	Ghir-A13G006880	Symbols: EXL2 | EXORDIUM like 2 | chr5:25703980-25704897 FORWARD LENGTH=305
1.25862e-172	0.400559	0.414	0.187	6.57768e-168	TM4	Ghir-A08G002270	Symbols: ACA10, CIF1, ATACA10 | autoinhibited Ca(2+)-ATPase 10 | chr4:14611225-14618775 REVERSE LENGTH=1069
1.68773e-172	0.352162	0.282	0.104	8.82027e-168	TM4	Ghir-D06G021590	Symbols: TMN7, AtTMN7 | transmembrane nine 7 | chr3:4521712-4524394 REVERSE LENGTH=641
2.88517e-172	1.04607	0.306	0.128	1.50782e-167	TM4	Ghir-D06G001230	Symbols: CYP82C4 | cytochrome P450, family 82, subfamily C, polypeptide 4 | chr4:15452040-15453966 FORWARD LENGTH=524
5.89698e-172	0.430595	0.456	0.217	3.08182e-167	TM4	Ghir-A12G004680	Symbols: ATMRP2, EST4, MRP2, ABCC2, AtABCC2 | multidrug resistance-associated protein 2 | chr2:14603267-14612387 FORWARD LENGTH=1623
1.62965e-171	0.590769	0.429	0.207	8.5167e-167	TM4	Ghir-A10G016800	Symbols: | unknown protein; Has 91 Blast hits to 91 proteins in 12 species: Archae - 0; Bacteria - 0; Metazoa - 0; Fungi - 0; Plants - 91; Viruses - 0; Other Eukaryotes - 0 (source: NCBI BLink). | chr3:2176949-2177335 FORWARD LENGTH=128
2.8151e-171	0.747163	0.358	0.163	1.4712e-166	TM4	Ghir-D13G001860	Symbols: TMP-C, PIP1;4, PIP1E | plasma membrane intrinsic protein 1;4 | chr4:186143-187531 REVERSE LENGTH=287
1.97109e-170	0.334608	0.277	0.101	1.03011e-165	TM4	Ghir-D08G017600	Symbols: TOM2A | tobamovirus multiplication 2A | chr1:11689393-11690873 REVERSE LENGTH=280
3.17929e-170	0.344357	0.292	0.111	1.66153e-165	TM4	Ghir-D10G008560	Symbols: | translocon-associated protein beta (TRAPB) family protein | chr5:4526878-4528253 FORWARD LENGTH=195
4.96149e-170	0.834668	0.432	0.22	2.59293e-165	TM4	Ghir-A10G015080	Symbols: | Peroxidase superfamily protein | chr5:1579142-1580819 REVERSE LENGTH=324
4.9851e-169	0.597761	0.369	0.165	2.60526e-164	TM4	Ghir-D13G003160	Symbols: RD19, RD19A | Papain family cysteine protease | chr4:18215826-18217326 REVERSE LENGTH=368
1.47886e-168	0.435824	0.351	0.149	7.72867e-164	TM4	Ghir-A01G003830	Symbols: NTMC2TYPE6.1, NTMC2T6.1 | Calcium-dependent lipid-binding (CaLB domain) family protein | chr1:19996556-20000127 FORWARD LENGTH=751
1.96186e-168	1.30341	0.54	0.319	1.02529e-163	TM4	Ghir-A12G022440	Symbols: ATEXLB1, EXPR, AT-EXPR, ATEXPR1, ATHEXP BETA 3.1, EXLB1 | expansin-like B1 | chr4:9581817-9583181 REVERSE LENGTH=250
1.20471e-164	0.619121	0.272	0.105	6.29594e-160	TM4	Ghir-A03G013500	Symbols: | Plant invertase/pectin methylesterase inhibitor superfamily protein | chr1:5137045-5137704 FORWARD LENGTH=219
2.41776e-164	0.32041	0.302	0.117	1.26355e-159	TM4	Ghir-D05G032370	Symbols: CRK2 | cysteine-rich RLK (RECEPTOR-like protein kinase) 2 | chr1:26584888-26587334 REVERSE LENGTH=649
3.76757e-164	0.384815	0.409	0.187	1.96897e-159	TM4	Ghir-D05G037580	Symbols: | Transmembrane proteins 14C | chr3:7160884-7161991 FORWARD LENGTH=119
2.50426e-163	0.938466	0.42	0.213	1.30875e-158	TM4	Ghir-D07G023330	Symbols: | P-loop containing nucleoside triphosphate hydrolases superfamily protein | chr3:10722437-10723870 FORWARD LENGTH=477
5.68702e-163	0.354826	0.334	0.138	2.9721e-158	TM4	Ghir-A06G020470	Symbols: TMN7, AtTMN7 | transmembrane nine 7 | chr3:4521712-4524394 REVERSE LENGTH=641
1.07939e-161	0.326122	0.285	0.109	5.64099e-157	TM4	Ghir-A12G017590	Symbols: SBH1 | sphingoid base hydroxylase 1 | chr1:26193933-26195466 REVERSE LENGTH=260
1.02093e-160	0.370663	0.477	0.235	5.33547e-156	TM4	Ghir-A05G006800	Symbols: | ABC1 family protein | chr5:8516902-8522616 REVERSE LENGTH=1040
1.5032e-159	0.411467	0.419	0.197	7.85588e-155	TM4	Ghir-D08G002380	Symbols: ACA10, CIF1, ATACA10 | autoinhibited Ca(2+)-ATPase 10 | chr4:14611225-14618775 REVERSE LENGTH=1069
2.1144e-158	0.529835	0.326	0.139	1.10501e-153	TM4	Ghir-D04G001030
2.95952e-158	0.625864	0.378	0.178	1.54668e-153	TM4	Ghir-D03G007820	Symbols: | Glycosyltransferase family 61 protein | chr2:17360654-17362391 FORWARD LENGTH=500
2.27353e-157	0.83892	0.425	0.219	1.18817e-152	TM4	Ghir-A04G000850	Symbols: | Disease resistance-responsive (dirigent-like protein) family protein | chr2:9050290-9050850 REVERSE LENGTH=186
4.97571e-157	0.42961	0.433	0.21	2.60035e-152	TM4	Ghir-D03G002900	Symbols: ACA2 | calcium ATPase 2 | chr4:17683225-17686808 REVERSE LENGTH=1014
6.08962e-157	0.326457	0.275	0.105	3.18249e-152	TM4	Ghir-D07G003620	Symbols: SDF2, ATSDL, AtSDF2 | stromal cell-derived factor 2-like protein precursor | chr2:10684428-10685838 FORWARD LENGTH=218
2.54859e-156	0.569466	0.754	0.52	1.33192e-151	TM4	Ghir-D13G022130	Symbols: ATBCB, BCB, SAG14 | blue-copper-binding protein | chr5:6826626-6827408 FORWARD LENGTH=196
3.46262e-156	0.319307	0.331	0.138	1.8096e-151	TM4	Ghir-A07G003610	Symbols: SDF2, ATSDL, AtSDF2 | stromal cell-derived factor 2-like protein precursor | chr2:10684428-10685838 FORWARD LENGTH=218
9.12049e-156	0.437004	0.459	0.229	4.76646e-151	TM4	Ghir-D05G026370	Symbols: RBOHD, ATRBOHD | respiratory burst oxidase homologue D | chr5:19397585-19401768 FORWARD LENGTH=921
1.08351e-154	0.362322	0.431	0.204	5.66256e-150	TM4	Ghir-D12G004610	Symbols: ATMRP2, EST4, MRP2, ABCC2, AtABCC2 | multidrug resistance-associated protein 2 | chr2:14603267-14612387 FORWARD LENGTH=1623
1.27722e-154	0.395855	0.433	0.208	6.67488e-150	TM4	Ghir-A08G013010	Symbols: MDR4, PGP4, ABCB4, ATPGP4 | ATP binding cassette subfamily B4 | chr2:19310008-19314750 REVERSE LENGTH=1286
1.80502e-154	0.319087	0.357	0.155	9.43324e-150	TM4	Ghir-A06G015340	Symbols: | Serinc-domain containing serine and sphingolipid biosynthesis protein | chr1:5540905-5542670 FORWARD LENGTH=412
5.39115e-154	0.322837	0.275	0.106	2.81747e-149	TM4	Ghir-A03G021630	Symbols: RD19, RD19A | Papain family cysteine protease | chr4:18215826-18217326 REVERSE LENGTH=368
1.0199e-153	0.643239	0.31	0.133	5.33011e-149	TM4	Ghir-D11G029100	Symbols: ATRBOHB, RBOHB | respiratory burst oxidase homolog B | chr1:2932743-2936495 FORWARD LENGTH=843
1.76778e-153	1.18323	0.535	0.336	9.23858e-149	TM4	Ghir-D03G015280	Symbols: XTR8, ATXTR8, XTH31 | xyloglucan endo-transglycosylase-related 8 | chr3:16447280-16448678 REVERSE LENGTH=293
1.31143e-152	0.619735	0.469	0.248	6.85366e-148	TM4	Ghir-A02G010300	Symbols: BIP, BIP2 | Heat shock protein 70 (Hsp 70) family protein | chr5:16807697-16810480 REVERSE LENGTH=668
2.26083e-152	0.322347	0.284	0.111	1.18153e-147	TM4	Ghir-A12G020440	Symbols: | DHHC-type zinc finger family protein | chr3:9933001-9935218 REVERSE LENGTH=443
1.0428e-151	0.889949	0.726	0.523	5.44977e-147	TM4	Ghir-D12G023960	Symbols: ATOSM34, OSM34 | osmotin 34 | chr4:7025127-7026113 REVERSE LENGTH=244
4.81445e-151	1.09782	0.425	0.231	2.51608e-146	TM4	Ghir-A04G001390	Symbols: | GDSL-like Lipase/Acylhydrolase superfamily protein | chr5:22337745-22339741 FORWARD LENGTH=376
2.01805e-150	0.599845	0.547	0.32	1.05465e-145	TM4	Ghir-D01G018000	Symbols: sks5 | SKU5 similar 5 | chr1:28578211-28581020 REVERSE LENGTH=541
8.94067e-149	0.340897	0.284	0.112	4.67249e-144	TM4	Ghir-A10G010000	Symbols: CRK42 | cysteine-rich RLK (RECEPTOR-like protein kinase) 42 | chr5:16152121-16155038 FORWARD LENGTH=651
2.81215e-147	0.361305	0.28	0.111	1.46966e-142	TM4	Ghir-A05G028000	Symbols: | Late embryogenesis abundant (LEA) hydroxyproline-rich glycoprotein family | chr1:24431642-24432898 REVERSE LENGTH=252
5.84418e-145	0.341353	0.259	0.099	3.05423e-140	TM4	Ghir-D10G009240	Symbols: CRK42 | cysteine-rich RLK (RECEPTOR-like protein kinase) 42 | chr5:16152121-16155038 FORWARD LENGTH=651
1.44556e-144	0.297301	0.269	0.105	7.55464e-140	TM4	Ghir-A03G004130	Symbols: ATPDIL1-4, PDI2, ATPDI2, PDIL1-4 | PDI-like 1-4 | chr5:24371141-24373993 REVERSE LENGTH=597
2.71759e-144	0.958277	0.279	0.121	1.42024e-139	TM4	Ghir-A03G001820	Symbols: CYP706A6 | cytochrome P450, family 706, subfamily A, polypeptide 6 | chr4:7314939-7316647 REVERSE LENGTH=518
1.13362e-142	0.318195	0.406	0.193	5.92441e-138	TM4	Ghir-D06G015920	Symbols: | Serinc-domain containing serine and sphingolipid biosynthesis protein | chr1:5540905-5542670 FORWARD LENGTH=412
2.13499e-142	0.338346	0.327	0.143	1.11577e-137	TM4	Ghir-A06G005480	Symbols: AVP1, ATAVP3, AVP-3, AtVHP1;1 | Inorganic H pyrophosphatase family protein | chr1:5399115-5402185 FORWARD LENGTH=770
1.17658e-141	0.348385	0.489	0.252	6.14891e-137	TM4	Ghir-D05G006860	Symbols: | ABC1 family protein | chr5:8516902-8522616 REVERSE LENGTH=1040
1.29011e-141	0.584651	0.486	0.273	6.74225e-137	TM4	Ghir-D13G016040	Symbols: ENODL1, AtENODL1 | early nodulin-like protein 1 | chr5:21870033-21871228 REVERSE LENGTH=370
1.42355e-141	0.333075	0.432	0.212	7.4396e-137	TM4	Ghir-A04G001840	Symbols: | Transmembrane proteins 14C | chr3:7160884-7161991 FORWARD LENGTH=119
5.29782e-141	0.42481	0.671	0.412	2.7687e-136	TM4	Ghir-D08G013710	Symbols: PGP21 | P-glycoprotein 21 | chr3:23008755-23013579 REVERSE LENGTH=1296
1.58869e-140	0.383881	0.324	0.143	8.30265e-136	TM4	Ghir-D01G007630	Symbols: APA1, ATAPA1 | aspartic proteinase A1 | chr1:4017119-4019874 REVERSE LENGTH=506
3.33103e-140	0.310459	0.272	0.109	1.74083e-135	TM4	Ghir-A11G029750	Symbols: | unknown protein; FUNCTIONS IN: molecular_function unknown; INVOLVED IN: biological_process unknown; LOCATED IN: integral to membrane; EXPRESSED IN: 24 plant structures; EXPRESSED DURING: 15 growth stages; CONTAINS InterPro DOMAIN/s: Protein of unknown function DUF846, eukaryotic (InterPro:IPR008564); Has 518 Blast hits to 518 proteins in 206 species: Archae - 0; Bacteria - 0; Metazoa -…
1.50325e-139	0.942179	0.833	0.724	7.85614e-135	TM4	Ghir-D05G024630
3.71056e-139	0.532284	0.908	0.79	1.93917e-134	TM4	Ghir-A03G006800	Symbols: | Plant invertase/pectin methylesterase inhibitor superfamily protein | chr5:25037504-25038112 FORWARD LENGTH=202
7.58296e-137	0.360144	0.417	0.205	3.96293e-132	TM4	Ghir-A03G010190	Symbols: | B-cell receptor-associated 31-like | chr1:17907075-17908327 FORWARD LENGTH=129
5.88045e-135	0.302249	0.349	0.158	3.07318e-130	TM4	Ghir-D12G011830	Symbols: | fringe-related protein | chr4:126509-130126 FORWARD LENGTH=785
1.42684e-134	0.313153	0.314	0.137	7.45681e-130	TM4	Ghir-A05G034070	Symbols: EPC1 | Nucleotide-diphospho-sugar transferases superfamily protein | chr3:20715101-20717133 FORWARD LENGTH=334
5.26328e-133	0.430374	0.357	0.17	2.75064e-128	TM4	Ghir-A05G015340	Symbols: CYP710A1 | cytochrome P450, family 710, subfamily A, polypeptide 1 | chr2:14539712-14541199 REVERSE LENGTH=495
8.01466e-132	0.285544	0.325	0.144	4.18854e-127	TM4	Ghir-A07G000600	Symbols: COV1 | Protein of unknown function (DUF502) | chr2:8687568-8689321 REVERSE LENGTH=268
1.42188e-130	0.363029	0.398	0.196	7.43086e-126	TM4	Ghir-A05G000570	Symbols: ATR2, AR2 | P450 reductase 2 | chr4:14796900-14800578 FORWARD LENGTH=712
1.92795e-130	0.298136	0.264	0.107	1.00757e-125	TM4	Ghir-D01G004370	Symbols: | Leucine-rich repeat transmembrane protein kinase | chr1:19945959-19951562 FORWARD LENGTH=1035
6.35402e-130	0.333764	0.284	0.121	3.32067e-125	TM4	Ghir-A11G034140	Symbols: FAD2 | fatty acid desaturase 2 | chr3:3860592-3861743 REVERSE LENGTH=383
9.57806e-130	0.290569	0.309	0.136	5.00559e-125	TM4	Ghir-D01G007320	Symbols: | Transmembrane proteins 14C | chr1:18807861-18808765 FORWARD LENGTH=119
1.68204e-129	0.320671	0.308	0.136	8.7905e-125	TM4	Ghir-A01G007320	Symbols: | Saposin-like aspartyl protease family protein | chr1:23010107-23012681 REVERSE LENGTH=513
2.26173e-129	0.542302	0.358	0.176	1.182e-124	TM4	Ghir-D03G009660	Symbols: BIP, BIP2 | Heat shock protein 70 (Hsp 70) family protein | chr5:16807697-16810480 REVERSE LENGTH=668
2.37148e-129	0.930451	0.27	0.121	1.23936e-124	TM4	Ghir-D03G017180	Symbols: CYP706A6 | cytochrome P450, family 706, subfamily A, polypeptide 6 | chr4:7314939-7316647 REVERSE LENGTH=518
6.06472e-128	0.307556	0.316	0.141	3.16948e-123	TM4	Ghir-A04G009280	Symbols: PRA1.A2 | prenylated RAB acceptor 1.A2 | chr5:1804881-1806559 FORWARD LENGTH=209
3.09806e-127	0.38986	0.256	0.105	1.61908e-122	TM4	Ghir-D10G024440	Symbols: CER10, ECR, ATTSC13, TSC13 | 3-oxo-5-alpha-steroid 4-dehydrogenase family protein | chr3:20521186-20522856 REVERSE LENGTH=310
5.74626e-127	0.38902	0.46	0.247	3.00305e-122	TM4	Ghir-A05G026340	Symbols: RBOHD, ATRBOHD | respiratory burst oxidase homologue D | chr5:19397585-19401768 FORWARD LENGTH=921
9.33425e-127	0.684462	0.307	0.146	4.87817e-122	TM4	Ghir-A07G022700	Symbols: CYP94B1 | cytochrome P450, family 94, subfamily B, polypeptide 1 | chr5:25408987-25410519 REVERSE LENGTH=510
3.73519e-126	0.296476	0.384	0.185	1.95205e-121	TM4	Ghir-D05G012470	Symbols: PDR12, ATPDR12, ABCG40, ATABCG40 | pleiotropic drug resistance 12 | chr1:5331993-5338175 REVERSE LENGTH=1423
6.04109e-124	0.281264	0.274	0.117	3.15713e-119	TM4	Ghir-D12G025400	Symbols: | Lung seven transmembrane receptor family protein | chr5:16826830-16828149 FORWARD LENGTH=439
7.93422e-124	0.463434	0.34	0.164	4.1465e-119	TM4	Ghir-A01G016650	Symbols: LYM2 | lysm domain GPI-anchored protein 2 precursor | chr2:7459156-7460648 FORWARD LENGTH=350
2.50951e-123	0.289276	0.348	0.164	1.31149e-118	TM4	Ghir-D06G022000	Symbols: | Serinc-domain containing serine and sphingolipid biosynthesis protein | chr1:5540905-5542670 FORWARD LENGTH=412
4.54394e-123	0.373833	0.353	0.171	2.37471e-118	TM4	Ghir-A12G008050	Symbols: | S-adenosyl-L-methionine-dependent methyltransferases superfamily protein | chr5:25624965-25628257 FORWARD LENGTH=829
6.75058e-123	0.265652	0.267	0.112	3.52792e-118	TM4	Ghir-A01G004350	Symbols: ATGGH2, GGH2 | gamma-glutamyl hydrolase 2 | chr1:29593933-29596037 FORWARD LENGTH=347
1.09795e-121	0.278922	0.294	0.13	5.73802e-117	TM4	Ghir-D01G020880	Symbols: | unknown protein; FUNCTIONS IN: molecular_function unknown; INVOLVED IN: biological_process unknown; LOCATED IN: plasma membrane; EXPRESSED IN: cultured cell; BEST Arabidopsis thaliana protein match is: unknown protein (TAIR:AT3G11800.1); Has 76 Blast hits to 75 proteins in 19 species: Archae - 0; Bacteria - 0; Metazoa - 0; Fungi - 0; Plants - 74; Viruses - 0; Other Eukaryotes - 2 (sour…
1.65157e-121	0.314507	0.277	0.12	8.63125e-117	TM4	Ghir-D06G005500	Symbols: AVP1, ATAVP3, AVP-3, AtVHP1;1 | Inorganic H pyrophosphatase family protein | chr1:5399115-5402185 FORWARD LENGTH=770
9.33065e-121	0.27411	0.308	0.138	4.87629e-116	TM4	Ghir-D08G001920	Symbols: | unknown protein; FUNCTIONS IN: molecular_function unknown; INVOLVED IN: biological_process unknown; LOCATED IN: endoplasmic reticulum; EXPRESSED IN: 25 plant structures; EXPRESSED DURING: 15 growth stages; BEST Arabidopsis thaliana protein match is: unknown protein (TAIR:AT1G55546.1); Has 49 Blast hits to 49 proteins in 14 species: Archae - 0; Bacteria - 0; Metazoa - 0; Fungi - 0; Plan…
3.14094e-120	0.361673	0.337	0.161	1.64149e-115	TM4	Ghir-D11G005290	Symbols: | Cysteine proteinases superfamily protein | chr1:455816-457974 FORWARD LENGTH=362
2.88774e-119	0.266277	0.37	0.179	1.50916e-114	TM4	Ghir-A02G011210	Symbols: | Reticulon family protein | chr2:18965410-18966940 FORWARD LENGTH=255
3.04876e-119	0.598907	0.328	0.162	1.59331e-114	TM4	Ghir-D05G009460	Symbols: ATEXPA4, ATEXP4, ATHEXP ALPHA 1.6, EXPA4 | expansin A4 | chr2:16544246-16545434 REVERSE LENGTH=257
6.89978e-119	0.660228	0.72	0.545	3.60589e-114	TM4	Ghir-A10G023690	Symbols: TMP-C, PIP1;4, PIP1E | plasma membrane intrinsic protein 1;4 | chr4:186143-187531 REVERSE LENGTH=287
1.32026e-118	0.468822	0.429	0.233	6.89983e-114	TM4	Ghir-D04G016300	Symbols: | Nucleotide-sugar transporter family protein | chr1:7376148-7377810 REVERSE LENGTH=348
3.43051e-118	0.313371	0.265	0.115	1.79282e-113	TM4	Ghir-D10G016670	Symbols: | S-adenosyl-L-methionine-dependent methyltransferases superfamily protein | chr1:1198860-1201301 FORWARD LENGTH=623
3.54168e-117	0.312044	0.302	0.138	1.85092e-112	TM4	Ghir-D05G021000	Symbols: RD21, RD21A | Granulin repeat cysteine protease family protein | chr1:17283139-17285609 REVERSE LENGTH=462
3.73905e-117	1.33649	0.479	0.302	1.95406e-112	TM4	Ghir-D12G022410	Symbols: ATEXLB1, EXPR, AT-EXPR, ATEXPR1, ATHEXP BETA 3.1, EXLB1 | expansin-like B1 | chr4:9581817-9583181 REVERSE LENGTH=250
9.07244e-116	0.647555	0.251	0.112	4.74135e-111	TM4	Ghir-D10G012480	Symbols: | Peroxidase superfamily protein | chr5:1579142-1580819 REVERSE LENGTH=324
1.06058e-115	0.553503	0.292	0.138	5.54267e-111	TM4	Ghir-D09G010010	Symbols: CYP94C1 | cytochrome P450, family 94, subfamily C, polypeptide 1 | chr2:11809373-11810860 FORWARD LENGTH=495
2.75885e-115	0.496648	0.286	0.133	1.4418e-110	TM4	Ghir-A13G015310	Symbols: ENODL1, AtENODL1 | early nodulin-like protein 1 | chr5:21870033-21871228 REVERSE LENGTH=370
4.25355e-114	0.821405	0.253	0.115	2.22295e-109	TM4	Ghir-A05G032000	Symbols: CYP82C4 | cytochrome P450, family 82, subfamily C, polypeptide 4 | chr4:15452040-15453966 FORWARD LENGTH=524
1.51139e-112	0.36178	0.39	0.206	7.8987e-108	TM4	Ghir-A06G008070	Symbols: | Cysteine proteinases superfamily protein | chr3:16628704-16630473 REVERSE LENGTH=358
3.48771e-112	0.377636	0.612	0.386	1.82271e-107	TM4	Ghir-D08G022560	Symbols: RALFL33 | ralf-like 33 | chr4:8984915-8985265 FORWARD LENGTH=116
5.81195e-112	0.289393	0.406	0.208	3.03738e-107	TM4	Ghir-A08G002910	Symbols: ATR2, AR2 | P450 reductase 2 | chr4:14796900-14800578 FORWARD LENGTH=712
1.73586e-110	0.287754	0.262	0.115	9.0718e-106	TM4	Ghir-D06G009800	Symbols: GAMMA-VPE, GAMMAVPE | gamma vacuolar processing enzyme | chr4:15900557-15903161 REVERSE LENGTH=494
2.11252e-109	0.290121	0.367	0.184	1.10403e-104	TM4	Ghir-A08G021790	Symbols: RALFL33 | ralf-like 33 | chr4:8984915-8985265 FORWARD LENGTH=116
1.26327e-108	0.601735	0.692	0.511	6.60196e-104	TM4	Ghir-D09G015320	Symbols: PIP2A, PIP2, PIP2;1 | plasma membrane intrinsic protein 2A | chr3:19803906-19805454 REVERSE LENGTH=287
1.89317e-108	0.519774	0.481	0.288	9.89388e-104	TM4	Ghir-A08G002820	Symbols: TCH4, XTH22 | Xyloglucan endotransglucosylase/hydrolase family protein | chr5:23307296-23308235 REVERSE LENGTH=284
1.04105e-107	0.253892	0.284	0.129	5.44063e-103	TM4	Ghir-A01G014180	Symbols: | FUNCTIONS IN: molecular_function unknown; INVOLVED IN: intracellular protein transport; LOCATED IN: endomembrane system, integral to membrane, endoplasmic reticulum; EXPRESSED IN: 23 plant structures; EXPRESSED DURING: 13 growth stages; CONTAINS InterPro DOMAIN/s: B-cell receptor-associated 31-like (InterPro:IPR008417); BEST Arabidopsis thaliana protein match is: unknown protein (TAIR:…
3.78973e-107	0.42801	0.267	0.123	1.98055e-102	TM4	Ghir-D10G006480	Symbols: BGAL1 | beta galactosidase 1 | chr3:4511192-4515756 FORWARD LENGTH=847
1.26121e-106	0.391144	0.358	0.183	6.59123e-102	TM4	Ghir-A08G017300	Symbols: ATBI-1, BI-1, ATBI1, BI1 | BAX inhibitor 1 | chr5:19136071-19137585 FORWARD LENGTH=247
2.1771e-106	0.882596	0.525	0.343	1.13777e-101	TM4	Ghir-A08G008430	Symbols: | Peroxidase superfamily protein | chr5:2080207-2081621 REVERSE LENGTH=358
9.79842e-106	0.269444	0.269	0.122	5.12075e-101	TM4	Ghir-A03G000180	Symbols: | SCAMP family protein | chr1:11528616-11530974 FORWARD LENGTH=264
2.45588e-104	0.291812	0.307	0.147	1.28347e-99	TM4	Ghir-A06G009480	Symbols: GAMMA-VPE, GAMMAVPE | gamma vacuolar processing enzyme | chr4:15900557-15903161 REVERSE LENGTH=494
3.3673e-104	0.255193	0.304	0.144	1.75978e-99	TM4	Ghir-D05G016740	Symbols: SC3 | secretory carrier 3 | chr1:22586035-22588664 FORWARD LENGTH=289
1.13444e-103	0.306455	0.365	0.187	5.92869e-99	TM4	Ghir-D11G016380
1.47478e-102	0.301182	0.306	0.148	7.70737e-98	TM4	Ghir-D13G017710	Symbols: | unknown protein; FUNCTIONS IN: molecular_function unknown; INVOLVED IN: biological_process unknown; LOCATED IN: mitochondrion; EXPRESSED IN: 23 plant structures; EXPRESSED DURING: 15 growth stages; BEST Arabidopsis thaliana protein match is: unknown protein (TAIR:AT2G29620.1); Has 1807 Blast hits to 1807 proteins in 277 species: Archae - 0; Bacteria - 0; Metazoa - 736; Fungi - 347; Pla…
2.86815e-101	0.824955	0.294	0.151	1.49893e-96	TM4	Ghir-A10G000240	Symbols: | FAD-binding Berberine family protein | chr1:9141715-9143304 REVERSE LENGTH=529
1.57315e-100	0.703587	0.322	0.172	8.22144e-96	TM4	Ghir-D05G010490	Symbols: ATACA7, ACA7 | alpha carbonic anhydrase 7 | chr1:2517022-2518546 REVERSE LENGTH=275
2.46231e-100	0.536909	0.566	0.369	1.28683e-95	TM4	Ghir-A02G016540	Symbols: ATPSK4, ATPSK3 (FORMER SYMBOL), PSK4 | phytosulfokine 4 precursor | chr3:18465750-18466254 FORWARD LENGTH=79
1.24606e-96	0.590634	0.346	0.19	6.51202e-92	TM4	Ghir-A05G017170	Symbols: STP1, ATSTP1 | sugar transporter 1 | chr1:3777460-3780133 FORWARD LENGTH=522
1.60925e-94	0.27376	0.257	0.119	8.41011e-90	TM4	Ghir-A10G002710	Symbols: | RING/U-box superfamily protein | chr2:17640907-17641617 FORWARD LENGTH=236
4.66072e-94	0.427896	0.387	0.215	2.43574e-89	TM4	Ghir-D10G021160	Symbols: ATCYSB, ATCYS6, CYSB | cystatin B | chr3:3960523-3961876 REVERSE LENGTH=234
1.04032e-93	0.25879	0.296	0.145	5.43681e-89	TM4	Ghir-A05G040780	Symbols: ALA1 | aminophospholipid ATPase 1 | chr5:1445509-1449568 FORWARD LENGTH=1158
1.72251e-93	0.386805	0.416	0.239	9.00204e-89	TM4	Ghir-D13G000830
1.07843e-92	1.53856	0.544	0.378	5.63599e-88	TM4	Ghir-D08G018040	Symbols: ATEXLB1, EXPR, AT-EXPR, ATEXPR1, ATHEXP BETA 3.1, EXLB1 | expansin-like B1 | chr4:9581817-9583181 REVERSE LENGTH=250
2.70997e-92	0.592566	0.26	0.129	1.41626e-87	TM4	Ghir-A06G002140	Symbols: | unknown protein; FUNCTIONS IN: molecular_function unknown; INVOLVED IN: biological_process unknown; LOCATED IN: endomembrane system; EXPRESSED IN: stem, sperm cell, root, stamen; EXPRESSED DURING: 4 anthesis; BEST Arabidopsis thaliana protein match is: unknown protein (TAIR:AT4G37290.1); Has 36 Blast hits to 35 proteins in 6 species: Archae - 0; Bacteria - 0; Metazoa - 0; Fungi - 0; Pl…
2.45918e-91	0.858717	0.348	0.198	1.28519e-86	TM4	Ghir-D11G023090	Symbols: ATPA2, PA2 | peroxidase 2 | chr5:2077567-2078857 REVERSE LENGTH=335
2.98076e-91	0.561303	0.333	0.183	1.55777e-86	TM4	Ghir-D01G021700	Symbols: PSK1, ATPSK3, PSK3 | PHYTOSULFOKINE 3 PRECURSOR | chr3:16291388-16292118 REVERSE LENGTH=81
5.29837e-90	0.280756	0.252	0.118	2.76898e-85	TM4	Ghir-D01G014050	Symbols: | Sulfite exporter TauE/SafE family protein | chr2:15352767-15355050 REVERSE LENGTH=459
8.3204e-90	0.365359	0.351	0.191	4.34832e-85	TM4	Ghir-A13G020980	Symbols: FATB | fatty acyl-ACP thioesterases B | chr1:2691546-2693409 REVERSE LENGTH=412
5.31894e-89	0.273395	0.441	0.253	2.77973e-84	TM4	Ghir-D07G009610	Symbols: LACS8 | AMP-dependent synthetase and ligase family protein | chr2:1516086-1519178 FORWARD LENGTH=720
8.70683e-89	0.896827	0.259	0.131	4.55027e-84	TM4	Ghir-D02G020410	Symbols: | Peroxidase superfamily protein | chr5:25659551-25660946 REVERSE LENGTH=328
1.66234e-88	0.258086	0.252	0.119	8.68754e-84	TM4	Ghir-A03G002220	Symbols: ATRBL3, RBL3 | RHOMBOID-like protein 3 | chr5:2274437-2275935 REVERSE LENGTH=346
1.72631e-88	0.264758	0.291	0.145	9.02185e-84	TM4	Ghir-A11G024750	Symbols: ATCBR, CBR1, CBR | NADH:cytochrome B5 reductase 1 | chr5:5864543-5866495 REVERSE LENGTH=281
7.61031e-88	0.268843	0.391	0.216	3.97723e-83	TM4	Ghir-A02G000570	Symbols: | saposin B domain-containing protein | chr3:19186970-19188436 FORWARD LENGTH=213
2.17555e-87	0.264147	0.287	0.141	1.13697e-82	TM4	Ghir-A09G004740	Symbols: | peptidoglycan-binding LysM domain-containing protein | chr5:24958325-24958633 FORWARD LENGTH=102
1.3291e-86	0.48254	0.277	0.141	6.946e-82	TM4	Ghir-A12G027030	Symbols: CYP715A1 | cytochrome P450, family 715, subfamily A, polypeptide 1 | chr5:21272949-21275509 FORWARD LENGTH=519
2.41095e-86	0.385764	0.583	0.393	1.25999e-81	TM4	Ghir-D06G008300	Symbols: | Cysteine proteinases superfamily protein | chr3:16628704-16630473 REVERSE LENGTH=358
4.87294e-86	0.368016	0.473	0.29	2.54665e-81	TM4	Ghir-A05G035870	Symbols: GAE1 | UDP-D-glucuronate 4-epimerase 1 | chr4:14881976-14883265 REVERSE LENGTH=429
5.98513e-85	0.398325	0.559	0.37	3.12789e-80	TM4	Ghir-D05G012500	Symbols: PDR12, ATPDR12, ABCG40, ATABCG40 | pleiotropic drug resistance 12 | chr1:5331993-5338175 REVERSE LENGTH=1423
1.14886e-84	0.593761	0.264	0.136	6.00406e-80	TM4	Ghir-A03G001480	Symbols: NRT1.1, CHL1-1, NRT1, B-1, ATNRT1, CHL1 | nitrate transporter 1.1 | chr1:4105341-4109290 FORWARD LENGTH=590
1.50599e-81	0.514525	0.335	0.19	7.87045e-77	TM4	Ghir-A01G016470	Symbols: sks5 | SKU5 similar 5 | chr1:28578211-28581020 REVERSE LENGTH=541
2.74034e-81	0.599938	0.348	0.202	1.43213e-76	TM4	Ghir-D09G016720	Symbols: TMP-C, PIP1;4, PIP1E | plasma membrane intrinsic protein 1;4 | chr4:186143-187531 REVERSE LENGTH=287
1.62595e-79	0.571472	0.259	0.135	8.49739e-75	TM4	Ghir-D07G022780	Symbols: CYP94B1 | cytochrome P450, family 94, subfamily B, polypeptide 1 | chr5:25408987-25410519 REVERSE LENGTH=510
4.96776e-79	0.51838	0.329	0.186	2.5962e-74	TM4	Ghir-D03G003080	Symbols: ATPSK4, ATPSK3 (FORMER SYMBOL), PSK4 | phytosulfokine 4 precursor | chr3:18465750-18466254 FORWARD LENGTH=79
1.38984e-78	0.266483	0.337	0.184	7.26344e-74	TM4	Ghir-A13G017010	Symbols: | unknown protein; FUNCTIONS IN: molecular_function unknown; INVOLVED IN: biological_process unknown; LOCATED IN: mitochondrion; EXPRESSED IN: 23 plant structures; EXPRESSED DURING: 15 growth stages; BEST Arabidopsis thaliana protein match is: unknown protein (TAIR:AT2G29620.1); Has 1807 Blast hits to 1807 proteins in 277 species: Archae - 0; Bacteria - 0; Metazoa - 736; Fungi - 347; Pla…
1.16896e-76	0.32199	0.381	0.219	6.10909e-72	TM4	Ghir-A10G019470	Symbols: ATCYSB, ATCYS6, CYSB | cystatin B | chr3:3960523-3961876 REVERSE LENGTH=234
1.17663e-76	1.13543	0.349	0.213	6.14916e-72	TM4	Ghir-A08G017220	Symbols: ATEXLB1, EXPR, AT-EXPR, ATEXPR1, ATHEXP BETA 3.1, EXLB1 | expansin-like B1 | chr4:9581817-9583181 REVERSE LENGTH=250
1.69304e-74	0.270415	0.346	0.195	8.84798e-70	TM4	Ghir-A05G000800	Symbols: TET7 | tetraspanin7 | chr4:13942566-13943621 REVERSE LENGTH=263
4.50468e-73	0.378782	0.533	0.364	2.35419e-68	TM4	Ghir-A09G015880	Symbols: PIP2B, PIP2;2 | plasma membrane intrinsic protein 2 | chr2:15613624-15614791 REVERSE LENGTH=285
5.26859e-73	0.484454	0.376	0.228	2.75342e-68	TM4	Ghir-A08G011130	Symbols: AtGH9C2, GH9C2 | glycosyl hydrolase 9C2 | chr1:23911329-23914642 FORWARD LENGTH=620
2.96468e-70	0.644886	0.459	0.308	1.54937e-65	TM4	Ghir-D05G016970	Symbols: STP1, ATSTP1 | sugar transporter 1 | chr1:3777460-3780133 FORWARD LENGTH=522
1.14018e-68	0.694336	0.411	0.27	5.95868e-64	TM4	Ghir-A01G004820	Symbols: | D-mannose binding lectin protein with Apple-like carbohydrate-binding domain | chr1:29642072-29643397 REVERSE LENGTH=441
6.83362e-68	0.40378	0.323	0.189	3.57132e-63	TM4	Ghir-A03G018700	Symbols: HMG1, HMGR1, AtHMGR1 | hydroxy methylglutaryl CoA reductase 1 | chr1:28695801-28698206 FORWARD LENGTH=642
3.74869e-66	0.630112	0.346	0.21	1.9591e-61	TM4	Ghir-A11G013230	Symbols: | Bifunctional inhibitor/lipid-transfer protein/seed storage 2S albumin superfamily protein | chr3:8006711-8007397 REVERSE LENGTH=170
1.27964e-64	0.406093	0.327	0.194	6.68755e-60	TM4	Ghir-D02G001650
1.27059e-63	0.954604	0.285	0.169	6.64023e-59	TM4	Ghir-D06G001340	Symbols: | Cupredoxin superfamily protein | chr2:6873666-6874701 REVERSE LENGTH=257
6.13533e-61	0.279632	0.313	0.183	3.20639e-56	TM4	Ghir-A03G004220	Symbols: | Late embryogenesis abundant (LEA) hydroxyproline-rich glycoprotein family | chr2:11566383-11567165 FORWARD LENGTH=260
4.76248e-60	0.344789	0.609	0.446	2.48892e-55	TM4	Ghir-A02G002190	Symbols: GAE6 | UDP-D-glucuronate 4-epimerase 6 | chr3:8603645-8605027 FORWARD LENGTH=460
1.74511e-52	0.434001	0.275	0.163	9.12012e-48	TM4	Ghir-D09G021510	Symbols: ATEP3, ATCHITIV, CHIV, EP3 | homolog of carrot EP3-3 chitinase | chr3:20145935-20147034 FORWARD LENGTH=273
1.86118e-52	0.333665	0.532	0.373	9.7267e-48	TM4	Ghir-A11G022630	Symbols: ATPSK5, PSK5 | phytosulfokine 5 precursor | chr5:26351593-26352055 FORWARD LENGTH=77
5.43519e-46	0.420651	0.301	0.192	2.84049e-41	TM4	Ghir-D02G020050	Symbols: HMG1, HMGR1, AtHMGR1 | hydroxy methylglutaryl CoA reductase 1 | chr1:28695801-28698206 FORWARD LENGTH=642
4.44185e-44	0.39803	0.319	0.206	2.32135e-39	TM4	Ghir-D05G022880	Symbols: EXO | Phosphate-responsive 1 family protein | chr4:5740378-5741322 FORWARD LENGTH=314
1.00797e-41	0.286196	0.354	0.234	5.26773e-37	TM4	Ghir-A13G000530
1.06369e-36	0.266966	0.393	0.271	5.55893e-32	TM4	Ghir-A13G000340	Symbols: | unknown protein; FUNCTIONS IN: molecular_function unknown; INVOLVED IN: biological_process unknown; LOCATED IN: endomembrane system; EXPRESSED IN: 8 plant structures; EXPRESSED DURING: 4 anthesis, petal differentiation and expansion stage; BEST Arabidopsis thaliana protein match is: unknown protein (TAIR:AT1G05575.1); Has 61 Blast hits to 61 proteins in 10 species: Archae - 0; Bacteria…
8.57758e-34	0.50613	0.703	0.584	4.48273e-29	TM4	Ghir-D03G011950	Symbols: | Plant invertase/pectin methylesterase inhibitor superfamily protein | chr5:25040699-25041310 FORWARD LENGTH=203
1.36222e-27	0.409574	0.594	0.475	7.11911e-23	TM4	Ghir-A02G002900	Symbols: LTP4 | lipid transfer protein 4 | chr5:23925296-23925772 REVERSE LENGTH=112
0	1.49824	0.531	0.171	0	TM5	Ghir-A03G013540	Symbols: MLP31 | MLP-like protein 31 | chr1:26713170-26714014 REVERSE LENGTH=171
0	1.3549	0.801	0.458	0	TM5	Ghir-A04G013330
0	1.33795	0.837	0.488	0	TM5	Ghir-A03G013530	Symbols: MLP31 | MLP-like protein 31 | chr1:26713170-26714014 REVERSE LENGTH=171
0	1.29478	0.429	0.071	0	TM5	Ghir-A03G011640	Symbols: NRP1, ATNRP1 | nodulin-related protein 1 | chr2:1039409-1039972 REVERSE LENGTH=187
0	1.27728	0.466	0.142	0	TM5	Ghir-A01G014460	Symbols: MLP28 | MLP-like protein 28 | chr1:26710203-26711395 REVERSE LENGTH=335
0	1.17289	0.665	0.316	0	TM5	Ghir-D04G017700
0	1.0945	0.624	0.235	0	TM5	Ghir-A03G006840	Symbols: | Plant invertase/pectin methylesterase inhibitor superfamily protein | chr5:25040699-25041310 FORWARD LENGTH=203
0	1.06317	0.254	0.034	0	TM5	Ghir-D02G008700	Symbols: | Eukaryotic aspartyl protease family protein | chr1:3157541-3158960 FORWARD LENGTH=449
0	0.968977	0.265	0.031	0	TM5	Ghir-A12G013560	Symbols: | Adenine nucleotide alpha hydrolases-like superfamily protein | chr3:23136194-23137074 FORWARD LENGTH=162
0	0.907437	0.745	0.413	0	TM5	Ghir-D04G013140	Symbols: MT2A, ATMT-K, ATMT-1 | metallothionein 2A | chr3:2889737-2890188 REVERSE LENGTH=81
0	0.887911	0.339	0.085	0	TM5	Ghir-D02G022570	Symbols: FED A, ATFD2 | 2Fe-2S ferredoxin-like superfamily protein | chr1:22444565-22445011 FORWARD LENGTH=148
0	0.886363	0.892	0.631	0	TM5	Ghir-A04G008980	Symbols: MT2A, ATMT-K, ATMT-1 | metallothionein 2A | chr3:2889737-2890188 REVERSE LENGTH=81
0	0.85769	0.616	0.336	0	TM5	Ghir-A06G013190	Symbols: DYL1 | dormancy-associated protein-like 1 | chr1:9934252-9935216 REVERSE LENGTH=159
0	0.829358	0.487	0.2	0	TM5	Ghir-D06G014450	Symbols: DYL1 | dormancy-associated protein-like 1 | chr1:9934252-9935216 REVERSE LENGTH=159
0	0.719644	0.262	0.06	0	TM5	Ghir-A04G013320	Symbols: ATUSPL1, USPL1 | unknown seed protein like 1 | chr1:18246441-18247817 FORWARD LENGTH=280
0	0.543085	0.745	0.421	0	TM5	Ghir-D05G017420	Symbols: PRXR1 | Peroxidase superfamily protein | chr4:11646613-11648312 REVERSE LENGTH=330
1.76895e-306	0.911829	0.253	0.063	9.2447e-302	TM5	Ghir-D10G018900	Symbols: MLP423 | MLP-like protein 423 | chr1:8500653-8501458 REVERSE LENGTH=155
2.11256e-288	0.675034	0.264	0.07	1.10405e-283	TM5	Ghir-D02G022320
3.72091e-272	0.814737	0.512	0.244	1.94458e-267	TM5	Ghir-A10G016830	Symbols: SAG21, AtLEA5 | senescence-associated gene 21 | chr4:1046414-1046807 REVERSE LENGTH=97
1.75992e-268	0.692357	0.395	0.152	9.19754e-264	TM5	Ghir-D05G033990	Symbols: PSBR | photosystem II subunit R | chr1:29736085-29736781 FORWARD LENGTH=140
4.6556e-267	0.604051	0.786	0.574	2.43306e-262	TM5	Ghir-D03G011950	Symbols: | Plant invertase/pectin methylesterase inhibitor superfamily protein | chr5:25040699-25041310 FORWARD LENGTH=203
2.65539e-253	0.781495	0.464	0.209	1.38773e-248	TM5	Ghir-D02G014790	Symbols: MLP28 | MLP-like protein 28 | chr1:26710203-26711395 REVERSE LENGTH=335
1.75429e-251	0.687804	0.43	0.186	9.16812e-247	TM5	Ghir-A01G005680	Symbols: | Aluminium induced protein with YGL and LRDR motifs | chr4:13727665-13728683 REVERSE LENGTH=250
2.59026e-245	0.930321	0.254	0.075	1.35369e-240	TM5	Ghir-A01G018310	Symbols: ADH1, ADH, ATADH, ATADH1 | alcohol dehydrogenase 1 | chr1:28975509-28977216 FORWARD LENGTH=379
5.75225e-244	0.891264	0.399	0.164	3.00619e-239	TM5	Ghir-D06G020250	Symbols: RNS1, ATRNS1 | ribonuclease 1 | chr2:873714-874667 FORWARD LENGTH=230
1.29054e-239	0.792146	0.575	0.321	6.74448e-235	TM5	Ghir-D11G002600	Symbols: | Bifunctional inhibitor/lipid-transfer protein/seed storage 2S albumin superfamily protein | chr2:18626377-18626781 FORWARD LENGTH=134
7.54176e-225	0.82267	0.285	0.097	3.9414e-220	TM5	Ghir-A13G010600
4.49179e-220	0.679423	0.389	0.17	2.34745e-215	TM5	Ghir-D11G016760	Symbols: ATGSTF9, GLUTTR, ATGSTF7, GSTF9 | glutathione S-transferase PHI 9 | chr2:13139132-13140057 FORWARD LENGTH=215
2.37522e-207	0.490791	0.887	0.718	1.24132e-202	TM5	Ghir-D05G024630
4.16103e-205	0.627898	0.766	0.6	2.17459e-200	TM5	Ghir-A10G017410	Symbols: MLP423 | MLP-like protein 423 | chr1:8500653-8501458 REVERSE LENGTH=155
3.15559e-200	0.43309	0.409	0.184	1.64914e-195	TM5	Ghir-A10G017820	Symbols: C/VIF1, ATC/VIF1 | cell wall / vacuolar inhibitor of fructosidase 1 | chr1:17681954-17683516 REVERSE LENGTH=205
3.95771e-191	0.487387	0.876	0.751	2.06834e-186	TM5	Ghir-A10G017390
1.49155e-188	0.522467	0.282	0.103	7.79499e-184	TM5	Ghir-A05G016490	Symbols: DYL1 | dormancy-associated protein-like 1 | chr1:9934252-9935216 REVERSE LENGTH=159
5.18152e-187	0.368372	0.824	0.654	2.70791e-182	TM5	Ghir-A11G002610	Symbols: | Bifunctional inhibitor/lipid-transfer protein/seed storage 2S albumin superfamily protein | chr2:18626377-18626781 FORWARD LENGTH=134
5.32064e-182	0.611024	0.397	0.189	2.78062e-177	TM5	Ghir-A07G003050	Symbols: ATTIL, TIL | temperature-induced lipocalin | chr5:23500512-23501156 REVERSE LENGTH=186
4.38359e-152	0.530148	0.266	0.107	2.29091e-147	TM5	Ghir-A04G005210	Symbols: PSBR | photosystem II subunit R | chr1:29736085-29736781 FORWARD LENGTH=140
2.65501e-146	0.474785	0.542	0.344	1.38753e-141	TM5	Ghir-D01G017220	Symbols: ROC3 | rotamase CYP 3 | chr2:7200862-7201383 FORWARD LENGTH=173
7.71017e-146	0.340417	0.988	0.977	4.02941e-141	TM5	Ghir-D13G017930
1.02409e-137	0.352247	0.929	0.849	5.352e-133	TM5	Ghir-D10G018870
6.28227e-137	0.415552	0.387	0.201	3.28318e-132	TM5	Ghir-A04G003200
3.10733e-136	0.518011	0.302	0.139	1.62392e-131	TM5	Ghir-A06G016060	Symbols: GLX1 | glyoxalase I homolog | chr1:3995928-3997518 FORWARD LENGTH=322
5.39212e-136	0.38931	0.54	0.326	2.81798e-131	TM5	Ghir-D13G004870
2.57024e-123	0.547522	0.341	0.176	1.34323e-118	TM5	Ghir-A03G005740	Symbols: MEE59 | maternal effect embryo arrest 59 | chr4:17554805-17555498 FORWARD LENGTH=173
1.0036e-114	0.459994	0.316	0.158	5.24493e-110	TM5	Ghir-D01G005520	Symbols: | 3-hydroxyacyl-CoA dehydrogenase family protein | chr3:5145054-5146613 FORWARD LENGTH=294
7.86367e-105	0.327114	0.875	0.785	4.10963e-100	TM5	Ghir-A10G017360
4.38819e-80	0.40102	0.326	0.19	2.29331e-75	TM5	Ghir-A07G013670	Symbols: | Cytochrome c oxidase subunit Vc family protein | chr5:24653543-24653737 REVERSE LENGTH=64
3.95259e-74	0.375802	0.269	0.146	2.06566e-69	TM5	Ghir-D08G026450
5.24514e-74	0.395095	0.347	0.212	2.74116e-69	TM5	Ghir-A11G021450	Symbols: ANNAT2 | annexin 2 | chr5:25973915-25975554 FORWARD LENGTH=317
2.50954e-72	0.407536	0.265	0.145	1.31151e-67	TM5	Ghir-D13G024390	Symbols: ASN1, DIN6, AT-ASN1 | glutamine-dependent asparagine synthase 1 | chr3:17438136-17441043 REVERSE LENGTH=584
2.56003e-68	0.325072	0.528	0.382	1.3379e-63	TM5	Ghir-D09G017060	Symbols: ATFER1, FER1 | ferretin 1 | chr5:228149-229594 REVERSE LENGTH=255
3.38666e-64	0.381399	0.369	0.242	1.7699e-59	TM5	Ghir-A11G016690	Symbols: ATGSTF9, GLUTTR, ATGSTF7, GSTF9 | glutathione S-transferase PHI 9 | chr2:13139132-13140057 FORWARD LENGTH=215
1.16868e-63	0.336095	0.271	0.155	6.10762e-59	TM5	Ghir-A02G009100	Symbols: SSI2, FAB2 | Plant stearoyl-acyl-carrier-protein desaturase family protein | chr2:18120107-18122495 FORWARD LENGTH=401
2.52367e-63	0.308214	0.417	0.283	1.3189e-58	TM5	Ghir-D01G011230	Symbols: | NmrA-like negative transcriptional regulator family protein | chr1:28252030-28253355 FORWARD LENGTH=310
9.62245e-63	0.427869	0.427	0.304	5.02879e-58	TM5	Ghir-D10G018850
2.63874e-60	0.287523	0.546	0.414	1.37903e-55	TM5	Ghir-D02G000300	Symbols: UBC10 | ubiquitin-conjugating enzyme 10 | chr5:21632802-21633989 REVERSE LENGTH=148
3.96527e-52	0.251441	0.667	0.557	2.07229e-47	TM5	Ghir-A09G009070	Symbols: | Translation machinery associated TMA7 | chr1:5250833-5252020 REVERSE LENGTH=64
5.53403e-48	0.280758	0.531	0.414	2.89214e-43	TM5	Ghir-A07G023630	Symbols: FDH | formate dehydrogenase | chr5:4777043-4779190 FORWARD LENGTH=384
6.87858e-47	0.25803	0.627	0.527	3.59482e-42	TM5	Ghir-A13G017440	Symbols: CSD1 | copper/zinc superoxide dismutase 1 | chr1:2827700-2829053 FORWARD LENGTH=152
7.7296e-46	0.322442	0.353	0.245	4.03956e-41	TM5	Ghir-D10G018840
4.52814e-45	0.276553	0.54	0.437	2.36645e-40	TM5	Ghir-A07G022290	Symbols: | FUNCTIONS IN: molecular_function unknown; INVOLVED IN: biological_process unknown; LOCATED IN: cytosol, nucleus; EXPRESSED IN: 25 plant structures; EXPRESSED DURING: 14 growth stages; BEST Arabidopsis thaliana protein match is: glycine-rich protein (TAIR:AT3G29075.1); Has 30201 Blast hits to 17322 proteins in 780 species: Archae - 12; Bacteria - 1396; Metazoa - 17338; Fungi - 3422; Pla…
5.1232e-45	0.301851	0.305	0.204	2.67744e-40	TM5	Ghir-D04G019520	Symbols: ACLA-2 | ATP-citrate lyase A-2 | chr1:22388691-22390993 REVERSE LENGTH=423
8.1922e-45	0.271998	0.571	0.468	4.28133e-40	TM5	Ghir-A01G019670	Symbols: ABA2, SIS4, GIN1, SDR1, ISI4, SRE1, ATABA2, ATSDR1 | NAD(P)-binding Rossmann-fold superfamily protein | chr1:19489997-19491527 REVERSE LENGTH=285
9.75526e-45	0.264754	0.579	0.479	5.09819e-40	TM5	Ghir-D08G021330	Symbols: APX1, MEE6, CS1, ATAPX1, ATAPX01 | ascorbate peroxidase 1 | chr1:2438005-2439435 FORWARD LENGTH=250
1.10994e-43	0.273135	0.501	0.394	5.80064e-39	TM5	Ghir-D07G022370	Symbols: | FUNCTIONS IN: molecular_function unknown; INVOLVED IN: biological_process unknown; LOCATED IN: cytosol, nucleus; EXPRESSED IN: 25 plant structures; EXPRESSED DURING: 14 growth stages; BEST Arabidopsis thaliana protein match is: glycine-rich protein (TAIR:AT3G29075.1); Has 30201 Blast hits to 17322 proteins in 780 species: Archae - 12; Bacteria - 1396; Metazoa - 17338; Fungi - 3422; Pla…
1.41047e-41	0.287463	0.385	0.278	7.37128e-37	TM5	Ghir-A11G001540	Symbols: | Yippee family putative zinc-binding protein | chr4:13839148-13839616 FORWARD LENGTH=105
5.09098e-41	0.274556	0.255	0.161	2.6606e-36	TM5	Ghir-A04G004970	Symbols: ATGSTU25, GSTU25 | glutathione S-transferase TAU 25 | chr1:5872208-5872958 FORWARD LENGTH=221
8.04159e-39	0.314226	0.256	0.168	4.20262e-34	TM5	Ghir-A13G003840	Symbols: NIR1, NIR, ATHNIR | nitrite reductase 1 | chr2:6810552-6812666 FORWARD LENGTH=586
8.11704e-38	0.304834	0.426	0.33	4.24205e-33	TM5	Ghir-D03G013130	Symbols: MEE59 | maternal effect embryo arrest 59 | chr4:17554805-17555498 FORWARD LENGTH=173
7.14959e-34	0.253682	0.332	0.239	3.73645e-29	TM5	Ghir-A08G025420	Symbols: TPX1 | thioredoxin-dependent peroxidase 1 | chr1:24559524-24560753 REVERSE LENGTH=162
4.47989e-32	0.256394	0.295	0.208	2.34124e-27	TM5	Ghir-D11G007050	Symbols: | DCD (Development and Cell Death) domain protein | chr3:9990020-9991407 FORWARD LENGTH=296
1.51109e-27	0.325362	0.321	0.247	7.89712e-23	TM5	Ghir-D01G022210	Symbols: PAL1, ATPAL1 | PHE ammonia lyase 1 | chr2:15557602-15560237 REVERSE LENGTH=725
1.70239e-27	0.303353	0.256	0.183	8.89686e-23	TM5	Ghir-D04G017670	Symbols: | RmlC-like cupins superfamily protein | chr1:2404300-2405863 REVERSE LENGTH=356
0	2.14256	0.739	0.157	0	TM6	Ghir-D09G011010	Symbols: FLA12 | FASCICLIN-like arabinogalactan-protein 12 | chr5:24325916-24326665 REVERSE LENGTH=249
0	2.0623	0.483	0.022	0	TM6	Ghir-D13G024030	Symbols: FLA12 | FASCICLIN-like arabinogalactan-protein 12 | chr5:24325916-24326665 REVERSE LENGTH=249
0	2.05357	0.484	0.012	0	TM6	Ghir-D08G005230	Symbols: CESA3, IXR1, ATCESA3, ATH-B, CEV1 | Cellulose synthase family protein | chr5:1530401-1535090 REVERSE LENGTH=1065
0	2.02242	0.494	0.012	0	TM6	Ghir-A08G005110	Symbols: CESA3, IXR1, ATCESA3, ATH-B, CEV1 | Cellulose synthase family protein | chr5:1530401-1535090 REVERSE LENGTH=1065
0	2.00307	0.451	0.015	0	TM6	Ghir-A10G017450	Symbols: CTL2, ATCTL2 | chitinase-like protein 2 | chr3:5776663-5777886 REVERSE LENGTH=348
0	1.93168	0.425	0.023	0	TM6	Ghir-A02G011140	Symbols: | Disease resistance-responsive (dirigent-like protein) family protein | chr4:12339152-12339715 REVERSE LENGTH=187
0	1.91855	0.728	0.183	0	TM6	Ghir-A09G011470	Symbols: FLA12 | FASCICLIN-like arabinogalactan-protein 12 | chr5:24325916-24326665 REVERSE LENGTH=249
0	1.88545	0.475	0.015	0	TM6	Ghir-D09G007000	Symbols: CTL2, ATCTL2 | chitinase-like protein 2 | chr3:5776663-5777886 REVERSE LENGTH=348
0	1.88394	0.495	0.015	0	TM6	Ghir-A09G007260	Symbols: CTL2, ATCTL2 | chitinase-like protein 2 | chr3:5776663-5777886 REVERSE LENGTH=348
0	1.85474	0.491	0.041	0	TM6	Ghir-D03G008770	Symbols: | Disease resistance-responsive (dirigent-like protein) family protein | chr4:12339152-12339715 REVERSE LENGTH=187
0	1.85354	0.428	0.011	0	TM6	Ghir-D11G036340	Symbols: IRX12, LAC4, ATLMCO4, LMCO4 | Laccase/Diphenol oxidase family protein | chr2:15934540-15937352 FORWARD LENGTH=558
0	1.81363	0.297	0.017	0	TM6	Ghir-D04G016420	Symbols: XCP1 | xylem cysteine peptidase 1 | chr4:16810529-16811875 FORWARD LENGTH=355
0	1.81205	0.374	0.01	0	TM6	Ghir-A13G023390	Symbols: FLA12 | FASCICLIN-like arabinogalactan-protein 12 | chr5:24325916-24326665 REVERSE LENGTH=249
0	1.78493	0.291	0.016	0	TM6	Ghir-A12G001300	Symbols: XCP1 | xylem cysteine peptidase 1 | chr4:16810529-16811875 FORWARD LENGTH=355
0	1.75036	0.279	0.019	0	TM6	Ghir-A04G012030	Symbols: XCP1 | xylem cysteine peptidase 1 | chr4:16810529-16811875 FORWARD LENGTH=355
0	1.7072	0.405	0.018	0	TM6	Ghir-A11G035060	Symbols: FLA11, ATFLA11 | FASCICLIN-like arabinogalactan-protein 11 | chr5:752898-753638 REVERSE LENGTH=246
0	1.68682	0.357	0.007	0	TM6	Ghir-D13G007130
0	1.67271	0.398	0.006	0	TM6	Ghir-A10G003260	Symbols: CESA8, IRX1, ATCESA8, LEW2 | cellulose synthase family protein | chr4:10312846-10316719 REVERSE LENGTH=985
0	1.6412	0.358	0.008	0	TM6	Ghir-D10G018950	Symbols: CTL2, ATCTL2 | chitinase-like protein 2 | chr3:5776663-5777886 REVERSE LENGTH=348
0	1.61307	0.55	0.107	0	TM6	Ghir-D02G021670
0	1.58413	0.296	0.011	0	TM6	Ghir-A08G003950	Symbols: GLP10 | germin-like protein 10 | chr3:22971443-22972192 REVERSE LENGTH=220
0	1.56085	0.513	0.093	0	TM6	Ghir-A03G020240
0	1.53549	0.36	0.006	0	TM6	Ghir-D10G004060	Symbols: CESA8, IRX1, ATCESA8, LEW2 | cellulose synthase family protein | chr4:10312846-10316719 REVERSE LENGTH=985
0	1.52167	0.495	0.085	0	TM6	Ghir-D06G008650	Symbols: SUS4, ATSUS4 | sucrose synthase 4 | chr3:15179204-15182577 REVERSE LENGTH=808
0	1.51676	0.426	0.057	0	TM6	Ghir-D03G014060	Symbols: UXS5 | UDP-XYL synthase 5 | chr3:17089268-17091611 REVERSE LENGTH=341
0	1.48648	0.351	0.009	0	TM6	Ghir-D06G009500	Symbols: | FUNCTIONS IN: molecular_function unknown; LOCATED IN: plasma membrane; EXPRESSED IN: 12 plant structures; EXPRESSED DURING: 6 growth stages; BEST Arabidopsis thaliana protein match is: Late embryogenesis abundant (LEA) hydroxyproline-rich glycoprotein family (TAIR:AT1G17620.1); Has 1807 Blast hits to 1807 proteins in 277 species: Archae - 0; Bacteria - 0; Metazoa - 736; Fungi - 347; Pl…
0	1.48103	0.354	0.006	0	TM6	Ghir-D07G004340	Symbols: IRX3, CESA7, ATCESA7, MUR10 | Cellulose synthase family protein | chr5:5736859-5741407 REVERSE LENGTH=1026
0	1.4714	0.286	0.019	0	TM6	Ghir-A06G000160	Symbols: | Peroxidase superfamily protein | chr5:16852702-16854021 FORWARD LENGTH=317
0	1.44008	0.307	0.01	0	TM6	Ghir-D07G013810	Symbols: BXL2, ATBXL2 | beta-xylosidase 2 | chr1:564293-567580 FORWARD LENGTH=768
0	1.43577	0.337	0.017	0	TM6	Ghir-A06G009250	Symbols: | FUNCTIONS IN: molecular_function unknown; LOCATED IN: plasma membrane; EXPRESSED IN: 12 plant structures; EXPRESSED DURING: 6 growth stages; BEST Arabidopsis thaliana protein match is: Late embryogenesis abundant (LEA) hydroxyproline-rich glycoprotein family (TAIR:AT1G17620.1); Has 1807 Blast hits to 1807 proteins in 277 species: Archae - 0; Bacteria - 0; Metazoa - 736; Fungi - 347; Pl…
0	1.43251	0.361	0.006	0	TM6	Ghir-D05G001110	Symbols: IRX3, CESA7, ATCESA7, MUR10 | Cellulose synthase family protein | chr5:5736859-5741407 REVERSE LENGTH=1026
0	1.38705	0.29	0.008	0	TM6	Ghir-D03G013060	Symbols: IRX12, LAC4, ATLMCO4, LMCO4 | Laccase/Diphenol oxidase family protein | chr2:15934540-15937352 FORWARD LENGTH=558
0	1.38629	0.281	0.01	0	TM6	Ghir-A07G013600	Symbols: BXL2, ATBXL2 | beta-xylosidase 2 | chr1:564293-567580 FORWARD LENGTH=768
0	1.36224	0.351	0.005	0	TM6	Ghir-A05G000980	Symbols: IRX3, CESA7, ATCESA7, MUR10 | Cellulose synthase family protein | chr5:5736859-5741407 REVERSE LENGTH=1026
0	1.3001	0.27	0.005	0	TM6	Ghir-A11G035490	Symbols: IRX12, LAC4, ATLMCO4, LMCO4 | Laccase/Diphenol oxidase family protein | chr2:15934540-15937352 FORWARD LENGTH=558
0	1.2996	0.26	0.007	0	TM6	Ghir-A07G024480	Symbols: | Cupredoxin superfamily protein | chr3:10043738-10044340 REVERSE LENGTH=174
0	1.13931	0.263	0.013	0	TM6	Ghir-D07G024530	Symbols: | Cupredoxin superfamily protein | chr3:10043738-10044340 REVERSE LENGTH=174
0	1.11812	0.259	0.006	0	TM6	Ghir-A11G005300	Symbols: | Protein of unknown function (DUF579) | chr5:26819019-26819972 FORWARD LENGTH=317
0	1.08594	0.256	0.005	0	TM6	Ghir-D01G014380	Symbols: | Protein of unknown function (DUF579) | chr1:3111789-3112637 FORWARD LENGTH=282
0	1.04432	0.262	0.006	0	TM6	Ghir-A10G006500	Symbols: | Eukaryotic aspartyl protease family protein | chr2:966506-967891 REVERSE LENGTH=461
0	1.03831	0.322	0.034	0	TM6	Ghir-D13G013020	Symbols: | Protein of unknown function (DUF579) | chr1:12261480-12262456 FORWARD LENGTH=297
0	0.956455	0.286	0.028	0	TM6	Ghir-A13G012460	Symbols: | Protein of unknown function (DUF579) | chr1:12261480-12262456 FORWARD LENGTH=297
1.06248e-306	1.54128	0.496	0.109	5.55261e-302	TM6	Ghir-A10G022080	Symbols: UXS6 | UDP-XYL synthase 6 | chr2:12336469-12338642 REVERSE LENGTH=343
2.54432e-279	1.09271	0.255	0.03	1.32969e-274	TM6	Ghir-D13G009830	Symbols: | PAR1 protein | chr3:20014032-20015299 REVERSE LENGTH=183
1.84638e-275	1.48013	0.538	0.141	9.64937e-271	TM6	Ghir-D10G024140	Symbols: UXS6 | UDP-XYL synthase 6 | chr2:12336469-12338642 REVERSE LENGTH=343
8.36921e-251	1.41248	0.547	0.151	4.37383e-246	TM6	Ghir-A05G021970	Symbols: TUA2 | tubulin alpha-2 chain | chr1:18517737-18519729 FORWARD LENGTH=450
8.92824e-244	1.3286	0.539	0.155	4.66599e-239	TM6	Ghir-D09G021360	Symbols: | pfkB-like carbohydrate kinase family protein | chr3:21983103-21984440 FORWARD LENGTH=326
6.33215e-232	1.06934	0.283	0.044	3.30924e-227	TM6	Ghir-D08G011470	Symbols: ATOMT1, OMT1 | O-methyltransferase 1 | chr5:21982075-21984167 FORWARD LENGTH=363
1.65462e-219	0.983415	0.299	0.052	8.6472e-215	TM6	Ghir-D05G036740	Symbols: | Protein of unknown function (DUF1218) | chr4:13723903-13724872 FORWARD LENGTH=173
2.1884e-204	1.0893	0.36	0.077	1.14368e-199	TM6	Ghir-D07G020470	Symbols: FLA7 | FASCICLIN-like arabinoogalactan 7 | chr2:1677488-1678252 FORWARD LENGTH=254
8.34964e-173	1.24226	0.644	0.286	4.36361e-168	TM6	Ghir-D01G011230	Symbols: | NmrA-like negative transcriptional regulator family protein | chr1:28252030-28253355 FORWARD LENGTH=310
1.02113e-171	1.24895	0.596	0.237	5.3365e-167	TM6	Ghir-D05G021900	Symbols: TUA2 | tubulin alpha-2 chain | chr1:18517737-18519729 FORWARD LENGTH=450
3.36115e-170	1.11872	0.543	0.203	1.75657e-165	TM6	Ghir-A01G010250	Symbols: | NmrA-like negative transcriptional regulator family protein | chr1:28252030-28253355 FORWARD LENGTH=310
5.18044e-165	1.03313	0.522	0.177	2.70735e-160	TM6	Ghir-A05G022790	Symbols: | Cupredoxin superfamily protein | chr1:27188287-27189093 FORWARD LENGTH=181
4.69905e-164	0.924127	0.484	0.154	2.45577e-159	TM6	Ghir-D05G022710	Symbols: | Cupredoxin superfamily protein | chr1:27188287-27189093 FORWARD LENGTH=181
5.49195e-144	0.902381	0.272	0.061	2.87015e-139	TM6	Ghir-D13G022330	Symbols: AVP1, ATAVP3, AVP-3, AtVHP1;1 | Inorganic H pyrophosphatase family protein | chr1:5399115-5402185 FORWARD LENGTH=770
3.90193e-136	0.869032	0.285	0.069	2.03919e-131	TM6	Ghir-Scaffold3048G000010	Symbols: | Protein of unknown function (DUF1218) | chr4:13723903-13724872 FORWARD LENGTH=173
3.04887e-135	0.819035	0.305	0.077	1.59337e-130	TM6	Ghir-A08G011880	Symbols: ATOMT1, OMT1 | O-methyltransferase 1 | chr5:21982075-21984167 FORWARD LENGTH=363
4.38937e-118	0.967843	0.524	0.227	2.29393e-113	TM6	Ghir-A04G012800	Symbols: TUA2 | tubulin alpha-2 chain | chr1:18517737-18519729 FORWARD LENGTH=450
8.14502e-113	0.852048	0.475	0.195	4.25667e-108	TM6	Ghir-D06G013290	Symbols: ATGH9A1, TSD1, DEC, KOR, RSW2, IRX2, KOR1, GH9A1 | glycosyl hydrolase 9A1 | chr5:20197765-20200168 REVERSE LENGTH=621
3.63942e-91	0.795988	0.579	0.314	1.902e-86	TM6	Ghir-A10G012960	Symbols: SHM4 | serine hydroxymethyltransferase 4 | chr4:8048013-8050021 REVERSE LENGTH=471
3.78894e-91	0.792393	0.654	0.377	1.98014e-86	TM6	Ghir-D02G021280	Symbols: TUA2 | tubulin alpha-2 chain | chr1:18517737-18519729 FORWARD LENGTH=450
5.57354e-91	0.808941	0.263	0.08	2.91279e-86	TM6	Ghir-D12G017500	Symbols: | UDP-glucose 6-dehydrogenase family protein | chr5:5027872-5029314 REVERSE LENGTH=480
3.63265e-85	0.817807	0.295	0.096	1.89846e-80	TM6	Ghir-D05G000080
1.30263e-83	0.703087	0.323	0.117	6.80769e-79	TM6	Ghir-D13G008700	Symbols: SP1L1 | SPIRAL1-like1 | chr1:9117950-9118611 REVERSE LENGTH=113
8.33563e-83	0.835137	0.525	0.275	4.35628e-78	TM6	Ghir-A05G003740	Symbols: SUS4, ATSUS4 | sucrose synthase 4 | chr3:15179204-15182577 REVERSE LENGTH=808
2.7698e-80	0.769418	0.383	0.156	1.44753e-75	TM6	Ghir-D04G017160	Symbols: TUA6 | Tubulin/FtsZ family protein | chr4:8548769-8550319 REVERSE LENGTH=450
6.85725e-79	0.752993	0.35	0.139	3.58367e-74	TM6	Ghir-D11G007820	Symbols: | UDP-glucose 6-dehydrogenase family protein | chr3:11267375-11268817 REVERSE LENGTH=480
1.3152e-78	0.833597	0.448	0.217	6.87335e-74	TM6	Ghir-A06G011670	Symbols: ATGH9A1, TSD1, DEC, KOR, RSW2, IRX2, KOR1, GH9A1 | glycosyl hydrolase 9A1 | chr5:20197765-20200168 REVERSE LENGTH=621
5.46389e-73	0.58907	0.284	0.098	2.85548e-68	TM6	Ghir-D01G018560	Symbols: ARPN | plantacyanin | chr2:826630-827720 REVERSE LENGTH=129
2.6593e-70	0.696136	0.688	0.478	1.38978e-65	TM6	Ghir-A12G025920	Symbols: ATOMT1, OMT1 | O-methyltransferase 1 | chr5:21982075-21984167 FORWARD LENGTH=363
4.99469e-68	0.641889	0.34	0.138	2.61027e-63	TM6	Ghir-A05G009320	Symbols: TUB8 | tubulin beta 8 | chr5:8042962-8044528 FORWARD LENGTH=449
1.79899e-66	0.709891	0.297	0.117	9.40173e-62	TM6	Ghir-D09G016180	Symbols: AtPPa4, PPa4 | pyrophosphorylase 4 | chr3:19881491-19883308 FORWARD LENGTH=216
2.74763e-61	0.748558	0.403	0.192	1.43594e-56	TM6	Ghir-A05G009460	Symbols: NRPB7 | DNA-directed RNA polymerase II | chr5:23883499-23884976 FORWARD LENGTH=176
1.82752e-60	0.700359	0.456	0.247	9.55078e-56	TM6	Ghir-A11G007870	Symbols: | UDP-glucose 6-dehydrogenase family protein | chr3:11267375-11268817 REVERSE LENGTH=480
5.21685e-59	0.689979	0.321	0.138	2.72638e-54	TM6	Ghir-A11G033440	Symbols: TUB6 | beta-6 tubulin | chr5:3961317-3962971 REVERSE LENGTH=449
1.62806e-56	0.649168	0.331	0.149	8.50842e-52	TM6	Ghir-A13G008040	Symbols: SP1L1 | SPIRAL1-like1 | chr1:9117950-9118611 REVERSE LENGTH=113
2.04382e-54	0.519979	0.282	0.115	1.06812e-49	TM6	Ghir-A09G016710	Symbols: AtPPa4, PPa4 | pyrophosphorylase 4 | chr3:19881491-19883308 FORWARD LENGTH=216
6.66396e-52	0.621122	0.411	0.213	3.48265e-47	TM6	Ghir-D10G014710	Symbols: SHM4 | serine hydroxymethyltransferase 4 | chr4:8048013-8050021 REVERSE LENGTH=471
2.54483e-51	0.674196	0.352	0.174	1.32995e-46	TM6	Ghir-D13G021050	Symbols: SUS4, ATSUS4 | sucrose synthase 4 | chr3:15179204-15182577 REVERSE LENGTH=808
7.13623e-49	0.620945	0.436	0.246	3.72947e-44	TM6	Ghir-A11G025170	Symbols: ATCIMS, ATMETS, ATMS1 | Cobalamin-independent synthase family protein | chr5:5935771-5939195 FORWARD LENGTH=765
1.76587e-48	0.507263	0.658	0.473	9.22864e-44	TM6	Ghir-A10G012950	Symbols: HOG1, EMB1395, SAHH1, MEE58, ATSAHH1 | S-adenosyl-L-homocysteine hydrolase | chr4:8054931-8056676 FORWARD LENGTH=485
8.22743e-48	0.58163	0.532	0.335	4.29974e-43	TM6	Ghir-A13G020220	Symbols: SUS4, ATSUS4 | sucrose synthase 4 | chr3:15179204-15182577 REVERSE LENGTH=808
6.31033e-46	0.590124	0.473	0.284	3.29784e-41	TM6	Ghir-D11G033280	Symbols: ATCIMS, ATMETS, ATMS1 | Cobalamin-independent synthase family protein | chr5:5935771-5939195 FORWARD LENGTH=765
4.31484e-43	0.352935	0.326	0.153	2.25498e-38	TM6	Ghir-D13G004490
4.98478e-42	0.507723	0.483	0.295	2.6051e-37	TM6	Ghir-D10G002880	Symbols: | Aluminium induced protein with YGL and LRDR motifs | chr4:13727665-13728683 REVERSE LENGTH=250
5.47585e-39	0.527071	0.642	0.484	2.86174e-34	TM6	Ghir-D08G013670	Symbols: SAM1, SAM-1, MAT1, AtSAM1 | S-adenosylmethionine synthetase 1 | chr1:519037-520218 FORWARD LENGTH=393
6.58316e-38	0.82208	0.285	0.141	3.44043e-33	TM6	Ghir-D08G008490	Symbols: | Peroxidase superfamily protein | chr5:2080207-2081621 REVERSE LENGTH=358
2.25457e-37	0.504509	0.455	0.284	1.17826e-32	TM6	Ghir-D05G002900	Symbols: PFN3, PRF3 | profilin 3 | chr5:22909882-22910821 REVERSE LENGTH=168
5.50723e-36	0.421771	0.736	0.605	2.87814e-31	TM6	Ghir-D04G011360	Symbols: | Aldolase superfamily protein | chr2:15296929-15298387 REVERSE LENGTH=358
7.36745e-36	0.452712	0.395	0.226	3.8503e-31	TM6	Ghir-D10G022670	Symbols: PAL2, ATPAL2 | phenylalanine ammonia-lyase 2 | chr3:19744256-19746619 REVERSE LENGTH=717
1.59346e-34	0.404237	0.253	0.118	8.32758e-30	TM6	Ghir-A11G008250	Symbols: TUA3 | tubulin alpha-3 | chr5:6682761-6684474 REVERSE LENGTH=450
1.64822e-34	0.416182	0.679	0.54	8.61376e-30	TM6	Ghir-D12G002230	Symbols: CAD5, ATCAD5, CAD-5 | cinnamyl alcohol dehydrogenase 5 | chr4:16386898-16388666 REVERSE LENGTH=357
1.01039e-33	0.510324	0.522	0.358	5.28041e-29	TM6	Ghir-A11G032730	Symbols: ATCIMS, ATMETS, ATMS1 | Cobalamin-independent synthase family protein | chr5:5935771-5939195 FORWARD LENGTH=765
2.01919e-33	0.488135	0.443	0.278	1.05525e-28	TM6	Ghir-A12G002160	Symbols: CAD5, ATCAD5, CAD-5 | cinnamyl alcohol dehydrogenase 5 | chr4:16386898-16388666 REVERSE LENGTH=357
2.52589e-33	0.461418	0.441	0.275	1.32006e-28	TM6	Ghir-A10G001380	Symbols: | Quinone reductase family protein | chr4:13661458-13663243 REVERSE LENGTH=205
6.98934e-33	0.486959	0.557	0.413	3.6527e-28	TM6	Ghir-A04G007190	Symbols: | Aldolase superfamily protein | chr2:15296929-15298387 REVERSE LENGTH=358
7.15422e-30	0.43548	0.596	0.456	3.73887e-25	TM6	Ghir-A12G002260	Symbols: CCoAOMT1 | S-adenosyl-L-methionine-dependent methyltransferases superfamily protein | chr4:16310844-16311973 FORWARD LENGTH=259
1.03364e-29	0.38475	0.714	0.592	5.40191e-25	TM6	Ghir-D10G014740	Symbols: HOG1, EMB1395, SAHH1, MEE58, ATSAHH1 | S-adenosyl-L-homocysteine hydrolase | chr4:8054931-8056676 FORWARD LENGTH=485
1.87208e-29	0.4966	0.648	0.534	9.78369e-25	TM6	Ghir-A04G002450	Symbols: | Quinone reductase family protein | chr4:13661458-13663243 REVERSE LENGTH=205
2.54013e-28	0.451315	0.343	0.199	1.3275e-23	TM6	Ghir-A05G041040	Symbols: ATX1, ATATX1 | homolog of anti-oxidant 1 | chr1:24686445-24687327 REVERSE LENGTH=106
4.56278e-28	0.397954	0.256	0.132	2.38455e-23	TM6	Ghir-A13G001080	Symbols: PYR6 | P-loop containing nucleoside triphosphate hydrolases superfamily protein | chr5:9276659-9277788 FORWARD LENGTH=208
1.36529e-25	0.368739	0.309	0.175	7.13513e-21	TM6	Ghir-A10G002080	Symbols: | Aluminium induced protein with YGL and LRDR motifs | chr4:13727665-13728683 REVERSE LENGTH=250
1.6966e-25	0.441796	0.474	0.333	8.86658e-21	TM6	Ghir-D07G021780	Symbols: B5 #4, ATCB5-B, CB5-B | cytochrome B5 isoform B | chr2:13877013-13878447 REVERSE LENGTH=134
2.25527e-25	0.488825	0.43	0.299	1.17862e-20	TM6	Ghir-A10G020220	Symbols: ATX1, ATATX1 | homolog of anti-oxidant 1 | chr1:24686445-24687327 REVERSE LENGTH=106
1.2567e-23	0.378158	0.69	0.603	6.56762e-19	TM6	Ghir-D07G014160	Symbols: SAM-2, MAT2, SAM2, AtSAM2 | S-adenosylmethionine synthetase 2 | chr4:796298-797479 REVERSE LENGTH=393
1.37694e-23	0.381769	0.466	0.327	7.19605e-19	TM6	Ghir-D09G015200	Symbols: ADK2 | adenosine kinase 2 | chr5:796573-798997 FORWARD LENGTH=345
4.93898e-22	0.303984	0.648	0.522	2.58116e-17	TM6	Ghir-A07G004580	Symbols: | B12D protein | chr3:17778471-17779299 FORWARD LENGTH=88
7.08609e-22	0.330487	0.274	0.158	3.70326e-17	TM6	Ghir-D11G024060	Symbols: ACT7 | actin 7 | chr5:3052809-3054220 FORWARD LENGTH=377
5.09302e-21	0.380296	0.35	0.225	2.66166e-16	TM6	Ghir-A12G013070	Symbols: SAM-2, MAT2, SAM2, AtSAM2 | S-adenosylmethionine synthetase 2 | chr4:796298-797479 REVERSE LENGTH=393
8.50285e-21	0.458498	0.651	0.536	4.44367e-16	TM6	Ghir-A12G012800	Symbols: GLP10 | germin-like protein 10 | chr3:22971443-22972192 REVERSE LENGTH=220
2.85531e-20	0.321375	0.569	0.444	1.49221e-15	TM6	Ghir-D01G022850	Symbols: ADF3 | actin depolymerizing factor 3 | chr5:24120382-24121628 FORWARD LENGTH=139
3.7616e-20	0.381288	0.455	0.333	1.96585e-15	TM6	Ghir-A09G021550	Symbols: HOG1, EMB1395, SAHH1, MEE58, ATSAHH1 | S-adenosyl-L-homocysteine hydrolase | chr4:8054931-8056676 FORWARD LENGTH=485
6.44298e-20	0.368801	0.356	0.234	3.36717e-15	TM6	Ghir-D03G016960	Symbols: NRS/ER, UER1 | nucleotide-rhamnose synthase/epimerase-reductase | chr1:23342510-23343859 FORWARD LENGTH=301
1.2627e-19	0.396044	0.384	0.264	6.59899e-15	TM6	Ghir-A07G021710	Symbols: B5 #4, ATCB5-B, CB5-B | cytochrome B5 isoform B | chr2:13877013-13878447 REVERSE LENGTH=134
5.00109e-19	0.308507	0.3	0.185	2.61362e-14	TM6	Ghir-D02G015450	Symbols: | unknown protein; Has 2 Blast hits to 2 proteins in 1 species: Archae - 0; Bacteria - 0; Metazoa - 0; Fungi - 0; Plants - 2; Viruses - 0; Other Eukaryotes - 0 (source: NCBI BLink). | chr1:25235826-25236122 FORWARD LENGTH=98
1.09175e-18	0.325036	0.486	0.363	5.7056e-14	TM6	Ghir-D10G002200	Symbols: | Quinone reductase family protein | chr4:13661458-13663243 REVERSE LENGTH=205
1.27273e-18	0.338617	0.37	0.253	6.6514e-14	TM6	Ghir-D02G004380	Symbols: | Lactate/malate dehydrogenase family protein | chr5:17390552-17392449 FORWARD LENGTH=332
2.07968e-18	0.258896	0.626	0.511	1.08686e-13	TM6	Ghir-D08G004620	Symbols: ATARFA1F, ARFA1F | ADP-ribosylation factor A1F | chr1:3513189-3514230 REVERSE LENGTH=181
1.68158e-17	0.278569	0.711	0.653	8.7881e-13	TM6	Ghir-D02G006290	Symbols: MTO3, SAMS3, MAT4 | S-adenosylmethionine synthetase family protein | chr3:5952484-5953665 REVERSE LENGTH=393
7.87868e-17	0.44259	0.362	0.256	4.11748e-12	TM6	Ghir-A02G016350	Symbols: | unknown protein; BEST Arabidopsis thaliana protein match is: unknown protein (TAIR:AT4G37820.1); Has 799854 Blast hits to 188815 proteins in 4452 species: Archae - 4529; Bacteria - 144236; Metazoa - 287749; Fungi - 87083; Plants - 43826; Viruses - 3662; Other Eukaryotes - 228769 (source: NCBI BLink). | chr2:9697380-9699584 REVERSE LENGTH=734
1.52196e-16	0.297596	0.617	0.524	7.9539e-12	TM6	Ghir-D05G037150	Symbols: | Quinone reductase family protein | chr4:13661458-13663243 REVERSE LENGTH=205
1.60862e-16	0.291889	0.633	0.542	8.40681e-12	TM6	Ghir-A04G011580	Symbols: ATGSR1, GLN1;1, GSR 1, ATGLN1;1 | glutamine synthase clone R1 | chr5:14933574-14935656 REVERSE LENGTH=356
9.15678e-16	0.316746	0.287	0.188	4.78542e-11	TM6	Ghir-D01G016430	Symbols: ATARFA1F, ARFA1F | ADP-ribosylation factor A1F | chr1:3513189-3514230 REVERSE LENGTH=181
1.54084e-15	0.265453	0.511	0.394	8.05258e-11	TM6	Ghir-A05G002770	Symbols: PFN3, PRF3 | profilin 3 | chr5:22909882-22910821 REVERSE LENGTH=168
1.57398e-15	0.292578	0.431	0.318	8.22576e-11	TM6	Ghir-A07G000960	Symbols: OXS3, ATOXS3 | oxidative stress 3 | chr5:22895847-22896502 REVERSE LENGTH=172
1.62223e-15	0.356384	0.329	0.226	8.47793e-11	TM6	Ghir-D13G025600	Symbols: ATC4H, C4H, CYP73A5, REF3 | cinnamate-4-hydroxylase | chr2:12993861-12995683 REVERSE LENGTH=505
5.00759e-15	0.285401	0.572	0.477	2.61702e-10	TM6	Ghir-A12G013190	Symbols: ATARFA1F, ARFA1F | ADP-ribosylation factor A1F | chr1:3513189-3514230 REVERSE LENGTH=181
1.16441e-14	0.360662	0.396	0.292	6.08532e-10	TM6	Ghir-D01G021030	Symbols: NHL1 | NDR1/HIN1-like 1 | chr3:3679031-3679660 REVERSE LENGTH=209
1.39185e-14	0.291245	0.458	0.349	7.27397e-10	TM6	Ghir-D05G011870	Symbols: HCT | hydroxycinnamoyl-CoA shikimate/quinate hydroxycinnamoyl transferase | chr5:19836654-19838092 REVERSE LENGTH=433
2.00429e-14	0.407522	0.349	0.251	1.04746e-09	TM6	Ghir-D06G017580	Symbols: | Cystatin/monellin superfamily protein | chr5:19286596-19286964 REVERSE LENGTH=122
5.65478e-14	0.251648	0.384	0.277	2.95525e-09	TM6	Ghir-D10G019070	Symbols: ACLB-2 | ATP citrate lyase subunit B 2 | chr5:20055048-20058195 FORWARD LENGTH=608
7.25479e-14	0.263152	0.44	0.326	3.79142e-09	TM6	Ghir-A11G012260	Symbols: UXS2, ATUXS2, AUD1 | NAD(P)-binding Rossmann-fold superfamily protein | chr3:23232539-23235353 FORWARD LENGTH=445
1.09347e-13	0.26565	0.335	0.232	5.71459e-09	TM6	Ghir-A13G017290	Symbols: ATCIMS, ATMETS, ATMS1 | Cobalamin-independent synthase family protein | chr5:5935771-5939195 FORWARD LENGTH=765
1.5165e-13	0.25032	0.511	0.404	7.92538e-09	TM6	Ghir-D05G023090	Symbols: ANNAT1, OXY5, ATOXY5 | annexin 1 | chr1:13225304-13226939 FORWARD LENGTH=317
2.29572e-13	0.292663	0.36	0.259	1.19976e-08	TM6	Ghir-A10G017630	Symbols: ACLB-2 | ATP citrate lyase subunit B 2 | chr5:20055048-20058195 FORWARD LENGTH=608
4.5607e-13	0.347577	0.302	0.214	2.38347e-08	TM6	Ghir-D12G027410	Symbols: ATBAG1, BAG1 | BCL-2-associated athanogene 1 | chr5:21152449-21153741 REVERSE LENGTH=342
5.22465e-13	0.327369	0.262	0.177	2.73045e-08	TM6	Ghir-D10G021920	Symbols: ATX1, ATATX1 | homolog of anti-oxidant 1 | chr1:24686445-24687327 REVERSE LENGTH=106
8.3128e-13	0.282322	0.4	0.297	4.34435e-08	TM6	Ghir-D04G012180	Symbols: PAL1, ATPAL1 | PHE ammonia lyase 1 | chr2:15557602-15560237 REVERSE LENGTH=725
1.99392e-12	0.30998	0.378	0.282	1.04204e-07	TM6	Ghir-A11G025530
6.39589e-12	0.318232	0.263	0.179	3.34256e-07	TM6	Ghir-D08G004830	Symbols: SAG21, AtLEA5 | senescence-associated gene 21 | chr4:1046414-1046807 REVERSE LENGTH=97
2.99421e-11	0.265701	0.324	0.236	1.56481e-06	TM6	Ghir-D13G002460	Symbols: VMA10, AVMA10 | vacuolar membrane ATPase 10 | chr3:150265-150922 REVERSE LENGTH=110
5.59808e-10	0.357205	0.265	0.193	2.92561e-05	TM6	Ghir-D12G008350
5.69274e-10	0.666265	0.341	0.271	2.97509e-05	TM6	Ghir-A10G016830	Symbols: SAG21, AtLEA5 | senescence-associated gene 21 | chr4:1046414-1046807 REVERSE LENGTH=97
1.59646e-09	0.254748	0.331	0.251	8.34327e-05	TM6	Ghir-D03G016150	Symbols: | Mitochondrial substrate carrier family protein | chr5:6679591-6681845 REVERSE LENGTH=298
7.08107e-09	0.278587	0.293	0.218	0.000370064	TM6	Ghir-A06G000260	Symbols: SHD, HSP90.7, AtHsp90.7, AtHsp90-7 | Chaperone protein htpG family protein | chr4:12551902-12555851 REVERSE LENGTH=823
3.30553e-08	0.468827	0.373	0.311	0.0017275	TM6	Ghir-D09G018070	Symbols: | unknown protein; FUNCTIONS IN: molecular_function unknown; INVOLVED IN: biological_process unknown; LOCATED IN: chloroplast; EXPRESSED IN: 22 plant structures; EXPRESSED DURING: 13 growth stages; BEST Arabidopsis thaliana protein match is: unknown protein (TAIR:AT1G13390.2); Has 125 Blast hits to 125 proteins in 18 species: Archae - 0; Bacteria - 0; Metazoa - 0; Fungi - 0; Plants - 125…
9.06897e-08	0.330971	0.27	0.205	0.00473953	TM6	Ghir-A09G018560	Symbols: | unknown protein; FUNCTIONS IN: molecular_function unknown; INVOLVED IN: biological_process unknown; LOCATED IN: chloroplast; EXPRESSED IN: 22 plant structures; EXPRESSED DURING: 13 growth stages; BEST Arabidopsis thaliana protein match is: unknown protein (TAIR:AT1G13390.2); Has 125 Blast hits to 125 proteins in 18 species: Archae - 0; Bacteria - 0; Metazoa - 0; Fungi - 0; Plants - 125…
0	3.31873	0.863	0.247	0	TM7	Ghir-A13G020570
0	2.94515	0.877	0.266	0	TM7	Ghir-D13G021390
0	2.33305	0.433	0.05	0	TM7	Ghir-A11G031060	Symbols: MT3, ATMT3 | metallothionein 3 | chr3:5180825-5181325 REVERSE LENGTH=69
0	2.20101	0.708	0.112	0	TM7	Ghir-D06G015820	Symbols: ATPP2-A9, PP2-A9 | phloem protein 2-A9 | chr1:11146923-11147678 REVERSE LENGTH=180
0	2.19729	0.759	0.142	0	TM7	Ghir-A05G028600
0	2.18595	0.706	0.153	0	TM7	Ghir-A10G018730	Symbols: | unknown protein; FUNCTIONS IN: molecular_function unknown; INVOLVED IN: biological_process unknown; LOCATED IN: plasma membrane; EXPRESSED IN: 16 plant structures; EXPRESSED DURING: 9 growth stages; Has 115 Blast hits to 115 proteins in 16 species: Archae - 0; Bacteria - 0; Metazoa - 0; Fungi - 5; Plants - 110; Viruses - 0; Other Eukaryotes - 0 (source: NCBI BLink). | chr5:1104815-1105…
0	2.15513	0.734	0.11	0	TM7	Ghir-D05G028640
0	2.12219	0.577	0.086	0	TM7	Ghir-D10G020250	Symbols: | unknown protein; FUNCTIONS IN: molecular_function unknown; INVOLVED IN: biological_process unknown; LOCATED IN: plasma membrane; EXPRESSED IN: 16 plant structures; EXPRESSED DURING: 9 growth stages; Has 115 Blast hits to 115 proteins in 16 species: Archae - 0; Bacteria - 0; Metazoa - 0; Fungi - 5; Plants - 110; Viruses - 0; Other Eukaryotes - 0 (source: NCBI BLink). | chr5:1104815-1105…
0	2.11104	0.669	0.118	0	TM7	Ghir-A06G015280	Symbols: ATPP2-A10, PP2-A10 | phloem protein 2-A10 | chr1:3327637-3328448 REVERSE LENGTH=184
0	1.89657	0.37	0.023	0	TM7	Ghir-A05G033550	Symbols: ATTRX2, ATH2, ATTRXH2, TRXH2, TRX2 | thioredoxin 2 | chr5:15990885-15991881 REVERSE LENGTH=133
0	1.82712	0.523	0.051	0	TM7	Ghir-D02G016410
0	1.74835	0.44	0.015	0	TM7	Ghir-A13G019180	Symbols: AHA5, HA5 | H(+)-ATPase 5 | chr2:10415522-10419730 FORWARD LENGTH=931
0	1.74656	0.502	0.044	0	TM7	Ghir-A03G015010
0	1.69219	0.382	0.016	0	TM7	Ghir-D05G023550	Symbols: | EF hand calcium-binding protein family | chr1:8723893-8724453 REVERSE LENGTH=186
0	1.58749	0.375	0.019	0	TM7	Ghir-D13G019910	Symbols: AHA5, HA5 | H(+)-ATPase 5 | chr2:10415522-10419730 FORWARD LENGTH=931
0	1.52711	0.419	0.046	0	TM7	Ghir-D04G017750	Symbols: ROC3 | rotamase CYP 3 | chr2:7200862-7201383 FORWARD LENGTH=173
0	1.5148	0.424	0.049	0	TM7	Ghir-A02G014620
0	1.47813	0.282	0.007	0	TM7	Ghir-D09G000620	Symbols: AAP4 | amino acid permease 4 | chr5:25551494-25553374 FORWARD LENGTH=466
0	1.43554	0.257	0.017	0	TM7	Ghir-D03G012090
0	1.38633	0.276	0.011	0	TM7	Ghir-D13G018950
0	1.32586	0.294	0.011	0	TM7	Ghir-A05G023680	Symbols: | EF hand calcium-binding protein family | chr1:8723893-8724453 REVERSE LENGTH=186
0	1.3142	0.387	0.028	0	TM7	Ghir-D02G021090
0	1.22836	0.301	0.011	0	TM7	Ghir-A13G018320
0	1.21706	0.269	0.007	0	TM7	Ghir-D11G033820	Symbols: BGLU42 | beta glucosidase 42 | chr5:14542164-14546090 REVERSE LENGTH=490
0	1.17147	0.29	0.014	0	TM7	Ghir-D02G014480	Symbols: | Polyketide cyclase/dehydrase and lipid transport superfamily protein | chr5:10024813-10025382 FORWARD LENGTH=166
0	1.03397	0.252	0.007	0	TM7	Ghir-D06G022070	Symbols: ATPP2-A1, ATPP2A-1, PP2-A1 | phloem protein 2-A1 | chr4:10774336-10775701 FORWARD LENGTH=246
0	0.96797	0.255	0.013	0	TM7	Ghir-D12G012850	Symbols: | Late embryogenesis abundant (LEA) hydroxyproline-rich glycoprotein family | chr4:578308-578991 FORWARD LENGTH=227
0	0.87639	0.282	0.009	0	TM7	Ghir-D11G020900	Symbols: ATARFA1E, ARFA1E | ADP-ribosylation factor A1E | chr3:23052287-23053545 FORWARD LENGTH=181
0	0.844575	0.261	0.012	0	TM7	Ghir-D09G023270	Symbols: TOPP6 | type one serine/threonine protein phosphatase 6 | chr5:17420297-17421826 REVERSE LENGTH=331
4.18331e-271	3.19066	0.69	0.189	2.18624e-266	TM7	Ghir-D04G016080	Symbols: | Polyketide cyclase/dehydrase and lipid transport superfamily protein | chr5:10020679-10021251 FORWARD LENGTH=164
8.80167e-264	1.5578	0.403	0.056	4.59984e-259	TM7	Ghir-A02G006360	Symbols: SUC2, SUT1, ATSUC2 | sucrose-proton symporter 2 | chr1:8030911-8032970 REVERSE LENGTH=512
9.59553e-233	0.979117	0.298	0.033	5.01472e-228	TM7	Ghir-A04G013390	Symbols: | Cyclophilin-like peptidyl-prolyl cis-trans isomerase family protein | chr2:9055619-9056143 REVERSE LENGTH=174
6.60896e-224	1.9803	0.255	0.026	3.45391e-219	TM7	Ghir-A12G024830
4.36721e-209	2.22708	0.607	0.167	2.28235e-204	TM7	Ghir-D11G036140	Symbols: MT2B | metallothionein 2B | chr5:506755-507164 REVERSE LENGTH=77
8.05771e-185	2.29578	0.637	0.213	4.21104e-180	TM7	Ghir-A04G003200
1.21559e-167	1.05478	0.268	0.037	6.3528e-163	TM7	Ghir-A05G013840	Symbols: | Pyridoxal phosphate phosphatase-related protein | chr1:6090763-6091975 REVERSE LENGTH=279
1.52778e-165	1.95148	0.752	0.342	7.98431e-161	TM7	Ghir-D04G017760	Symbols: ROC3 | rotamase CYP 3 | chr2:7200862-7201383 FORWARD LENGTH=173
9.36978e-128	0.869708	0.329	0.068	4.89674e-123	TM7	Ghir-A09G007340	Symbols: | Adenine nucleotide alpha hydrolases-like superfamily protein | chr3:5802728-5804063 REVERSE LENGTH=163
4.69336e-114	1.16296	0.396	0.108	2.4528e-109	TM7	Ghir-A11G033220	Symbols: ACBP6, ACBP | acyl-CoA-binding protein 6 | chr1:11411132-11412099 REVERSE LENGTH=92
3.21296e-98	0.940926	0.965	0.913	1.67913e-93	TM7	Ghir-D01G011020	Symbols: ATTRX1, ATTRX H1, TRX1 | thioredoxin H-type 1 | chr3:18951123-18951955 REVERSE LENGTH=114
3.59564e-93	0.882957	0.289	0.069	1.87912e-88	TM7	Ghir-D02G014290	Symbols: GAD4 | glutamate decarboxylase 4 | chr2:474375-476495 REVERSE LENGTH=493
3.25972e-92	0.874685	0.299	0.073	1.70356e-87	TM7	Ghir-D02G006740	Symbols: SUC2, SUT1, ATSUC2 | sucrose-proton symporter 2 | chr1:8030911-8032970 REVERSE LENGTH=512
6.45026e-90	1.05689	0.504	0.198	3.37097e-85	TM7	Ghir-A05G041040	Symbols: ATX1, ATATX1 | homolog of anti-oxidant 1 | chr1:24686445-24687327 REVERSE LENGTH=106
7.39102e-87	0.698449	0.354	0.099	3.86262e-82	TM7	Ghir-A13G009940	Symbols: | Adenosylmethionine decarboxylase family protein | chr3:9287413-9288462 REVERSE LENGTH=349
5.73826e-80	1.63449	0.664	0.358	2.99887e-75	TM7	Ghir-A08G008430	Symbols: | Peroxidase superfamily protein | chr5:2080207-2081621 REVERSE LENGTH=358
1.45643e-75	1.06116	0.319	0.095	7.61144e-71	TM7	Ghir-A01G020160	Symbols: PSK1, ATPSK3, PSK3 | PHYTOSULFOKINE 3 PRECURSOR | chr3:16291388-16292118 REVERSE LENGTH=81
4.27733e-75	0.869732	0.474	0.191	2.23537e-70	TM7	Ghir-D09G024910	Symbols: EIF-5A, ELF5A-1, ATELF5A-1, EIF5A | eukaryotic elongation factor 5A-1 | chr1:4773631-4774668 FORWARD LENGTH=158
1.41457e-72	0.790827	0.352	0.114	7.39271e-68	TM7	Ghir-A08G008080	Symbols: | Adenine nucleotide alpha hydrolases-like superfamily protein | chr2:19555045-19555956 REVERSE LENGTH=162
3.30369e-71	0.905052	0.343	0.112	1.72654e-66	TM7	Ghir-D04G001930	Symbols: ATX1, ATATX1 | homolog of anti-oxidant 1 | chr1:24686445-24687327 REVERSE LENGTH=106
1.87958e-65	0.980806	0.59	0.311	9.82289e-61	TM7	Ghir-D11G033830	Symbols: ACBP6, ACBP | acyl-CoA-binding protein 6 | chr1:11411132-11412099 REVERSE LENGTH=92
4.67914e-65	0.954539	0.504	0.24	2.44537e-60	TM7	Ghir-A09G025770	Symbols: EIF-5A, ELF5A-1, ATELF5A-1, EIF5A | eukaryotic elongation factor 5A-1 | chr1:4773631-4774668 FORWARD LENGTH=158
1.71625e-62	0.736035	0.377	0.138	8.9693e-58	TM7	Ghir-D08G008120	Symbols: | Adenine nucleotide alpha hydrolases-like superfamily protein | chr2:19555045-19555956 REVERSE LENGTH=162
3.5669e-62	1.01229	0.414	0.166	1.8641e-57	TM7	Ghir-A06G002710	Symbols: AAP6 | amino acid permease 6 | chr5:20142681-20146441 REVERSE LENGTH=481
3.93765e-58	0.67952	0.38	0.144	2.05785e-53	TM7	Ghir-D08G001220	Symbols: CAM5 | calmodulin 5 | chr2:11532069-11534176 FORWARD LENGTH=181
4.86037e-57	0.685613	0.308	0.103	2.54008e-52	TM7	Ghir-D12G016380	Symbols: RPI2 | ribose-5-phosphate isomerase 2 | chr2:149192-149989 REVERSE LENGTH=265
2.52683e-56	0.709741	0.585	0.317	1.32055e-51	TM7	Ghir-D07G020410	Symbols: | Nucleic acid-binding, OB-fold-like protein | chr2:1574802-1575239 REVERSE LENGTH=145
6.87678e-56	1.58362	0.356	0.141	3.59388e-51	TM7	Ghir-D08G008490	Symbols: | Peroxidase superfamily protein | chr5:2080207-2081621 REVERSE LENGTH=358
6.23704e-51	0.66535	0.396	0.167	3.25954e-46	TM7	Ghir-A11G001390	Symbols: UBC10 | ubiquitin-conjugating enzyme 10 | chr5:21632802-21633989 REVERSE LENGTH=148
7.78094e-51	0.761403	0.278	0.095	4.0664e-46	TM7	Ghir-A10G020670	Symbols: | phosphoglucosamine mutase family protein | chr5:5777716-5781863 FORWARD LENGTH=614
2.75639e-49	0.738926	0.444	0.211	1.44052e-44	TM7	Ghir-D01G004720	Symbols: MBF1A, ATMBF1A | multiprotein bridging factor 1A | chr2:17774972-17776116 FORWARD LENGTH=142
4.32022e-47	0.573085	0.512	0.258	2.25779e-42	TM7	Ghir-D08G026120	Symbols: RAN3, ATRAN3 | RAN GTPase 3 | chr5:22392285-22393957 FORWARD LENGTH=221
6.05644e-47	0.722046	0.324	0.128	3.16516e-42	TM7	Ghir-A07G007650	Symbols: EIF-5A, ELF5A-1, ATELF5A-1, EIF5A | eukaryotic elongation factor 5A-1 | chr1:4773631-4774668 FORWARD LENGTH=158
5.91815e-44	0.733585	0.44	0.216	3.09289e-39	TM7	Ghir-D12G023240	Symbols: | Lactate/malate dehydrogenase family protein | chr4:9674057-9675309 FORWARD LENGTH=353
7.24299e-43	0.729297	0.287	0.108	3.78526e-38	TM7	Ghir-D03G004320
1.96222e-38	0.362259	1	0.998	1.02547e-33	TM7	Ghir-A01G010180	Symbols: ATTRX1, ATTRX H1, TRX1 | thioredoxin H-type 1 | chr3:18951123-18951955 REVERSE LENGTH=114
2.08272e-38	0.999446	0.294	0.12	1.08845e-33	TM7	Ghir-D05G017800	Symbols: EFE, ACO4, EAT1 | ethylene-forming enzyme | chr1:1431419-1432695 REVERSE LENGTH=323
2.30209e-38	0.489553	0.338	0.144	1.2031e-33	TM7	Ghir-D11G001400	Symbols: UBC10 | ubiquitin-conjugating enzyme 10 | chr5:21632802-21633989 REVERSE LENGTH=148
6.58225e-37	0.379471	0.993	0.976	3.43995e-32	TM7	Ghir-A07G021370	Symbols: | Oxidoreductase, zinc-binding dehydrogenase family protein | chr4:7600682-7602567 FORWARD LENGTH=329
1.2816e-36	0.561107	0.768	0.595	6.69776e-32	TM7	Ghir-D08G016610
1.2827e-36	0.631776	0.706	0.536	6.70354e-32	TM7	Ghir-A08G015780
2.52642e-36	0.646732	0.442	0.23	1.32033e-31	TM7	Ghir-D10G021160	Symbols: ATCYSB, ATCYS6, CYSB | cystatin B | chr3:3960523-3961876 REVERSE LENGTH=234
3.74101e-36	0.758239	0.347	0.16	1.95509e-31	TM7	Ghir-A05G036540	Symbols: DHAR2 | dehydroascorbate reductase 2 | chr1:28250255-28251237 REVERSE LENGTH=213
1.46964e-35	0.521613	0.313	0.134	7.68051e-31	TM7	Ghir-A08G001210	Symbols: CAM5 | calmodulin 5 | chr2:11532069-11534176 FORWARD LENGTH=181
2.16636e-34	1.07473	0.467	0.284	1.13216e-29	TM7	Ghir-D13G016740	Symbols: ATGSTU19, GST8, GSTU19 | glutathione S-transferase TAU 19 | chr1:29486659-29487819 REVERSE LENGTH=219
5.58753e-34	0.515826	0.345	0.16	2.9201e-29	TM7	Ghir-A03G005520	Symbols: | Adenine nucleotide alpha hydrolases-like superfamily protein | chr3:19989658-19991019 REVERSE LENGTH=160
9.64487e-33	0.476201	0.306	0.133	5.0405e-28	TM7	Ghir-A08G017570	Symbols: | myb-like transcription factor family protein | chr5:19227001-19228546 FORWARD LENGTH=365
1.14421e-32	0.534971	0.54	0.321	5.97974e-28	TM7	Ghir-A11G024670
4.03951e-32	0.583456	0.426	0.229	2.11109e-27	TM7	Ghir-A07G002920	Symbols: | S-adenosyl-L-methionine-dependent methyltransferases superfamily protein | chr2:17251981-17252886 FORWARD LENGTH=269
4.59212e-32	0.505921	0.361	0.174	2.39989e-27	TM7	Ghir-A13G014740	Symbols: | Translation initiation factor SUI1 family protein | chr1:20268710-20269390 REVERSE LENGTH=113
1.73509e-30	0.498437	0.787	0.652	9.06775e-26	TM7	Ghir-D02G013650	Symbols: | Adenosylmethionine decarboxylase family protein | chr3:9287413-9288462 REVERSE LENGTH=349
4.88343e-29	0.476609	0.467	0.262	2.55213e-24	TM7	Ghir-D13G015420	Symbols: | Translation initiation factor SUI1 family protein | chr1:20268710-20269390 REVERSE LENGTH=113
5.36021e-29	0.606902	0.467	0.271	2.8013e-24	TM7	Ghir-A05G017540	Symbols: APR3, PRH-26, PRH26, ATAPR3 | APS reductase 3 | chr4:11657284-11658973 REVERSE LENGTH=458
6.62194e-28	0.759613	0.435	0.258	3.46069e-23	TM7	Ghir-A12G023280	Symbols: | Lactate/malate dehydrogenase family protein | chr4:9674057-9675309 FORWARD LENGTH=353
1.81365e-27	0.514281	0.62	0.444	9.47833e-23	TM7	Ghir-D01G022850	Symbols: ADF3 | actin depolymerizing factor 3 | chr5:24120382-24121628 FORWARD LENGTH=139
1.9084e-27	0.495907	0.625	0.443	9.97349e-23	TM7	Ghir-A08G025200	Symbols: RAN3, ATRAN3 | RAN GTPase 3 | chr5:22392285-22393957 FORWARD LENGTH=221
4.60786e-27	0.38589	0.276	0.123	2.40811e-22	TM7	Ghir-A06G007160	Symbols: PFN3, PRF3 | profilin 3 | chr5:22909882-22910821 REVERSE LENGTH=168
7.76809e-27	0.910524	0.317	0.159	4.05968e-22	TM7	Ghir-A08G002860	Symbols: XTR6, XTH23 | xyloglucan endotransglycosylase 6 | chr4:13128694-13129715 FORWARD LENGTH=286
2.89051e-26	0.5677	0.555	0.374	1.51061e-21	TM7	Ghir-D05G017530	Symbols: APR3, PRH-26, PRH26, ATAPR3 | APS reductase 3 | chr4:11657284-11658973 REVERSE LENGTH=458
5.32274e-26	0.587187	0.408	0.234	2.78172e-21	TM7	Ghir-A10G019470	Symbols: ATCYSB, ATCYS6, CYSB | cystatin B | chr3:3960523-3961876 REVERSE LENGTH=234
7.11188e-26	0.43268	0.347	0.177	3.71674e-21	TM7	Ghir-D07G021750	Symbols: | Uncharacterised protein family SERF | chr3:8703373-8704045 FORWARD LENGTH=69
1.22168e-25	0.506116	0.298	0.144	6.38462e-21	TM7	Ghir-A05G031160	Symbols: PROT2, ATPROT2 | proline transporter 2 | chr3:20695786-20698157 FORWARD LENGTH=439
1.28178e-25	0.408037	0.259	0.115	6.69873e-21	TM7	Ghir-D11G013260	Symbols: | kinase interacting (KIP1-like) family protein | chr1:731794-737332 REVERSE LENGTH=1733
1.84626e-24	0.477439	0.505	0.325	9.64876e-20	TM7	Ghir-A07G020240	Symbols: | Nucleic acid-binding, OB-fold-like protein | chr2:1574802-1575239 REVERSE LENGTH=145
1.94346e-24	0.786887	0.407	0.233	1.01567e-19	TM7	Ghir-D07G023330	Symbols: | P-loop containing nucleoside triphosphate hydrolases superfamily protein | chr3:10722437-10723870 FORWARD LENGTH=477
2.38446e-24	0.454274	0.482	0.298	1.24614e-19	TM7	Ghir-D02G017010	Symbols: SPDS1 | spermidine synthase 1 | chr1:8420278-8422724 FORWARD LENGTH=378
5.54269e-24	0.601656	0.641	0.496	2.89667e-19	TM7	Ghir-D04G013580	Symbols: | Adenine nucleotide alpha hydrolases-like superfamily protein | chr3:19989658-19991019 REVERSE LENGTH=160
8.95903e-24	0.858052	0.792	0.713	4.68208e-19	TM7	Ghir-A05G041410	Symbols: | Peroxidase superfamily protein | chr5:1579142-1580819 REVERSE LENGTH=324
1.24065e-23	0.410115	0.417	0.239	6.48376e-19	TM7	Ghir-D01G001190	Symbols: GRF2, 14-3-3OMEGA, GF14 OMEGA | general regulatory factor 2 | chr1:29461883-29463052 FORWARD LENGTH=259
8.62617e-23	0.517176	0.289	0.142	4.50812e-18	TM7	Ghir-A05G019870	Symbols: | O-Glycosyl hydrolases family 17 protein | chr2:7035463-7038326 REVERSE LENGTH=503
2.5741e-21	0.463638	0.386	0.228	1.34525e-16	TM7	Ghir-A01G004690	Symbols: MBF1A, ATMBF1A | multiprotein bridging factor 1A | chr2:17774972-17776116 FORWARD LENGTH=142
5.7875e-21	0.415302	0.521	0.345	3.02461e-16	TM7	Ghir-D08G005370	Symbols: SUM1, SUMO 1, SUMO1, ATSUMO1 | small ubiquitin-like modifier 1 | chr4:13497466-13498458 FORWARD LENGTH=100
6.22589e-21	1.28248	0.519	0.363	3.25371e-16	TM7	Ghir-D01G017220	Symbols: ROC3 | rotamase CYP 3 | chr2:7200862-7201383 FORWARD LENGTH=173
4.80904e-20	0.530249	0.549	0.409	2.51325e-15	TM7	Ghir-D07G007690	Symbols: EIF-5A, ELF5A-1, ATELF5A-1, EIF5A | eukaryotic elongation factor 5A-1 | chr1:4773631-4774668 FORWARD LENGTH=158
7.21098e-20	0.396528	0.257	0.127	3.76853e-15	TM7	Ghir-D04G006510	Symbols: DHAR2 | dehydroascorbate reductase 2 | chr1:28250255-28251237 REVERSE LENGTH=213
2.58544e-19	0.416507	0.461	0.297	1.35118e-14	TM7	Ghir-A08G005240	Symbols: SUM1, SUMO 1, SUMO1, ATSUMO1 | small ubiquitin-like modifier 1 | chr4:13497466-13498458 FORWARD LENGTH=100
3.75352e-19	0.370188	0.292	0.154	1.96163e-14	TM7	Ghir-D10G012170	Symbols: VSR1, BP-80, ATELP, BP80, BP80B, ATELP1, ATVSR1, GFS1, VSR1;1, BP80-1;1 | vacuolar sorting receptor homolog 1 | chr3:19587999-19591690 FORWARD LENGTH=623
4.91845e-19	0.507809	0.345	0.197	2.57043e-14	TM7	Ghir-D01G021700	Symbols: PSK1, ATPSK3, PSK3 | PHYTOSULFOKINE 3 PRECURSOR | chr3:16291388-16292118 REVERSE LENGTH=81
5.50129e-19	0.403851	0.533	0.369	2.87503e-14	TM7	Ghir-D11G024760
2.59964e-18	0.554519	0.32	0.184	1.3586e-13	TM7	Ghir-D13G016910	Symbols: ATGSTU25, GSTU25 | glutathione S-transferase TAU 25 | chr1:5872208-5872958 FORWARD LENGTH=221
4.07575e-18	0.4986	0.379	0.226	2.13003e-13	TM7	Ghir-A11G033230	Symbols: ACBP6, ACBP | acyl-CoA-binding protein 6 | chr1:11411132-11412099 REVERSE LENGTH=92
4.29187e-18	0.375025	0.558	0.394	2.24297e-13	TM7	Ghir-A05G002770	Symbols: PFN3, PRF3 | profilin 3 | chr5:22909882-22910821 REVERSE LENGTH=168
6.32858e-18	0.529175	0.326	0.193	3.30738e-13	TM7	Ghir-A12G026510	Symbols: UBC9 | ubiquitin conjugating enzyme 9 | chr4:13916065-13917293 REVERSE LENGTH=178
7.551e-17	0.362144	0.581	0.436	3.94623e-12	TM7	Ghir-D01G021730	Symbols: LOS2, ENO2 | Enolase | chr2:15321081-15323786 REVERSE LENGTH=444
3.54878e-16	0.362697	0.347	0.206	1.85463e-11	TM7	Ghir-D08G003010	Symbols: APA1, ATAPA1 | aspartic proteinase A1 | chr1:4017119-4019874 REVERSE LENGTH=506
4.96422e-16	0.367712	0.282	0.158	2.59435e-11	TM7	Ghir-D10G024590	Symbols: APK1A | Protein kinase superfamily protein | chr1:2331369-2333589 REVERSE LENGTH=424
7.0019e-16	0.388195	0.657	0.527	3.65926e-11	TM7	Ghir-A03G012150	Symbols: | Adenosylmethionine decarboxylase family protein | chr3:9287413-9288462 REVERSE LENGTH=349
8.10415e-16	0.463403	0.359	0.223	4.23531e-11	TM7	Ghir-A11G013230	Symbols: | Bifunctional inhibitor/lipid-transfer protein/seed storage 2S albumin superfamily protein | chr3:8006711-8007397 REVERSE LENGTH=170
1.90775e-15	0.448761	0.363	0.227	9.97012e-11	TM7	Ghir-D08G011580	Symbols: LSU2 | response to low sulfur 2 | chr5:8443472-8443756 REVERSE LENGTH=94
2.07895e-15	0.314949	0.262	0.142	1.08648e-10	TM7	Ghir-A08G002930	Symbols: APA1, ATAPA1 | aspartic proteinase A1 | chr1:4017119-4019874 REVERSE LENGTH=506
4.12861e-15	0.33084	0.301	0.174	2.15766e-10	TM7	Ghir-A10G022420	Symbols: APK1A | Protein kinase superfamily protein | chr1:2331369-2333589 REVERSE LENGTH=424
6.52064e-15	0.365746	0.477	0.336	3.40775e-10	TM7	Ghir-A05G027050	Symbols: | INVOLVED IN: 10-formyltetrahydrofolate biosynthetic process, folic acid and derivative biosynthetic process; EXPRESSED IN: 24 plant structures; EXPRESSED DURING: 15 growth stages; CONTAINS InterPro DOMAIN/s: Serine hydrolase (InterPro:IPR005645); BEST Arabidopsis thaliana protein match is: alpha/beta-Hydrolases superfamily protein (TAIR:AT5G65400.1); Has 30201 Blast hits to 17322 prote…
1.75537e-14	0.299658	0.658	0.519	9.17374e-10	TM7	Ghir-D11G029180	Symbols: | Methionine sulfoxide reductase (MSS4-like) family protein | chr3:1606487-1608030 REVERSE LENGTH=168
2.01408e-14	0.285642	0.336	0.202	1.05258e-09	TM7	Ghir-A01G015460	Symbols: ATARFA1F, ARFA1F | ADP-ribosylation factor A1F | chr1:3513189-3514230 REVERSE LENGTH=181
1.14337e-13	0.298197	0.961	0.953	5.97536e-09	TM7	Ghir-A08G019020	Symbols: ATGPX6, PHGPX, LSC803, GPX6 | glutathione peroxidase 6 | chr4:7010021-7011330 REVERSE LENGTH=232
1.5379e-13	0.264374	0.303	0.178	8.0372e-09	TM7	Ghir-D13G000050	Symbols: HIT3, HINT1 | HIS triad family protein 3 | chr3:20941532-20943129 FORWARD LENGTH=147
2.27586e-13	0.293899	0.419	0.276	1.18939e-08	TM7	Ghir-D04G005340	Symbols: ATTRX2, ATH2, ATTRXH2, TRXH2, TRX2 | thioredoxin 2 | chr5:15990885-15991881 REVERSE LENGTH=133
2.32009e-13	0.28094	0.377	0.24	1.2125e-08	TM7	Ghir-D09G011270	Symbols: ATCYSB, ATCYS6, CYSB | cystatin B | chr3:3960523-3961876 REVERSE LENGTH=234
2.35694e-13	0.334824	0.757	0.655	1.23176e-08	TM7	Ghir-A01G021050	Symbols: GSTL3 | Glutathione S-transferase family protein | chr5:632877-634858 FORWARD LENGTH=235
2.59011e-13	0.367837	0.298	0.179	1.35362e-08	TM7	Ghir-A01G008200	Symbols: ATCSLE1, CSLE1 | cellulose synthase like E1 | chr1:20876752-20879414 FORWARD LENGTH=729
3.02567e-13	0.292237	0.382	0.248	1.58125e-08	TM7	Ghir-A09G010440	Symbols: | copper ion binding | chr2:11820056-11820867 REVERSE LENGTH=113
3.27299e-13	0.294345	0.4	0.259	1.7105e-08	TM7	Ghir-A05G006800	Symbols: | ABC1 family protein | chr5:8516902-8522616 REVERSE LENGTH=1040
4.93484e-13	0.290862	0.283	0.166	2.579e-08	TM7	Ghir-A09G005540	Symbols: | Complex I subunit NDUFS6 | chr3:6323203-6323761 FORWARD LENGTH=106
5.20627e-13	0.329496	0.419	0.278	2.72085e-08	TM7	Ghir-D13G005010	Symbols: | Cox19-like CHCH family protein | chr5:2970733-2971970 FORWARD LENGTH=139
6.25292e-13	0.503638	0.623	0.516	3.26784e-08	TM7	Ghir-D08G016470	Symbols: | Pectinacetylesterase family protein | chr4:10582188-10584766 REVERSE LENGTH=391
6.69215e-13	0.367577	0.329	0.207	3.49738e-08	TM7	Ghir-A02G010660	Symbols: | unknown protein; BEST Arabidopsis thaliana protein match is: unknown protein (TAIR:AT1G32920.1); Has 35333 Blast hits to 34131 proteins in 2444 species: Archae - 798; Bacteria - 22429; Metazoa - 974; Fungi - 991; Plants - 531; Viruses - 0; Other Eukaryotes - 9610 (source: NCBI BLink). | chr1:11931332-11931586 FORWARD LENGTH=84
1.22565e-12	0.377119	0.461	0.33	6.40537e-08	TM7	Ghir-A11G032160	Symbols: SRC2, (AT)SRC2 | soybean gene regulated by cold-2 | chr1:2927767-2928741 FORWARD LENGTH=324
1.95299e-12	0.304624	0.299	0.183	1.02065e-07	TM7	Ghir-D04G015700	Symbols: | unknown protein; Has 36 Blast hits to 36 proteins in 10 species: Archae - 0; Bacteria - 0; Metazoa - 0; Fungi - 0; Plants - 36; Viruses - 0; Other Eukaryotes - 0 (source: NCBI BLink). | chr2:8964450-8965237 FORWARD LENGTH=102
2.56097e-12	0.295916	0.829	0.754	1.33839e-07	TM7	Ghir-A09G011710	Symbols: ATCYSB, ATCYS6, CYSB | cystatin B | chr3:3960523-3961876 REVERSE LENGTH=234
2.77496e-12	0.280014	0.305	0.186	1.45022e-07	TM7	Ghir-A02G001190	Symbols: | Phosphoglycerate mutase, 2,3-bisphosphoglycerate-independent | chr3:2608683-2611237 REVERSE LENGTH=560
3.41307e-12	0.352734	0.444	0.313	1.78371e-07	TM7	Ghir-D03G014070	Symbols: | unknown protein; BEST Arabidopsis thaliana protein match is: unknown protein (TAIR:AT3G46430.1); Has 30201 Blast hits to 17322 proteins in 780 species: Archae - 12; Bacteria - 1396; Metazoa - 17338; Fungi - 3422; Plants - 5037; Viruses - 0; Other Eukaryotes - 2996 (source: NCBI BLink). | chr5:24016162-24016500 REVERSE LENGTH=55
5.03521e-12	0.259389	0.292	0.175	2.63145e-07	TM7	Ghir-D01G014940	Symbols: GAD4 | glutamate decarboxylase 4 | chr2:474375-476495 REVERSE LENGTH=493
6.82536e-12	0.250428	0.377	0.241	3.567e-07	TM7	Ghir-A06G015810	Symbols: RPL5 | ribosomal protein L5 | chrM:57774-58331 FORWARD LENGTH=185
7.45535e-12	0.352312	0.583	0.463	3.89624e-07	TM7	Ghir-D02G005370	Symbols: TCTP | translationally controlled tumor protein | chr3:5669709-5670729 REVERSE LENGTH=168
1.49189e-11	0.269617	0.37	0.243	7.79675e-07	TM7	Ghir-A09G013150	Symbols: | Protein of unknown function (DUF1138) | chr1:74105-74443 REVERSE LENGTH=83
1.68521e-11	0.252321	0.37	0.244	8.80707e-07	TM7	Ghir-A01G019640	Symbols: MMZ3, UEV1C | MMS ZWEI homologue 3 | chr2:15143012-15143998 REVERSE LENGTH=146
2.48311e-11	0.251458	0.296	0.182	1.2977e-06	TM7	Ghir-D09G024550	Symbols: | Calcium-dependent lipid-binding (CaLB domain) family protein | chr3:5617112-5618194 REVERSE LENGTH=360
2.9871e-11	0.333738	0.405	0.277	1.56109e-06	TM7	Ghir-A06G007240	Symbols: PFK3 | phosphofructokinase 3 | chr4:13301094-13304030 REVERSE LENGTH=489
4.86653e-11	0.286276	0.717	0.601	2.5433e-06	TM7	Ghir-D08G019910	Symbols: ATGPX6, PHGPX, LSC803, GPX6 | glutathione peroxidase 6 | chr4:7010021-7011330 REVERSE LENGTH=232
5.12859e-11	0.339963	0.752	0.648	2.68025e-06	TM7	Ghir-A08G008210	Symbols: SAG21, AtLEA5 | senescence-associated gene 21 | chr4:1046414-1046807 REVERSE LENGTH=97
5.33199e-11	0.261267	0.338	0.221	2.78655e-06	TM7	Ghir-D11G006000	Symbols: MGP1 | copper ion binding;cobalt ion binding;zinc ion binding | chr2:9320456-9322618 REVERSE LENGTH=240
7.08655e-11	0.294347	0.484	0.35	3.7035e-06	TM7	Ghir-A01G014520	Symbols: | unknown protein; FUNCTIONS IN: molecular_function unknown; INVOLVED IN: biological_process unknown; LOCATED IN: mitochondrion; EXPRESSED IN: sperm cell, male gametophyte, pollen tube; EXPRESSED DURING: L mature pollen stage, M germinated pollen stage; BEST Arabidopsis thaliana protein match is: unknown protein (TAIR:AT1G23150.1); Has 143 Blast hits to 143 proteins in 17 species: Archae…
9.99904e-11	0.264541	0.685	0.574	5.2256e-06	TM7	Ghir-A05G007880	Symbols: CAM5 | calmodulin 5 | chr2:11532069-11534176 FORWARD LENGTH=181
2.23149e-10	0.280679	0.315	0.206	1.1662e-05	TM7	Ghir-D08G005660	Symbols: EFE, ACO4, EAT1 | ethylene-forming enzyme | chr1:1431419-1432695 REVERSE LENGTH=323
2.23375e-10	0.331055	0.324	0.218	1.16738e-05	TM7	Ghir-D12G010310	Symbols: ATP5 | delta subunit of Mt ATP synthase | chr5:4310558-4311941 REVERSE LENGTH=238
3.67715e-10	0.312565	0.66	0.567	1.92171e-05	TM7	Ghir-A09G009070	Symbols: | Translation machinery associated TMA7 | chr1:5250833-5252020 REVERSE LENGTH=64
4.93726e-10	0.310859	0.32	0.211	2.58026e-05	TM7	Ghir-A08G002270	Symbols: ACA10, CIF1, ATACA10 | autoinhibited Ca(2+)-ATPase 10 | chr4:14611225-14618775 REVERSE LENGTH=1069
5.30146e-10	0.333709	0.37	0.259	2.7706e-05	TM7	Ghir-D13G019300	Symbols: | Hypoxia-responsive family protein | chr3:1612860-1613748 FORWARD LENGTH=97
2.07758e-09	0.274304	0.363	0.254	0.000108576	TM7	Ghir-A05G032090	Symbols: NTF2A | nuclear transport factor 2A | chr1:9484615-9485790 REVERSE LENGTH=122
4.99385e-09	0.332663	0.261	0.17	0.000260984	TM7	Ghir-D10G018150	Symbols: RALFL33 | ralf-like 33 | chr4:8984915-8985265 FORWARD LENGTH=116
6.21038e-09	0.266992	0.63	0.524	0.000324561	TM7	Ghir-A07G004580	Symbols: | B12D protein | chr3:17778471-17779299 FORWARD LENGTH=88
6.70284e-09	0.31935	0.481	0.369	0.000350297	TM7	Ghir-D01G018250	Symbols: LYM2 | lysm domain GPI-anchored protein 2 precursor | chr2:7459156-7460648 FORWARD LENGTH=350
7.72041e-09	0.314407	0.532	0.418	0.000403476	TM7	Ghir-D05G010100	Symbols: | Leucine-rich repeat (LRR) family protein | chr5:7164758-7166904 FORWARD LENGTH=218
1.0081e-08	0.279775	0.327	0.224	0.000526842	TM7	Ghir-A06G018320	Symbols: UBL5 | ubiquitin-like protein 5 | chr5:16913611-16913832 REVERSE LENGTH=73
1.11138e-08	0.39621	0.498	0.389	0.000580821	TM7	Ghir-D05G012500	Symbols: PDR12, ATPDR12, ABCG40, ATABCG40 | pleiotropic drug resistance 12 | chr1:5331993-5338175 REVERSE LENGTH=1423
1.56326e-08	0.259625	0.405	0.291	0.000816978	TM7	Ghir-D12G026560	Symbols: UBC10 | ubiquitin-conjugating enzyme 10 | chr5:21632802-21633989 REVERSE LENGTH=148
2.17795e-08	0.370961	0.852	0.825	0.00113822	TM7	Ghir-D01G010350	Symbols: LTI29, LTI45, ERD10 | Dehydrin family protein | chr1:7088235-7089107 REVERSE LENGTH=260
4.13519e-08	0.347931	0.254	0.169	0.00216109	TM7	Ghir-D11G021730	Symbols: ATPSK5, PSK5 | phytosulfokine 5 precursor | chr5:26351593-26352055 FORWARD LENGTH=77
4.42573e-08	0.258656	0.305	0.211	0.00231293	TM7	Ghir-D01G012860	Symbols: ATPQ | ATP synthase D chain, mitochondrial | chr3:19396689-19398119 FORWARD LENGTH=168
4.48173e-08	0.266975	0.551	0.437	0.0023422	TM7	Ghir-A08G004190	Symbols: | unknown protein; FUNCTIONS IN: molecular_function unknown; INVOLVED IN: biological_process unknown; LOCATED IN: endomembrane system; EXPRESSED IN: 24 plant structures; EXPRESSED DURING: 15 growth stages; Has 44 Blast hits to 44 proteins in 14 species: Archae - 0; Bacteria - 0; Metazoa - 0; Fungi - 0; Plants - 44; Viruses - 0; Other Eukaryotes - 0 (source: NCBI BLink). | chr1:24440471-2…
4.91759e-08	0.367306	0.509	0.401	0.00256998	TM7	Ghir-A01G021580	Symbols: MT2A, ATMT-K, ATMT-1 | metallothionein 2A | chr3:2889737-2890188 REVERSE LENGTH=81
5.06601e-08	0.269095	0.842	0.758	0.00264755	TM7	Ghir-D11G009930	Symbols: LEA14, LSR3 | Late embryogenesis abundant protein | chr1:172295-172826 REVERSE LENGTH=151
8.55219e-08	0.257747	0.477	0.377	0.00446946	TM7	Ghir-A13G004910	Symbols: | Cox19-like CHCH family protein | chr5:2970733-2971970 FORWARD LENGTH=139
2.16381e-07	0.300453	0.382	0.284	0.0113083	TM7	Ghir-A05G012190	Symbols: OPR2, ATOPR2 | 12-oxophytodienoate reductase 2 | chr1:28778976-28780355 FORWARD LENGTH=374
3.38307e-07	0.317248	0.507	0.405	0.0176802	TM7	Ghir-D13G019760	Symbols: RCI2B | Low temperature and salt responsive protein family | chr3:1758179-1758452 REVERSE LENGTH=54
1.22495e-06	0.335828	0.305	0.227	0.0640169	TM7	Ghir-A08G012550	Symbols: ATGSTF6, GST1, ERD11, ATGSTF3, GSTF6, ATGST1 | glutathione S-transferase 6 | chr1:661363-662191 REVERSE LENGTH=208
6.4138e-06	0.261175	0.768	0.717	0.335192	TM7	Ghir-D09G008740	Symbols: | Translation machinery associated TMA7 | chr1:5250833-5252020 REVERSE LENGTH=64
8.01745e-06	0.261232	0.403	0.323	0.419	TM7	Ghir-A03G019350	Symbols: ATGCH, GCH, ATRIBA1, RFD1 | GTP cyclohydrolase II | chr5:25718459-25720790 FORWARD LENGTH=543
1.82751e-05	0.283839	0.482	0.401	0.955073	TM7	Ghir-A05G012730	Symbols: PDR12, ATPDR12, ABCG40, ATABCG40 | pleiotropic drug resistance 12 | chr1:5331993-5338175 REVERSE LENGTH=1423
1.83579e-05	0.3091	0.475	0.397	0.959405	TM7	Ghir-D09G017060	Symbols: ATFER1, FER1 | ferretin 1 | chr5:228149-229594 REVERSE LENGTH=255
9.34832e-05	0.293638	0.62	0.544	1	TM7	Ghir-D12G023960	Symbols: ATOSM34, OSM34 | osmotin 34 | chr4:7025127-7026113 REVERSE LENGTH=244
0.000122214	0.254926	0.585	0.528	1	TM7	Ghir-A11G009980	Symbols: LEA14, LSR3 | Late embryogenesis abundant protein | chr1:172295-172826 REVERSE LENGTH=151
0.000158093	0.304853	0.627	0.578	1	TM7	Ghir-D05G027290	Symbols: SAH7 | Pollen Ole e 1 allergen and extensin family protein | chr4:5550563-5551259 FORWARD LENGTH=159
0.00116807	0.36196	0.496	0.43	1	TM7	Ghir-A12G020640	Symbols: | FUNCTIONS IN: molecular_function unknown; INVOLVED IN: biological_process unknown; LOCATED IN: vacuole; EXPRESSED IN: 24 plant structures; EXPRESSED DURING: 15 growth stages; CONTAINS InterPro DOMAIN/s: Stress up-regulated Nod 19 (InterPro:IPR011692); Has 30201 Blast hits to 17322 proteins in 780 species: Archae - 12; Bacteria - 1396; Metazoa - 17338; Fungi - 3422; Plants - 5037; Virus…
0.00809968	0.25525	0.29	0.243	1	TM7	Ghir-A10G015080	Symbols: | Peroxidase superfamily protein | chr5:1579142-1580819 REVERSE LENGTH=324
0	3.80985	0.523	0.024	0	TM8	Ghir-D01G007590	Symbols: | B-cell receptor-associated protein 31-like | chr1:4014958-4016222 FORWARD LENGTH=221
0	3.46423	0.677	0.014	0	TM8	Ghir-A04G002000	Symbols: ENODL9, AtENODL9 | early nodulin-like protein 9 | chr3:7186754-7187453 REVERSE LENGTH=203
0	3.46041	0.742	0.047	0	TM8	Ghir-D04G006310	Symbols: | CONTAINS InterPro DOMAIN/s: Mediator complex subunit Med28 (InterPro:IPR021640); BEST Arabidopsis thaliana protein match is: unknown protein (TAIR:AT3G01670.1); Has 122 Blast hits to 112 proteins in 13 species: Archae - 0; Bacteria - 0; Metazoa - 0; Fungi - 0; Plants - 122; Viruses - 0; Other Eukaryotes - 0 (source: NCBI BLink). | chr3:252033-255246 FORWARD LENGTH=740
0	3.33424	0.619	0.022	0	TM8	Ghir-A13G014720	Symbols: ENODL9, AtENODL9 | early nodulin-like protein 9 | chr3:7186754-7187453 REVERSE LENGTH=203
0	2.84109	0.581	0.016	0	TM8	Ghir-D13G015400	Symbols: ENODL9, AtENODL9 | early nodulin-like protein 9 | chr3:7186754-7187453 REVERSE LENGTH=203
0	2.76042	0.516	0.007	0	TM8	Ghir-D05G037420	Symbols: ENODL9, AtENODL9 | early nodulin-like protein 9 | chr3:7186754-7187453 REVERSE LENGTH=203
0	2.65281	0.394	0.009	0	TM8	Ghir-D09G000650	Symbols: HVA22F | HVA22-like protein F | chr2:17817460-17818301 REVERSE LENGTH=158
0	2.62285	0.587	0.017	0	TM8	Ghir-D10G009100	Symbols: | CONTAINS InterPro DOMAIN/s: Mediator complex subunit Med28 (InterPro:IPR021640); BEST Arabidopsis thaliana protein match is: unknown protein (TAIR:AT3G01670.1); Has 122 Blast hits to 112 proteins in 13 species: Archae - 0; Bacteria - 0; Metazoa - 0; Fungi - 0; Plants - 122; Viruses - 0; Other Eukaryotes - 0 (source: NCBI BLink). | chr3:252033-255246 FORWARD LENGTH=740
0	2.55497	0.523	0.015	0	TM8	Ghir-D03G011280	Symbols: | CONTAINS InterPro DOMAIN/s: Mediator complex subunit Med28 (InterPro:IPR021640); BEST Arabidopsis thaliana protein match is: unknown protein (TAIR:AT3G01670.1); Has 122 Blast hits to 112 proteins in 13 species: Archae - 0; Bacteria - 0; Metazoa - 0; Fungi - 0; Plants - 122; Viruses - 0; Other Eukaryotes - 0 (source: NCBI BLink). | chr3:252033-255246 FORWARD LENGTH=740
0	2.44988	0.587	0.006	0	TM8	Ghir-A13G002680	Symbols: | Cytochrome b561/ferric reductase transmembrane protein family | chr1:5073244-5074568 FORWARD LENGTH=224
0	2.31468	0.516	0.004	0	TM8	Ghir-D13G002980	Symbols: | Cytochrome b561/ferric reductase transmembrane protein family | chr1:5073244-5074568 FORWARD LENGTH=224
0	2.22889	0.458	0.016	0	TM8	Ghir-D11G010640	Symbols: | unknown protein; LOCATED IN: chloroplast; EXPRESSED IN: 22 plant structures; EXPRESSED DURING: 13 growth stages; Has 110095 Blast hits to 59224 proteins in 2216 species: Archae - 177; Bacteria - 15429; Metazoa - 38345; Fungi - 18843; Plants - 13341; Viruses - 3084; Other Eukaryotes - 20876 (source: NCBI BLink). | chr2:19145529-19146713 FORWARD LENGTH=394
0	2.22267	0.271	0.005	0	TM8	Ghir-A09G000690	Symbols: HVA22F | HVA22-like protein F | chr2:17817460-17818301 REVERSE LENGTH=158
0	2.10238	0.406	0.011	0	TM8	Ghir-A10G016400	Symbols: | CONTAINS InterPro DOMAIN/s: Mediator complex subunit Med28 (InterPro:IPR021640); BEST Arabidopsis thaliana protein match is: unknown protein (TAIR:AT3G01670.1); Has 122 Blast hits to 112 proteins in 13 species: Archae - 0; Bacteria - 0; Metazoa - 0; Fungi - 0; Plants - 122; Viruses - 0; Other Eukaryotes - 0 (source: NCBI BLink). | chr3:252033-255246 FORWARD LENGTH=740
0	2.0806	0.394	0.007	0	TM8	Ghir-A07G021140	Symbols: | unknown protein; BEST Arabidopsis thaliana protein match is: unknown protein (TAIR:AT2G01580.1); Has 133 Blast hits to 133 proteins in 14 species: Archae - 0; Bacteria - 4; Metazoa - 0; Fungi - 0; Plants - 129; Viruses - 0; Other Eukaryotes - 0 (source: NCBI BLink). | chr3:2393895-2394464 REVERSE LENGTH=189
0	1.95101	0.4	0.005	0	TM8	Ghir-D10G015700	Symbols: | AWPM-19-like family protein | chr5:6333714-6334539 REVERSE LENGTH=171
0	1.91064	0.406	0.013	0	TM8	Ghir-A11G010700	Symbols: | unknown protein; LOCATED IN: chloroplast; EXPRESSED IN: 22 plant structures; EXPRESSED DURING: 13 growth stages; Has 110095 Blast hits to 59224 proteins in 2216 species: Archae - 177; Bacteria - 15429; Metazoa - 38345; Fungi - 18843; Plants - 13341; Viruses - 3084; Other Eukaryotes - 20876 (source: NCBI BLink). | chr2:19145529-19146713 FORWARD LENGTH=394
0	1.90433	0.426	0.009	0	TM8	Ghir-A12G025610	Symbols: | unknown protein; BEST Arabidopsis thaliana protein match is: unknown protein (TAIR:AT2G20362.1); Has 78 Blast hits to 77 proteins in 11 species: Archae - 0; Bacteria - 0; Metazoa - 0; Fungi - 0; Plants - 78; Viruses - 0; Other Eukaryotes - 0 (source: NCBI BLink). | chr1:23486580-23487044 REVERSE LENGTH=154
0	1.75699	0.406	0.006	0	TM8	Ghir-A13G011260	Symbols: | Glycoprotein membrane precursor GPI-anchored | chr1:20457522-20458434 REVERSE LENGTH=200
0	1.69428	0.31	0.007	0	TM8	Ghir-D03G009790	Symbols: | unknown protein; BEST Arabidopsis thaliana protein match is: unknown protein (TAIR:AT2G20362.1); Has 78 Blast hits to 77 proteins in 11 species: Archae - 0; Bacteria - 0; Metazoa - 0; Fungi - 0; Plants - 78; Viruses - 0; Other Eukaryotes - 0 (source: NCBI BLink). | chr1:23486580-23487044 REVERSE LENGTH=154
0	1.6407	0.31	0.004	0	TM8	Ghir-D05G030610	Symbols: | Ankyrin repeat family protein | chr4:6607879-6609358 FORWARD LENGTH=445
0	1.61562	0.342	0.004	0	TM8	Ghir-A05G030680	Symbols: | Ankyrin repeat family protein | chr5:5031791-5033443 REVERSE LENGTH=457
0	1.56233	0.374	0.008	0	TM8	Ghir-D12G025610	Symbols: | unknown protein; BEST Arabidopsis thaliana protein match is: unknown protein (TAIR:AT2G20362.1); Has 78 Blast hits to 77 proteins in 11 species: Archae - 0; Bacteria - 0; Metazoa - 0; Fungi - 0; Plants - 78; Viruses - 0; Other Eukaryotes - 0 (source: NCBI BLink). | chr1:23486580-23487044 REVERSE LENGTH=154
0	1.54309	0.297	0.003	0	TM8	Ghir-A03G007470	Symbols: | CONTAINS InterPro DOMAIN/s: Mediator complex subunit Med28 (InterPro:IPR021640); BEST Arabidopsis thaliana protein match is: unknown protein (TAIR:AT3G01670.1); Has 122 Blast hits to 112 proteins in 13 species: Archae - 0; Bacteria - 0; Metazoa - 0; Fungi - 0; Plants - 122; Viruses - 0; Other Eukaryotes - 0 (source: NCBI BLink). | chr3:252033-255246 FORWARD LENGTH=740
0	1.50457	0.31	0.008	0	TM8	Ghir-A02G010150	Symbols: | unknown protein; BEST Arabidopsis thaliana protein match is: unknown protein (TAIR:AT2G20362.1); Has 78 Blast hits to 77 proteins in 11 species: Archae - 0; Bacteria - 0; Metazoa - 0; Fungi - 0; Plants - 78; Viruses - 0; Other Eukaryotes - 0 (source: NCBI BLink). | chr1:23486580-23487044 REVERSE LENGTH=154
0	1.49792	0.316	0.004	0	TM8	Ghir-A12G021780	Symbols: | Protein of unknown function (DUF594) | chr5:18454316-18457222 REVERSE LENGTH=798
0	1.44659	0.316	0.004	0	TM8	Ghir-D07G020040	Symbols: | Carbohydrate-binding X8 domain superfamily protein | chr1:29897905-29899267 REVERSE LENGTH=397
0	1.39119	0.31	0.002	0	TM8	Ghir-D06G017270	Symbols: | Ankyrin repeat family protein | chr3:6424135-6426471 REVERSE LENGTH=598
0	1.32183	0.361	0.011	0	TM8	Ghir-D01G021050	Symbols: | Eukaryotic aspartyl protease family protein | chr3:19465644-19467053 REVERSE LENGTH=469
0	1.3082	0.258	0.002	0	TM8	Ghir-A07G002230
0	1.29689	0.303	0.003	0	TM8	Ghir-A03G014730	Symbols: | CONTAINS InterPro DOMAIN/s: Mediator complex subunit Med28 (InterPro:IPR021640); BEST Arabidopsis thaliana protein match is: unknown protein (TAIR:AT3G01670.1); Has 122 Blast hits to 112 proteins in 13 species: Archae - 0; Bacteria - 0; Metazoa - 0; Fungi - 0; Plants - 122; Viruses - 0; Other Eukaryotes - 0 (source: NCBI BLink). | chr3:252033-255246 FORWARD LENGTH=740
0	1.2922	0.29	0.002	0	TM8	Ghir-D07G009160	Symbols: | Carbohydrate-binding X8 domain superfamily protein | chr1:29897905-29899267 REVERSE LENGTH=397
0	1.2734	0.265	0.003	0	TM8	Ghir-A09G008650	Symbols: | Carbohydrate-binding X8 domain superfamily protein | chr1:10284209-10285671 FORWARD LENGTH=315
0	1.24805	0.284	0.003	0	TM8	Ghir-A06G000080	Symbols: CPK29 | calcium-dependent protein kinase 29 | chr1:28537743-28540448 FORWARD LENGTH=561
0	1.20764	0.252	0.002	0	TM8	Ghir-D13G011880	Symbols: | Glycoprotein membrane precursor GPI-anchored | chr1:20457522-20458434 REVERSE LENGTH=200
0	1.11927	0.277	0.002	0	TM8	Ghir-D07G002250
0	1.06649	0.265	0.003	0	TM8	Ghir-A07G009050	Symbols: | Carbohydrate-binding X8 domain superfamily protein | chr1:29897905-29899267 REVERSE LENGTH=397
1.87929e-289	1.00352	0.252	0.006	9.82134e-285	TM8	Ghir-A08G016120	Symbols: | NB-ARC domain-containing disease resistance protein | chr4:10440102-10443786 REVERSE LENGTH=1201
5.34384e-233	1.43616	0.277	0.009	2.79274e-228	TM8	Ghir-A12G020290	Symbols: ATHVA22E, HVA22E | HVA22 homologue E | chr5:20633442-20634502 REVERSE LENGTH=116
2.89202e-224	1.29858	0.252	0.008	1.5114e-219	TM8	Ghir-D01G011930	Symbols: | Leucine-rich repeat (LRR) family protein | chr3:6696395-6698073 REVERSE LENGTH=493
1.85338e-219	1.97738	0.516	0.036	9.68595e-215	TM8	Ghir-A04G013390	Symbols: | Cyclophilin-like peptidyl-prolyl cis-trans isomerase family protein | chr2:9055619-9056143 REVERSE LENGTH=174
4.13003e-211	1.5001	0.329	0.015	2.1584e-206	TM8	Ghir-D07G008150	Symbols: SUS5, ATSUS5 | sucrose synthase 5 | chr5:14718238-14722913 FORWARD LENGTH=836
4.24542e-190	1.45642	0.252	0.009	2.2187e-185	TM8	Ghir-A10G017170	Symbols: MLP423 | MLP-like protein 423 | chr1:8500653-8501458 REVERSE LENGTH=155
5.42457e-180	2.03249	0.439	0.032	2.83493e-175	TM8	Ghir-D07G019750
1.99346e-145	2.51972	0.574	0.069	1.0418e-140	TM8	Ghir-A05G036770	Symbols: | CONTAINS InterPro DOMAIN/s: Mediator complex subunit Med28 (InterPro:IPR021640); BEST Arabidopsis thaliana protein match is: unknown protein (TAIR:AT3G01670.1); Has 122 Blast hits to 112 proteins in 13 species: Archae - 0; Bacteria - 0; Metazoa - 0; Fungi - 0; Plants - 122; Viruses - 0; Other Eukaryotes - 0 (source: NCBI BLink). | chr3:252033-255246 FORWARD LENGTH=740
8.96367e-124	1.44305	0.258	0.016	4.6845e-119	TM8	Ghir-D03G000810	Symbols: APX3 | ascorbate peroxidase 3 | chr4:16665007-16667541 REVERSE LENGTH=287
5.85619e-120	1.59008	0.374	0.034	3.0605e-115	TM8	Ghir-D06G003680	Symbols: | Trm112p-like protein | chr1:7865548-7865922 FORWARD LENGTH=124
6.69787e-87	1.19234	0.29	0.027	3.50037e-82	TM8	Ghir-A01G010910	Symbols: | Leucine-rich repeat (LRR) family protein | chr3:6696395-6698073 REVERSE LENGTH=493
8.08908e-87	1.41501	0.394	0.05	4.22743e-82	TM8	Ghir-D12G020500	Symbols: ATHVA22E, HVA22E | HVA22 homologue E | chr5:20633442-20634502 REVERSE LENGTH=116
3.06554e-80	1.59281	0.387	0.052	1.60208e-75	TM8	Ghir-D04G017750	Symbols: ROC3 | rotamase CYP 3 | chr2:7200862-7201383 FORWARD LENGTH=173
1.83614e-53	1.8994	0.716	0.276	9.59585e-49	TM8	Ghir-D13G021390
1.64652e-50	1.16899	0.348	0.062	8.60486e-46	TM8	Ghir-Scaffold2543G000010	Symbols: PG2 | polygalacturonase 2 | chr1:26513003-26514998 REVERSE LENGTH=626
4.46111e-45	1.53457	0.665	0.257	2.33142e-40	TM8	Ghir-A13G020570
8.60331e-45	1.32541	0.471	0.121	4.49618e-40	TM8	Ghir-D06G015820	Symbols: ATPP2-A9, PP2-A9 | phloem protein 2-A9 | chr1:11146923-11147678 REVERSE LENGTH=180
3.16424e-43	1.1329	0.523	0.152	1.65366e-38	TM8	Ghir-A05G028600
1.32633e-38	1.09904	0.49	0.143	6.93151e-34	TM8	Ghir-A05G019870	Symbols: | O-Glycosyl hydrolases family 17 protein | chr2:7035463-7038326 REVERSE LENGTH=503
9.05994e-34	1.02296	0.297	0.063	4.73482e-29	TM8	Ghir-A06G016200	Symbols: APA1, ATAPA1 | aspartic proteinase A1 | chr1:4017119-4019874 REVERSE LENGTH=506
2.52424e-32	0.974298	0.297	0.065	1.31919e-27	TM8	Ghir-A06G003730	Symbols: | Trm112p-like protein | chr1:7865548-7865922 FORWARD LENGTH=124
2.02381e-26	0.960268	0.387	0.12	1.05766e-21	TM8	Ghir-D05G028640
8.80648e-25	1.51463	0.658	0.364	4.60235e-20	TM8	Ghir-D01G017220	Symbols: ROC3 | rotamase CYP 3 | chr2:7200862-7201383 FORWARD LENGTH=173
1.53491e-23	0.788252	0.265	0.067	8.02162e-19	TM8	Ghir-D08G004850	Symbols: | HSP20-like chaperones superfamily protein | chr4:1073987-1075765 REVERSE LENGTH=241
3.21207e-22	0.865055	0.374	0.127	1.67866e-17	TM8	Ghir-A06G015280	Symbols: ATPP2-A10, PP2-A10 | phloem protein 2-A10 | chr1:3327637-3328448 REVERSE LENGTH=184
4.59218e-20	0.895879	0.761	0.529	2.39992e-15	TM8	Ghir-A08G003090	Symbols: HSP81-3, Hsp81.3, AtHsp90-3, AtHsp90.3 | heat shock protein 81-3 | chr5:22681410-22683911 FORWARD LENGTH=699
2.72729e-18	0.902433	0.342	0.124	1.42531e-13	TM8	Ghir-D02G002580	Symbols: | Protein of unknown function (DUF3741) | chr4:195176-198225 FORWARD LENGTH=835
4.42536e-18	0.883605	0.91	0.825	2.31274e-13	TM8	Ghir-D01G010350	Symbols: LTI29, LTI45, ERD10 | Dehydrin family protein | chr1:7088235-7089107 REVERSE LENGTH=260
7.50407e-18	0.74766	0.258	0.078	3.9217e-13	TM8	Ghir-A01G015290	Symbols: SEX1, SOP1, SOP, GWD1, GWD | Pyruvate phosphate dikinase, PEP/pyruvate binding domain | chr1:3581210-3590043 REVERSE LENGTH=1399
1.01607e-16	0.565674	0.258	0.078	5.31011e-12	TM8	Ghir-D04G018220	Symbols: ATEXLA2, EXPL2, ATEXPL2, ATHEXP BETA 2.2, EXLA2 | expansin-like A2 | chr4:17978675-17979665 REVERSE LENGTH=265
3.8545e-16	1.04805	0.374	0.155	2.0144e-11	TM8	Ghir-D05G001220	Symbols: | O-Glycosyl hydrolases family 17 protein | chr3:20549806-20552004 REVERSE LENGTH=449
1.04043e-13	0.652171	0.265	0.095	5.43737e-09	TM8	Ghir-A11G013270	Symbols: | kinase interacting (KIP1-like) family protein | chr1:731794-737332 REVERSE LENGTH=1733
3.55723e-13	0.561203	0.258	0.092	1.85905e-08	TM8	Ghir-A10G015360	Symbols: VSR1, BP-80, ATELP, BP80, BP80B, ATELP1, ATVSR1, GFS1, VSR1;1, BP80-1;1 | vacuolar sorting receptor homolog 1 | chr3:19587999-19591690 FORWARD LENGTH=623
8.65832e-13	0.620317	0.335	0.145	4.52493e-08	TM8	Ghir-D09G015110	Symbols: | ATPase, AAA-type, CDC48 protein | chr3:19723416-19726489 FORWARD LENGTH=815
1.96833e-09	0.652023	0.942	0.897	0.000102867	TM8	Ghir-A01G022810	Symbols: LTI29, LTI45, ERD10 | Dehydrin family protein | chr1:7088235-7089107 REVERSE LENGTH=260
4.70889e-09	0.620117	0.348	0.181	0.000246091	TM8	Ghir-A12G026820	Symbols: HSP81-1, ATHS83, HSP81.1, HSP83, ATHSP90.1, AtHsp90-1, HSP90.1 | heat shock protein 90.1 | chr5:21352542-21355147 FORWARD LENGTH=705
1.55913e-08	0.596153	0.613	0.447	0.000814819	TM8	Ghir-D08G003190	Symbols: HSP81-3, Hsp81.3, AtHsp90-3, AtHsp90.3 | heat shock protein 81-3 | chr5:22681410-22683911 FORWARD LENGTH=699
1.75135e-08	0.69912	0.652	0.517	0.000915274	TM8	Ghir-D08G016470	Symbols: | Pectinacetylesterase family protein | chr4:10582188-10584766 REVERSE LENGTH=391
2.51891e-08	0.486462	0.31	0.156	0.00131641	TM8	Ghir-D10G012170	Symbols: VSR1, BP-80, ATELP, BP80, BP80B, ATELP1, ATVSR1, GFS1, VSR1;1, BP80-1;1 | vacuolar sorting receptor homolog 1 | chr3:19587999-19591690 FORWARD LENGTH=623
4.01722e-08	0.573072	0.432	0.278	0.00209944	TM8	Ghir-D04G005340	Symbols: ATTRX2, ATH2, ATTRXH2, TRXH2, TRX2 | thioredoxin 2 | chr5:15990885-15991881 REVERSE LENGTH=133
4.06417e-08	0.589064	0.368	0.202	0.00212397	TM8	Ghir-A08G017300	Symbols: ATBI-1, BI-1, ATBI1, BI1 | BAX inhibitor 1 | chr5:19136071-19137585 FORWARD LENGTH=247
8.49347e-08	0.448551	0.342	0.185	0.00443877	TM8	Ghir-A08G006300	Symbols: ATRAB1B, ARA5, ARA-5, ATRABD2A, RABD2A, RA-5 | RAS 5 | chr1:400350-401788 REVERSE LENGTH=203
1.11699e-07	0.495798	0.31	0.166	0.00583751	TM8	Ghir-A08G004910	Symbols: | Proteasome maturation factor UMP1 | chr1:25163808-25164967 REVERSE LENGTH=141
2.62767e-07	0.491151	0.755	0.657	0.0137325	TM8	Ghir-A01G021050	Symbols: GSTL3 | Glutathione S-transferase family protein | chr5:632877-634858 FORWARD LENGTH=235
7.20304e-07	0.49095	0.316	0.179	0.0376438	TM8	Ghir-A02G009820	Symbols: HMGB2, HMG BETA 1, NFD2, NFD02 | high mobility group B2 | chr1:7177282-7178487 FORWARD LENGTH=144
7.88426e-07	0.704989	0.923	0.914	0.0412039	TM8	Ghir-D01G011020	Symbols: ATTRX1, ATTRX H1, TRX1 | thioredoxin H-type 1 | chr3:18951123-18951955 REVERSE LENGTH=114
2.25561e-06	0.269983	1	0.998	0.11788	TM8	Ghir-A01G010180	Symbols: ATTRX1, ATTRX H1, TRX1 | thioredoxin H-type 1 | chr3:18951123-18951955 REVERSE LENGTH=114
2.68355e-06	0.272582	0.981	0.975	0.140245	TM8	Ghir-A05G018520
3.90204e-06	0.371637	0.329	0.187	0.203925	TM8	Ghir-D13G003160	Symbols: RD19, RD19A | Papain family cysteine protease | chr4:18215826-18217326 REVERSE LENGTH=368
8.53708e-06	0.36073	0.265	0.143	0.446157	TM8	Ghir-A09G023050	Symbols: | FRIGIDA-like protein | chr3:7959854-7961886 FORWARD LENGTH=532
8.79537e-06	0.475166	0.413	0.279	0.459655	TM8	Ghir-D08G018130	Symbols: ATBI-1, BI-1, ATBI1, BI1 | BAX inhibitor 1 | chr5:19136071-19137585 FORWARD LENGTH=247
9.21691e-06	0.450396	0.361	0.23	0.481685	TM8	Ghir-D13G019850	Symbols: PBA1 | N-terminal nucleophile aminohydrolases (Ntn hydrolases) superfamily protein | chr4:15188927-15190935 FORWARD LENGTH=234
1.12167e-05	0.858434	0.252	0.142	0.586194	TM8	Ghir-A12G008780	Symbols: ATPSK4, ATPSK3 (FORMER SYMBOL), PSK4 | phytosulfokine 4 precursor | chr3:18465750-18466254 FORWARD LENGTH=79
1.36652e-05	1.01283	0.4	0.287	0.714158	TM8	Ghir-D13G016740	Symbols: ATGSTU19, GST8, GSTU19 | glutathione S-transferase TAU 19 | chr1:29486659-29487819 REVERSE LENGTH=219
1.79614e-05	0.414449	0.445	0.322	0.938681	TM8	Ghir-D07G020410	Symbols: | Nucleic acid-binding, OB-fold-like protein | chr2:1574802-1575239 REVERSE LENGTH=145
1.83727e-05	0.433247	0.335	0.211	0.960177	TM8	Ghir-D13G002180	Symbols: ADF4, ATADF4 | actin depolymerizing factor 4 | chr5:24122545-24123596 FORWARD LENGTH=139
2.30662e-05	0.393235	0.387	0.259	1	TM8	Ghir-D08G006430	Symbols: ATRAB1B, ARA5, ARA-5, ATRABD2A, RABD2A, RA-5 | RAS 5 | chr1:400350-401788 REVERSE LENGTH=203
3.50541e-05	0.379069	0.284	0.167	1	TM8	Ghir-A09G015640	Symbols: | ATPase, AAA-type, CDC48 protein | chr3:19723416-19726489 FORWARD LENGTH=815
4.37333e-05	0.432097	0.548	0.441	1	TM8	Ghir-A02G008050	Symbols: SAH7 | Pollen Ole e 1 allergen and extensin family protein | chr4:5550563-5551259 FORWARD LENGTH=159
8.23195e-05	0.421795	0.465	0.355	1	TM8	Ghir-D12G013070	Symbols: GLP10 | germin-like protein 10 | chr3:22971443-22972192 REVERSE LENGTH=220
8.68877e-05	0.299263	0.29	0.173	1	TM8	Ghir-A13G000880	Symbols: RPT3 | regulatory particle triple-A ATPase 3 | chr5:23569155-23571116 FORWARD LENGTH=408
8.94254e-05	0.368031	0.387	0.261	1	TM8	Ghir-A05G006800	Symbols: | ABC1 family protein | chr5:8516902-8522616 REVERSE LENGTH=1040
0.000114038	0.296566	0.826	0.759	1	TM8	Ghir-D11G009930	Symbols: LEA14, LSR3 | Late embryogenesis abundant protein | chr1:172295-172826 REVERSE LENGTH=151
0.000173312	0.358363	0.335	0.219	1	TM8	Ghir-A12G001000	Symbols: ATGSTF6, GST1, ERD11, ATGSTF3, GSTF6, ATGST1 | glutathione S-transferase 6 | chr1:661363-662191 REVERSE LENGTH=208
0.000173709	0.254801	0.613	0.517	1	TM8	Ghir-D03G004050	Symbols: | Histone superfamily protein | chr5:3472591-3473349 REVERSE LENGTH=136
0.000194129	0.443476	0.252	0.152	1	TM8	Ghir-A05G041240	Symbols: NQR | NADPH:quinone oxidoreductase | chr3:10350807-10351938 REVERSE LENGTH=196
0.000243878	0.361195	0.323	0.215	1	TM8	Ghir-D01G004720	Symbols: MBF1A, ATMBF1A | multiprotein bridging factor 1A | chr2:17774972-17776116 FORWARD LENGTH=142
0.00027992	0.265924	0.271	0.164	1	TM8	Ghir-D10G015420	Symbols: PKT3, PED1, KAT2 | peroxisomal 3-ketoacyl-CoA thiolase 3 | chr2:14047814-14050983 REVERSE LENGTH=462
0.000315856	0.374108	0.335	0.231	1	TM8	Ghir-A01G004690	Symbols: MBF1A, ATMBF1A | multiprotein bridging factor 1A | chr2:17774972-17776116 FORWARD LENGTH=142
0.00035862	0.343769	0.277	0.176	1	TM8	Ghir-A11G006580	Symbols: PAC1 | 20S proteasome alpha subunit C1 | chr3:7792819-7793571 REVERSE LENGTH=250
0.000408006	0.267335	0.594	0.475	1	TM8	Ghir-D02G008430	Symbols: SAH7 | Pollen Ole e 1 allergen and extensin family protein | chr4:5550563-5551259 FORWARD LENGTH=159
0.000489806	0.25646	0.813	0.812	1	TM8	Ghir-D09G010740	Symbols: CAM7 | calmodulin 7 | chr3:15664619-15666355 REVERSE LENGTH=149
0.000657531	0.363307	0.348	0.241	1	TM8	Ghir-D01G022620	Symbols: GSTL3 | Glutathione S-transferase family protein | chr5:632877-634858 FORWARD LENGTH=235
0.000675281	0.319703	0.548	0.465	1	TM8	Ghir-D02G005370	Symbols: TCTP | translationally controlled tumor protein | chr3:5669709-5670729 REVERSE LENGTH=168
0.000692644	0.261004	0.31	0.205	1	TM8	Ghir-A05G016510	Symbols: | NADH dehydrogenase (ubiquinone)s | chr1:4947337-4947558 REVERSE LENGTH=73
0.000740202	0.373958	0.49	0.393	1	TM8	Ghir-D03G000710	Symbols: ASK2, SKP1B | E3 ubiquitin ligase SCF complex subunit SKP1/ASK1 family protein | chr5:16854495-16855516 REVERSE LENGTH=171
0.000806725	0.312465	0.594	0.539	1	TM8	Ghir-A08G015780
0.000851656	0.308349	0.342	0.246	1	TM8	Ghir-A01G019640	Symbols: MMZ3, UEV1C | MMS ZWEI homologue 3 | chr2:15143012-15143998 REVERSE LENGTH=146
0.0010282	0.381285	0.658	0.603	1	TM8	Ghir-D08G019910	Symbols: ATGPX6, PHGPX, LSC803, GPX6 | glutathione peroxidase 6 | chr4:7010021-7011330 REVERSE LENGTH=232
0.00107268	0.341778	0.587	0.52	1	TM8	Ghir-D08G026480	Symbols: PFN1, PRF1 | profilin 1 | chr2:8517074-8518067 REVERSE LENGTH=131
0.00111415	0.306465	0.458	0.357	1	TM8	Ghir-A07G012230	Symbols: CAM7 | calmodulin 7 | chr3:15664619-15666355 REVERSE LENGTH=149
0.0012438	0.328549	0.258	0.17	1	TM8	Ghir-A01G001190	Symbols: GRF2, 14-3-3OMEGA, GF14 OMEGA | general regulatory factor 2 | chr1:29461883-29463052 FORWARD LENGTH=259
0.0012636	0.31661	0.297	0.2	1	TM8	Ghir-D01G002760	Symbols: RALFL33 | ralf-like 33 | chr4:8984915-8985265 FORWARD LENGTH=116
0.0013166	0.378881	0.4	0.301	1	TM8	Ghir-D10G002880	Symbols: | Aluminium induced protein with YGL and LRDR motifs | chr4:13727665-13728683 REVERSE LENGTH=250
0.00146159	0.314347	0.252	0.162	1	TM8	Ghir-D09G014460	Symbols: | Family of unknown function (DUF662) | chr3:3069358-3071145 FORWARD LENGTH=178
0.0015665	0.379072	0.355	0.253	1	TM8	Ghir-D06G017580	Symbols: | Cystatin/monellin superfamily protein | chr5:19286596-19286964 REVERSE LENGTH=122
0.00174835	0.25001	0.29	0.191	1	TM8	Ghir-D01G016430	Symbols: ATARFA1F, ARFA1F | ADP-ribosylation factor A1F | chr1:3513189-3514230 REVERSE LENGTH=181
0.0022409	0.25884	0.419	0.325	1	TM8	Ghir-A11G024670
0.00263175	0.331261	0.329	0.247	1	TM8	Ghir-D08G026320	Symbols: TPX1 | thioredoxin-dependent peroxidase 1 | chr1:24559524-24560753 REVERSE LENGTH=162
0.00281951	0.280479	0.665	0.598	1	TM8	Ghir-D08G016610
0.00286931	0.310085	0.361	0.266	1	TM8	Ghir-D13G015420	Symbols: | Translation initiation factor SUI1 family protein | chr1:20268710-20269390 REVERSE LENGTH=113
0.00289408	0.289981	0.639	0.529	1	TM8	Ghir-A11G009980	Symbols: LEA14, LSR3 | Late embryogenesis abundant protein | chr1:172295-172826 REVERSE LENGTH=151
0.00313699	0.35952	0.31	0.23	1	TM8	Ghir-A02G007590	Symbols: PBC1 | proteasome beta subunit C1 | chr1:7626394-7628070 FORWARD LENGTH=204
0.00340515	0.258018	0.297	0.208	1	TM8	Ghir-A11G002430	Symbols: UBC10 | ubiquitin-conjugating enzyme 10 | chr5:21632802-21633989 REVERSE LENGTH=148
0.00425084	0.327308	0.548	0.499	1	TM8	Ghir-D04G013580	Symbols: | Adenine nucleotide alpha hydrolases-like superfamily protein | chr3:19989658-19991019 REVERSE LENGTH=160
0.00456791	0.334018	0.265	0.18	1	TM8	Ghir-D07G021750	Symbols: | Uncharacterised protein family SERF | chr3:8703373-8704045 FORWARD LENGTH=69
0.00487305	0.263291	0.265	0.181	1	TM8	Ghir-A05G013050	Symbols: | Pyridoxal phosphate (PLP)-dependent transferases superfamily protein | chr1:30208736-30210643 REVERSE LENGTH=394
0.00587711	0.297679	0.316	0.234	1	TM8	Ghir-D10G021160	Symbols: ATCYSB, ATCYS6, CYSB | cystatin B | chr3:3960523-3961876 REVERSE LENGTH=234
0.00710649	0.270955	0.342	0.264	1	TM8	Ghir-D05G029280	Symbols: ATJ3, ATJ | DNAJ homologue 3 | chr3:15869115-15871059 REVERSE LENGTH=420
0.00957543	0.303281	0.29	0.212	1	TM8	Ghir-A08G002270	Symbols: ACA10, CIF1, ATACA10 | autoinhibited Ca(2+)-ATPase 10 | chr4:14611225-14618775 REVERSE LENGTH=1069

## Sheet: Jin668_Manual_Seurat_FindAllMar
Marker genes of each cell cluster in Jin668
p_val	avg_logFC	pct.1	pct.2	p_val_adj	cluster	gene	Annotation_uniprot
0	0.865266	0.264	0.08	0	Jin0	Ghir-A01G018310	Symbols: ADH1, ADH, ATADH, ATADH1 | alcohol dehydrogenase 1 | chr1:28975509-28977216 FORWARD LENGTH=379
0	0.721004	0.256	0.075	0	Jin0	Ghir-A03G011640	Symbols: NRP1, ATNRP1 | nodulin-related protein 1 | chr2:1039409-1039972 REVERSE LENGTH=187
0	0.575963	0.788	0.551	0	Jin0	Ghir-D08G023680	Symbols: ATOMT1, OMT1 | O-methyltransferase 1 | chr5:21982075-21984167 FORWARD LENGTH=363
0	0.552108	0.559	0.358	0	Jin0	Ghir-D11G002600	Symbols: | Bifunctional inhibitor/lipid-transfer protein/seed storage 2S albumin superfamily protein | chr2:18626377-18626781 FORWARD LENGTH=134
0	0.485667	0.919	0.778	0	Jin0	Ghir-D04G018730	Symbols: GLB1, AHB1, ARATH GLB1, NSHB1, ATGLB1, HB1 | hemoglobin 1 | chr2:6982782-6983522 REVERSE LENGTH=160
0	0.444222	0.839	0.693	0	Jin0	Ghir-D02G005570	Symbols: MLP423 | MLP-like protein 423 | chr1:8500653-8501458 REVERSE LENGTH=155
0	0.426043	0.849	0.722	0	Jin0	Ghir-A10G017360
0	0.413159	0.756	0.598	0	Jin0	Ghir-A04G014160	Symbols: GLB1, AHB1, ARATH GLB1, NSHB1, ATGLB1, HB1 | hemoglobin 1 | chr2:6982782-6983522 REVERSE LENGTH=160
0	0.412567	0.866	0.627	0	Jin0	Ghir-D05G024630
0	0.40824	0.948	0.855	0	Jin0	Ghir-D03G015240	Symbols: | lactoylglutathione lyase family protein / glyoxalase I family protein | chr1:2535463-2537630 FORWARD LENGTH=235
0	0.395227	0.884	0.806	0	Jin0	Ghir-D10G018870
0	0.392285	0.835	0.735	0	Jin0	Ghir-A10G017390
0	0.384121	0.93	0.866	0	Jin0	Ghir-D04G015520
0	0.368273	0.931	0.847	0	Jin0	Ghir-A03G003710	Symbols: | lactoylglutathione lyase family protein / glyoxalase I family protein | chr1:2535463-2537630 FORWARD LENGTH=235
0	0.337894	0.799	0.608	0	Jin0	Ghir-A11G002610	Symbols: | Bifunctional inhibitor/lipid-transfer protein/seed storage 2S albumin superfamily protein | chr2:18626377-18626781 FORWARD LENGTH=134
0	0.33759	0.897	0.811	0	Jin0	Ghir-A09G016990	Symbols: ATGSTU8, GSTU8 | glutathione S-transferase TAU 8 | chr3:2848407-2849226 REVERSE LENGTH=224
0	0.331999	0.996	0.974	0	Jin0	Ghir-D09G016460	Symbols: ATGSTU8, GSTU8 | glutathione S-transferase TAU 8 | chr3:2848407-2849226 REVERSE LENGTH=224
0	0.316262	0.983	0.955	0	Jin0	Ghir-A09G017000	Symbols: ATGSTU8, GSTU8 | glutathione S-transferase TAU 8 | chr3:2848407-2849226 REVERSE LENGTH=224
0	0.307924	0.969	0.933	0	Jin0	Ghir-A13G021750	Symbols: AOP1, AOP, AOP1.1 | 2-oxoglutarate (2OG) and Fe(II)-dependent oxygenase superfamily protein | chr4:1358442-1359620 FORWARD LENGTH=322
1.99668e-304	0.387044	0.8	0.683	1.0477e-299	Jin0	Ghir-D03G015230	Symbols: | lactoylglutathione lyase family protein / glyoxalase I family protein | chr1:2535463-2537630 FORWARD LENGTH=235
6.02355e-297	0.300205	0.91	0.833	3.16068e-292	Jin0	Ghir-A02G002840	Symbols: ATGSTU7, GST25, GSTU7 | glutathione S-transferase tau 7 | chr2:12618111-12618871 REVERSE LENGTH=227
5.88879e-280	0.522031	0.607	0.439	3.08997e-275	Jin0	Ghir-D04G013140	Symbols: MT2A, ATMT-K, ATMT-1 | metallothionein 2A | chr3:2889737-2890188 REVERSE LENGTH=81
4.96232e-276	0.481808	0.56	0.379	2.60383e-271	Jin0	Ghir-D08G024290	Symbols: | 2-oxoglutarate (2OG) and Fe(II)-dependent oxygenase superfamily protein | chr3:4449448-4450616 FORWARD LENGTH=361
6.88721e-264	0.326769	0.766	0.609	3.61386e-259	Jin0	Ghir-A04G013330
1.60942e-260	0.445049	0.601	0.429	8.44493e-256	Jin0	Ghir-D09G017060	Symbols: ATFER1, FER1 | ferretin 1 | chr5:228149-229594 REVERSE LENGTH=255
1.39284e-258	0.329362	0.899	0.867	7.30851e-254	Jin0	Ghir-A04G011170
1.03772e-238	0.387967	0.733	0.624	5.44512e-234	Jin0	Ghir-D01G021140	Symbols: ABA2, SIS4, GIN1, SDR1, ISI4, SRE1, ATABA2, ATSDR1 | NAD(P)-binding Rossmann-fold superfamily protein | chr1:19489997-19491527 REVERSE LENGTH=285
1.82878e-212	0.407376	0.535	0.378	9.59596e-208	Jin0	Ghir-A07G023630	Symbols: FDH | formate dehydrogenase | chr5:4777043-4779190 FORWARD LENGTH=384
2.34573e-205	0.257771	0.893	0.833	1.23085e-200	Jin0	Ghir-A02G002850	Symbols: ATGSTU7, GST25, GSTU7 | glutathione S-transferase tau 7 | chr2:12618111-12618871 REVERSE LENGTH=227
1.03175e-201	0.498801	0.454	0.295	5.4138e-197	Jin0	Ghir-D04G017700
3.57295e-186	0.483622	0.343	0.2	1.8748e-181	Jin0	Ghir-A01G014460	Symbols: MLP28 | MLP-like protein 28 | chr1:26710203-26711395 REVERSE LENGTH=335
3.28708e-183	0.410517	0.444	0.296	1.7248e-178	Jin0	Ghir-A03G014430	Symbols: GAPC-2, GAPC2 | glyceraldehyde-3-phosphate dehydrogenase C2 | chr1:4608465-4610494 REVERSE LENGTH=338
1.52962e-179	0.298266	0.707	0.581	8.02623e-175	Jin0	Ghir-A03G013530	Symbols: MLP31 | MLP-like protein 31 | chr1:26713170-26714014 REVERSE LENGTH=171
2.63253e-170	0.363169	0.56	0.425	1.38134e-165	Jin0	Ghir-A13G016390	Symbols: | 2-oxoglutarate (2OG) and Fe(II)-dependent oxygenase superfamily protein | chr3:4449448-4450616 FORWARD LENGTH=361
6.18361e-158	0.305826	0.721	0.613	3.24466e-153	Jin0	Ghir-A09G017580	Symbols: ATFER1, FER1 | ferretin 1 | chr5:228149-229594 REVERSE LENGTH=255
2.76735e-144	0.250063	0.783	0.711	1.45208e-139	Jin0	Ghir-D10G014090	Symbols: ATB2 | NAD(P)-linked oxidoreductase superfamily protein | chr1:22355073-22356627 REVERSE LENGTH=345
4.39241e-144	0.326011	0.619	0.505	2.30479e-139	Jin0	Ghir-A13G016380	Symbols: | 2-oxoglutarate (2OG) and Fe(II)-dependent oxygenase superfamily protein | chr1:20626208-20627397 REVERSE LENGTH=361
4.94703e-143	0.272801	0.749	0.666	2.5958e-138	Jin0	Ghir-D02G003240	Symbols: ATGSTU8, GSTU8 | glutathione S-transferase TAU 8 | chr3:2848407-2849226 REVERSE LENGTH=224
4.74055e-140	0.389357	0.268	0.154	2.48746e-135	Jin0	Ghir-D07G021980	Symbols: ATGSTU8, GSTU8 | glutathione S-transferase TAU 8 | chr3:2848407-2849226 REVERSE LENGTH=224
2.03987e-135	0.326897	0.548	0.434	1.07036e-130	Jin0	Ghir-D01G021160	Symbols: ABA2, SIS4, GIN1, SDR1, ISI4, SRE1, ATABA2, ATSDR1 | NAD(P)-binding Rossmann-fold superfamily protein | chr1:19489997-19491527 REVERSE LENGTH=285
3.11597e-135	0.329484	0.531	0.411	1.63501e-130	Jin0	Ghir-D07G002590	Symbols: ATNADP-ME3, NADP-ME3 | NADP-malic enzyme 3 | chr5:9024549-9028260 FORWARD LENGTH=588
1.69495e-126	0.305459	0.572	0.465	8.89374e-122	Jin0	Ghir-A01G019670	Symbols: ABA2, SIS4, GIN1, SDR1, ISI4, SRE1, ATABA2, ATSDR1 | NAD(P)-binding Rossmann-fold superfamily protein | chr1:19489997-19491527 REVERSE LENGTH=285
3.15168e-123	0.257609	0.675	0.585	1.65375e-118	Jin0	Ghir-D07G023730	Symbols: FDH | formate dehydrogenase | chr5:4777043-4779190 FORWARD LENGTH=384
1.64573e-121	0.403434	0.28	0.174	8.63547e-117	Jin0	Ghir-D11G016760	Symbols: ATGSTF9, GLUTTR, ATGSTF7, GSTF9 | glutathione S-transferase PHI 9 | chr2:13139132-13140057 FORWARD LENGTH=215
1.33338e-117	0.335272	0.433	0.315	6.99653e-113	Jin0	Ghir-A02G006960	Symbols: ADH1, ADH, ATADH, ATADH1 | alcohol dehydrogenase 1 | chr1:28975509-28977216 FORWARD LENGTH=379
1.40768e-117	0.295584	0.567	0.46	7.38637e-113	Jin0	Ghir-D01G006540	Symbols: | Quinone reductase family protein | chr4:13661458-13663243 REVERSE LENGTH=205
2.11107e-117	0.322866	0.48	0.369	1.10772e-112	Jin0	Ghir-A03G006040	Symbols: ATB5-A, B5 #2, ATCB5-E, CB5-E | cytochrome B5 isoform E | chr5:21759628-21760353 FORWARD LENGTH=134
1.44573e-114	0.342382	0.447	0.338	7.58602e-110	Jin0	Ghir-D12G015820	Symbols: ACLA-2 | ATP-citrate lyase A-2 | chr1:22388691-22390993 REVERSE LENGTH=423
1.76052e-103	0.262876	0.546	0.442	9.23781e-99	Jin0	Ghir-A12G025920	Symbols: ATOMT1, OMT1 | O-methyltransferase 1 | chr5:21982075-21984167 FORWARD LENGTH=363
3.47389e-103	0.340264	0.347	0.242	1.82282e-98	Jin0	Ghir-A08G023350	Symbols: | 2-oxoglutarate (2OG) and Fe(II)-dependent oxygenase superfamily protein | chr3:4449448-4450616 FORWARD LENGTH=361
1.03331e-101	0.250425	0.648	0.567	5.422e-97	Jin0	Ghir-D08G005830	Symbols: | 6-phosphogluconate dehydrogenase family protein | chr3:482498-483958 FORWARD LENGTH=486
3.18962e-97	0.301533	0.455	0.355	1.67366e-92	Jin0	Ghir-D01G021150	Symbols: ABA2, SIS4, GIN1, SDR1, ISI4, SRE1, ATABA2, ATSDR1 | NAD(P)-binding Rossmann-fold superfamily protein | chr1:19489997-19491527 REVERSE LENGTH=285
1.09298e-95	0.301395	0.407	0.304	5.73508e-91	Jin0	Ghir-D05G037220	Symbols: ATTPS21, TPS21 | terpene synthase 21 | chr5:8092969-8095128 FORWARD LENGTH=547
4.73728e-95	0.333318	0.327	0.229	2.48574e-90	Jin0	Ghir-A11G016690	Symbols: ATGSTF9, GLUTTR, ATGSTF7, GSTF9 | glutathione S-transferase PHI 9 | chr2:13139132-13140057 FORWARD LENGTH=215
6.94184e-95	0.251823	0.615	0.526	3.64252e-90	Jin0	Ghir-A04G013070	Symbols: CCoAOMT1 | S-adenosyl-L-methionine-dependent methyltransferases superfamily protein | chr4:16310844-16311973 FORWARD LENGTH=259
4.4269e-94	0.311483	0.393	0.293	2.32288e-89	Jin0	Ghir-A11G013610	Symbols: | Serine protease inhibitor, potato inhibitor I-type family protein | chr5:17508098-17508668 REVERSE LENGTH=99
3.90994e-90	0.254523	0.568	0.483	2.05163e-85	Jin0	Ghir-A08G005690	Symbols: | 6-phosphogluconate dehydrogenase family protein | chr3:482498-483958 FORWARD LENGTH=486
7.46189e-88	0.31667	0.392	0.296	3.9154e-83	Jin0	Ghir-D10G018850
1.11301e-86	0.272919	0.507	0.414	5.8402e-82	Jin0	Ghir-A07G002590	Symbols: ATNADP-ME3, NADP-ME3 | NADP-malic enzyme 3 | chr5:9024549-9028260 FORWARD LENGTH=588
6.62473e-86	0.283068	0.463	0.37	3.47613e-81	Jin0	Ghir-D10G018780
3.31336e-80	0.296708	0.297	0.207	1.73859e-75	Jin0	Ghir-A01G005680	Symbols: | Aluminium induced protein with YGL and LRDR motifs | chr4:13727665-13728683 REVERSE LENGTH=250
8.49218e-79	0.259763	0.516	0.431	4.45602e-74	Jin0	Ghir-A02G002860	Symbols: ATGSTU7, GST25, GSTU7 | glutathione S-transferase tau 7 | chr2:12618111-12618871 REVERSE LENGTH=227
3.20101e-76	0.291222	0.319	0.23	1.67963e-71	Jin0	Ghir-D12G008060	Symbols: ELI3-2, ELI3, ATCAD8, CAD-B2 | elicitor-activated gene 3-2 | chr4:17855964-17857388 FORWARD LENGTH=359
5.83818e-76	0.269649	0.413	0.324	3.06341e-71	Jin0	Ghir-D11G027560	Symbols: | NAD(P)-linked oxidoreductase superfamily protein | chr1:22349892-22351668 REVERSE LENGTH=345
6.56482e-69	0.271926	0.266	0.185	3.44469e-64	Jin0	Ghir-D02G007380	Symbols: ADH1, ADH, ATADH, ATADH1 | alcohol dehydrogenase 1 | chr1:28975509-28977216 FORWARD LENGTH=379
1.78758e-61	0.263978	0.318	0.241	9.37981e-57	Jin0	Ghir-D04G015920	Symbols: ATGSR1, GLN1;1, GSR 1, ATGLN1;1 | glutamine synthase clone R1 | chr5:14933574-14935656 REVERSE LENGTH=356
4.31616e-58	0.258378	0.324	0.248	2.26478e-53	Jin0	Ghir-D13G017120	Symbols: | 2-oxoglutarate (2OG) and Fe(II)-dependent oxygenase superfamily protein | chr3:4449448-4450616 FORWARD LENGTH=361
1.38908e-57	0.252218	0.324	0.247	7.28876e-53	Jin0	Ghir-D02G004020	Symbols: CAM8, AtCML8 | calmodulin 8 | chr4:8397800-8399996 FORWARD LENGTH=151
6.82398e-55	0.253418	0.363	0.29	3.58068e-50	Jin0	Ghir-D13G004150	Symbols: CCoAOMT1 | S-adenosyl-L-methionine-dependent methyltransferases superfamily protein | chr4:16310844-16311973 FORWARD LENGTH=259
1.37449e-46	0.250957	0.258	0.194	7.21223e-42	Jin0	Ghir-A08G025420	Symbols: TPX1 | thioredoxin-dependent peroxidase 1 | chr1:24559524-24560753 REVERSE LENGTH=162
0	1.521	0.679	0.424	0	Jin1	Ghir-A11G015470	Symbols: RBCL | ribulose-bisphosphate carboxylases | chrC:54958-56397 FORWARD LENGTH=479
0	1.35536	0.576	0.328	0	Jin1	Ghir-D06G023790	Symbols: PSBC | photosystem II reaction center protein C | chrC:33720-35141 FORWARD LENGTH=473
0	1.33839	0.658	0.469	0	Jin1	Ghir-D11G035050	Symbols: NDHH | NAD(P)H dehydrogenase subunit H | chrC:122011-123192 REVERSE LENGTH=393
0	1.33155	0.541	0.29	0	Jin1	Ghir-D01G011050	Symbols: NDHC | NADH:ubiquinone/plastoquinone oxidoreductase, chain 3 protein | chrC:50001-50363 REVERSE LENGTH=120
0	1.28684	0.635	0.422	0	Jin1	Ghir-A11G010940	Symbols: ATPF | ATPase, F0 complex, subunit B/B', bacterial/chloroplast | chrC:11529-12798 REVERSE LENGTH=184
0	1.2783	0.553	0.307	0	Jin1	Ghir-A04G005840	Symbols: RPS7.2 | ribosomal protein S7 | chrC:140704-141171 FORWARD LENGTH=155
0	1.23811	0.56	0.337	0	Jin1	Ghir-D01G017480	Symbols: ATPH | ATP synthase subunit C family protein | chrC:13262-13507 REVERSE LENGTH=81
0	1.20952	0.419	0.181	0	Jin1	Ghir-D01G011060	Symbols: PSBG | photosystem II reaction center protein G | chrC:49257-49934 REVERSE LENGTH=225
0	1.19663	0.403	0.172	0	Jin1	Ghir-A12G024190	Symbols: PETB | photosynthetic electron transfer B | chrC:74841-76292 FORWARD LENGTH=215
0	1.14312	0.552	0.36	0	Jin1	Ghir-A04G004040	Symbols: MATK | maturase K | chrC:2056-3636 REVERSE LENGTH=526
0	1.11706	0.444	0.211	0	Jin1	Ghir-A04G014510	Symbols: ATPI | ATPase, F0 complex, subunit A protein | chrC:14021-14770 REVERSE LENGTH=249
0	1.10236	0.458	0.258	0	Jin1	Ghir-Scaffold3028G000080
0	1.08212	0.378	0.172	0	Jin1	Ghir-A06G012890	Symbols: PSAA | Photosystem I, PsaA/PsaB protein | chrC:39605-41857 REVERSE LENGTH=750
0	1.07673	0.432	0.215	0	Jin1	Ghir-A06G014550	Symbols: RPOB | RNA polymerase subunit beta | chrC:23111-26329 REVERSE LENGTH=1072
0	1.07525	0.412	0.189	0	Jin1	Ghir-D03G008410	Symbols: ATPE | ATP synthase epsilon chain | chrC:52265-52663 REVERSE LENGTH=132
0	1.02528	0.372	0.161	0	Jin1	Ghir-A09G005210	Symbols: PSBB | photosystem II reaction center protein B | chrC:72371-73897 FORWARD LENGTH=508
0	0.937316	0.328	0.128	0	Jin1	Ghir-D06G001750	Symbols: CLPP1, PCLPP | plastid-encoded CLP P | chrC:69910-71882 REVERSE LENGTH=196
0	0.93255	0.342	0.145	0	Jin1	Ghir-A09G005440	Symbols: RPS12B, RPS12 | ribosomal protein S12B | chrC:139856-140650 FORWARD LENGTH=123
0	0.915227	0.292	0.108	0	Jin1	Ghir-A05G008830	Symbols: RPS2 | ribosomal protein S2 | chrC:15013-15723 REVERSE LENGTH=236
0	0.914521	0.359	0.17	0	Jin1	Ghir-D04G010580	Symbols: ATP1 | ATP synthase subunit 1 | chrM:302166-303689 REVERSE LENGTH=507
0	0.866615	0.27	0.094	0	Jin1	Ghir-A09G011050	Symbols: NDHJ | NADH dehydrogenase subunit J | chrC:48677-49153 REVERSE LENGTH=158
0	0.790389	0.262	0.095	0	Jin1	Ghir-D08G012350	Symbols: PETA | photosynthetic electron transfer A | chrC:61657-62619 FORWARD LENGTH=320
0	0.641909	0.675	0.463	0	Jin1	Ghir-D08G004260	Symbols: AOC4 | allene oxide cyclase 4 | chr1:4547624-4548552 FORWARD LENGTH=254
0	0.588091	0.337	0.142	0	Jin1	Ghir-A07G009280	Symbols: EFE, ACO4, EAT1 | ethylene-forming enzyme | chr1:1431419-1432695 REVERSE LENGTH=323
0	0.571988	0.552	0.337	0	Jin1	Ghir-D01G023650	Symbols: | 2-oxoglutarate (2OG) and Fe(II)-dependent oxygenase superfamily protein | chr5:1672266-1674602 FORWARD LENGTH=371
0	0.502958	0.765	0.604	0	Jin1	Ghir-A01G022110	Symbols: | 2-oxoglutarate (2OG) and Fe(II)-dependent oxygenase superfamily protein | chr5:1672266-1674602 FORWARD LENGTH=371
6.22631e-295	0.775694	0.288	0.122	3.26707e-290	Jin1	Ghir-A10G009830	Symbols: YCF3 | Tetratricopeptide repeat (TPR)-like superfamily protein | chrC:42584-43751 REVERSE LENGTH=126
5.67686e-293	1.11014	0.446	0.269	2.97876e-288	Jin1	Ghir-A12G002440	Symbols: RPOA | RNA polymerase subunit alpha | chrC:77901-78890 REVERSE LENGTH=329
7.59734e-288	0.757012	0.261	0.103	3.98648e-283	Jin1	Ghir-A01G011510	Symbols: COB | apocytochrome b | chrM:60235-61416 FORWARD LENGTH=393
5.34706e-286	0.868342	0.275	0.115	2.80571e-281	Jin1	Ghir-A09G005460	Symbols: YCF1.2 | Ycf1 protein | chrC:123884-129244 REVERSE LENGTH=1786
1.92315e-274	0.274355	0.969	0.916	1.00912e-269	Jin1	Ghir-A09G016920	Symbols: GSTL3 | Glutathione S-transferase family protein | chr5:632877-634858 FORWARD LENGTH=235
8.46162e-268	0.996994	0.332	0.163	4.43998e-263	Jin1	Ghir-A06G015810	Symbols: RPL5 | ribosomal protein L5 | chrM:57774-58331 FORWARD LENGTH=185
1.89506e-267	1.00622	0.383	0.208	9.94378e-263	Jin1	Ghir-D03G008210	Symbols: RPL2.2 | ribosomal protein L2 | chrC:152806-154312 FORWARD LENGTH=274
1.04132e-260	1.08965	0.581	0.425	5.46404e-256	Jin1	Ghir-A13G017170	Symbols: RPS7 | mitochondrial ribosomal protein S7 | chrM:314627-315073 FORWARD LENGTH=148
2.24036e-224	0.758728	0.362	0.202	1.17556e-219	Jin1	Ghir-A11G021870	Symbols: ORFB, ATP8 | Plant mitochondrial ATPase, F0 complex, subunit 8 protein | chrM:129909-130385 FORWARD LENGTH=158
3.5886e-208	0.43659	0.571	0.403	1.88301e-203	Jin1	Ghir-D05G026510	Symbols: AOS, CYP74A, DDE2 | allene oxide synthase | chr5:17097803-17099359 REVERSE LENGTH=518
8.01326e-197	0.464082	0.274	0.132	4.20472e-192	Jin1	Ghir-D08G004270	Symbols: AOC4 | allene oxide cyclase 4 | chr1:4547624-4548552 FORWARD LENGTH=254
5.48891e-184	0.278621	0.885	0.802	2.88014e-179	Jin1	Ghir-A07G021380	Symbols: | Oxidoreductase, zinc-binding dehydrogenase family protein | chr4:7600682-7602567 FORWARD LENGTH=329
2.6966e-183	0.272128	0.903	0.831	1.41496e-178	Jin1	Ghir-D01G010350	Symbols: LTI29, LTI45, ERD10 | Dehydrin family protein | chr1:7088235-7089107 REVERSE LENGTH=260
1.01659e-180	0.513927	0.274	0.138	5.33423e-176	Jin1	Ghir-D02G018330	Symbols: PUB44, ATPUB44, SAUL1 | senescence-associated E3 ubiquitin ligase 1 | chr1:7217812-7220609 FORWARD LENGTH=801
1.38016e-178	0.675754	0.346	0.202	7.24198e-174	Jin1	Ghir-A04G004030	Symbols: PSBA | photosystem II reaction center protein A | chrC:383-1444 REVERSE LENGTH=353
2.04556e-177	0.649813	0.567	0.426	1.07335e-172	Jin1	Ghir-A05G029190	Symbols: ATJ3, ATJ | DNAJ homologue 3 | chr3:15869115-15871059 REVERSE LENGTH=420
2.67686e-167	0.406732	0.374	0.222	1.4046e-162	Jin1	Ghir-A13G002560	Symbols: | ARM repeat superfamily protein | chr5:14887744-14889051 FORWARD LENGTH=435
9.41713e-163	0.305456	0.757	0.632	4.94135e-158	Jin1	Ghir-A06G018020	Symbols: HSC70-1, HSP70-1, AT-HSC70-1, HSC70 | heat shock cognate protein 70-1 | chr5:554055-556334 REVERSE LENGTH=651
1.7046e-161	0.468827	0.341	0.199	8.94438e-157	Jin1	Ghir-D13G001600	Symbols: | unknown protein; BEST Arabidopsis thaliana protein match is: unknown protein (TAIR:AT5G12010.1); Has 945 Blast hits to 944 proteins in 87 species: Archae - 0; Bacteria - 0; Metazoa - 519; Fungi - 43; Plants - 365; Viruses - 0; Other Eukaryotes - 18 (source: NCBI BLink). | chr4:14579859-14581481 FORWARD LENGTH=540
1.08143e-158	0.451735	0.256	0.132	5.67448e-154	Jin1	Ghir-A03G017070	Symbols: | ARM repeat superfamily protein | chr1:28655914-28658531 FORWARD LENGTH=811
1.69723e-157	0.435841	0.375	0.23	8.90573e-153	Jin1	Ghir-A06G022970	Symbols: ERF11, ATERF11 | ERF domain protein 11 | chr1:9956351-9956851 REVERSE LENGTH=166
1.113e-152	0.40151	0.508	0.365	5.84012e-148	Jin1	Ghir-D11G027810	Symbols: | Cytidine/deoxycytidylate deaminase family protein | chr5:10044209-10045484 REVERSE LENGTH=204
3.62025e-152	0.40392	0.327	0.188	1.89962e-147	Jin1	Ghir-D13G002850	Symbols: | ARM repeat superfamily protein | chr5:14887744-14889051 FORWARD LENGTH=435
1.9662e-151	0.384133	0.549	0.402	1.0317e-146	Jin1	Ghir-D03G014240	Symbols: RHL41, ZAT12 | C2H2-type zinc finger family protein | chr5:24103073-24103561 FORWARD LENGTH=162
2.10588e-151	0.381994	0.494	0.343	1.105e-146	Jin1	Ghir-A05G026470	Symbols: AOS, CYP74A, DDE2 | allene oxide synthase | chr5:17097803-17099359 REVERSE LENGTH=518
5.37795e-146	0.454466	0.32	0.188	2.82192e-141	Jin1	Ghir-D07G005890	Symbols: | Protein kinase superfamily protein | chr1:25327727-25330965 REVERSE LENGTH=752
8.51081e-146	0.339878	0.65	0.514	4.46579e-141	Jin1	Ghir-A08G004050	Symbols: AOC4 | allene oxide cyclase 4 | chr1:4547624-4548552 FORWARD LENGTH=254
8.66389e-142	0.378668	0.453	0.311	4.54612e-137	Jin1	Ghir-D02G007240	Symbols: PUB29, ATPUB29 | plant U-box 29 | chr3:6434234-6435481 REVERSE LENGTH=415
3.78688e-132	0.348957	0.523	0.387	1.98705e-127	Jin1	Ghir-D02G008050	Symbols: ATAF1, ANAC002 | NAC (No Apical Meristem) domain transcriptional regulator superfamily protein | chr1:268471-269514 FORWARD LENGTH=289
4.22271e-132	0.424197	0.301	0.177	2.21574e-127	Jin1	Ghir-A07G005910	Symbols: | Protein kinase superfamily protein | chr1:25327727-25330965 REVERSE LENGTH=752
1.55521e-130	0.324091	0.637	0.507	8.16048e-126	Jin1	Ghir-A12G017820	Symbols: | unknown protein; BEST Arabidopsis thaliana protein match is: unknown protein (TAIR:AT3G25870.1); Has 69 Blast hits to 69 proteins in 16 species: Archae - 0; Bacteria - 0; Metazoa - 6; Fungi - 0; Plants - 63; Viruses - 0; Other Eukaryotes - 0 (source: NCBI BLink). | chr1:4577229-4577813 REVERSE LENGTH=194
2.05508e-126	0.303913	0.68	0.563	1.07834e-121	Jin1	Ghir-D09G014980	Symbols: | Heavy metal transport/detoxification superfamily protein | chr2:15515216-15516754 FORWARD LENGTH=386
1.12918e-125	0.401852	0.384	0.252	5.92501e-121	Jin1	Ghir-D10G003220	Symbols: ERF9, ATERF9, ATERF-9 | erf domain protein 9 | chr5:17806742-17807344 FORWARD LENGTH=200
3.83977e-125	0.368772	0.286	0.168	2.0148e-120	Jin1	Ghir-A09G017430	Symbols: | 2-oxoglutarate (2OG) and Fe(II)-dependent oxygenase superfamily protein | chr5:1672266-1674602 FORWARD LENGTH=371
4.36979e-125	0.431667	0.42	0.293	2.29291e-120	Jin1	Ghir-D02G014520	Symbols: atnudt18, NUDT18 | nudix hydrolase homolog 18 | chr1:5124993-5125805 FORWARD LENGTH=176
1.87168e-122	0.340044	0.427	0.293	9.82108e-118	Jin1	Ghir-D01G006050	Symbols: RD26 | NAC (No Apical Meristem) domain transcriptional regulator superfamily protein | chr4:13707928-13709013 REVERSE LENGTH=314
2.93938e-121	0.431456	0.259	0.149	1.54235e-116	Jin1	Ghir-A08G004040	Symbols: AOC4 | allene oxide cyclase 4 | chr1:4547624-4548552 FORWARD LENGTH=254
9.61531e-121	0.377528	0.33	0.207	5.04534e-116	Jin1	Ghir-D12G005540	Symbols: | Class I glutamine amidotransferase-like superfamily protein | chr5:15256383-15258474 FORWARD LENGTH=436
1.28521e-116	0.400919	0.718	0.626	6.74378e-112	Jin1	Ghir-A11G025350
2.69211e-116	0.350072	0.297	0.181	1.4126e-111	Jin1	Ghir-D09G016880	Symbols: | 2-oxoglutarate (2OG) and Fe(II)-dependent oxygenase superfamily protein | chr2:16012723-16014666 REVERSE LENGTH=353
1.39028e-114	0.424058	0.632	0.521	7.29509e-110	Jin1	Ghir-D11G025500
7.2917e-112	0.370847	0.262	0.154	3.8261e-107	Jin1	Ghir-D10G006120	Symbols: | Protein of unknown function (DUF1677) | chr1:27303906-27304403 FORWARD LENGTH=165
1.6288e-110	0.399418	0.261	0.155	8.54662e-106	Jin1	Ghir-A08G004030	Symbols: AOC4 | allene oxide cyclase 4 | chr1:4547624-4548552 FORWARD LENGTH=254
2.00336e-109	0.39383	0.331	0.214	1.05121e-104	Jin1	Ghir-D06G014500	Symbols: ERF11, ATERF11 | ERF domain protein 11 | chr1:9956351-9956851 REVERSE LENGTH=166
1.78394e-107	0.330582	0.4	0.276	9.36067e-103	Jin1	Ghir-D08G024720	Symbols: | Protein phosphatase 2C family protein | chr3:593601-595457 REVERSE LENGTH=527
4.06887e-107	0.334617	0.448	0.326	2.13502e-102	Jin1	Ghir-A13G019690	Symbols: CIPK6, SIP3, SNRK3.14, ATCIPK6 | SOS3-interacting protein 3 | chr4:15067400-15068725 FORWARD LENGTH=441
4.54009e-104	0.291203	0.467	0.34	2.38228e-99	Jin1	Ghir-D06G004850	Symbols: ATAF1, ANAC002 | NAC (No Apical Meristem) domain transcriptional regulator superfamily protein | chr1:268471-269514 FORWARD LENGTH=289
1.90322e-102	0.273424	0.595	0.475	9.9866e-98	Jin1	Ghir-D12G018100	Symbols: | unknown protein; BEST Arabidopsis thaliana protein match is: unknown protein (TAIR:AT3G25870.1); Has 69 Blast hits to 69 proteins in 16 species: Archae - 0; Bacteria - 0; Metazoa - 6; Fungi - 0; Plants - 63; Viruses - 0; Other Eukaryotes - 0 (source: NCBI BLink). | chr1:4577229-4577813 REVERSE LENGTH=194
1.27702e-100	0.307577	0.267	0.161	6.70078e-96	Jin1	Ghir-A10G001330	Symbols: TPS14, ATTPS14 | terpene synthase 14 | chr1:22772455-22774687 REVERSE LENGTH=569
6.14058e-98	0.302337	0.433	0.313	3.22208e-93	Jin1	Ghir-D11G013270	Symbols: SULTR3;1, AST12 | sulfate transporter 3;1 | chr3:19251503-19255677 REVERSE LENGTH=658
7.72509e-97	0.301707	0.433	0.311	4.05351e-92	Jin1	Ghir-D01G005430	Symbols: ATERF-4, ERF4, RAP2.5, ATERF4 | ethylene responsive element binding factor 4 | chr3:5121472-5122140 FORWARD LENGTH=222
1.43635e-95	0.273902	0.581	0.463	7.53681e-91	Jin1	Ghir-D02G002220	Symbols: UGT1, UGT75B1 | UDP-glucosyltransferase 75B1 | chr1:1645674-1647083 REVERSE LENGTH=469
7.58968e-95	0.298111	0.444	0.326	3.98246e-90	Jin1	Ghir-A08G005530	Symbols: EFE, ACO4, EAT1 | ethylene-forming enzyme | chr1:1431419-1432695 REVERSE LENGTH=323
1.20156e-94	0.334214	0.369	0.255	6.30482e-90	Jin1	Ghir-D10G019470	Symbols: MYB108, AtMYB108, BOS1 | myb domain protein 108 | chr3:2004298-2006358 FORWARD LENGTH=323
3.4523e-94	0.355639	0.256	0.157	1.81149e-89	Jin1	Ghir-A08G006730	Symbols: ATAUX2-11, IAA4 | AUX/IAA transcriptional regulator family protein | chr5:17550465-17551206 FORWARD LENGTH=186
8.39438e-93	0.300508	0.349	0.237	4.4047e-88	Jin1	Ghir-D04G019740	Symbols: | eukaryotic translation initiation factor 2 (eIF-2) family protein | chr1:28831366-28836310 REVERSE LENGTH=1294
1.31355e-92	0.276717	0.432	0.313	6.89246e-88	Jin1	Ghir-A06G004800	Symbols: ATAF1, ANAC002 | NAC (No Apical Meristem) domain transcriptional regulator superfamily protein | chr1:268471-269514 FORWARD LENGTH=289
2.89516e-90	0.298891	0.513	0.403	1.51915e-85	Jin1	Ghir-D10G005350	Symbols: | Leucine-rich repeat transmembrane protein kinase | chr1:20994931-21000887 REVERSE LENGTH=1032
9.82708e-90	0.306953	0.332	0.222	5.15647e-85	Jin1	Ghir-D12G025280	Symbols: | unknown protein; Has 76 Blast hits to 76 proteins in 13 species: Archae - 0; Bacteria - 0; Metazoa - 1; Fungi - 0; Plants - 75; Viruses - 0; Other Eukaryotes - 0 (source: NCBI BLink). | chr4:12520010-12520762 REVERSE LENGTH=250
9.83189e-87	0.275867	0.429	0.314	5.15899e-82	Jin1	Ghir-A07G008430	Symbols: CML23 | calmodulin like 23 | chr1:24770856-24771329 REVERSE LENGTH=157
1.13533e-86	0.256997	0.6	0.494	5.9573e-82	Jin1	Ghir-D11G002800	Symbols: ACX1, ATACX1 | acyl-CoA oxidase 1 | chr4:9424930-9428689 REVERSE LENGTH=664
2.88762e-86	0.273199	0.277	0.175	1.51519e-81	Jin1	Ghir-D08G026680	Symbols: | unknown protein; INVOLVED IN: response to salt stress; LOCATED IN: chloroplast, plasma membrane, membrane; EXPRESSED IN: 23 plant structures; EXPRESSED DURING: 13 growth stages; BEST Arabidopsis thaliana protein match is: unknown protein (TAIR:AT4G29780.1); Has 1807 Blast hits to 1807 proteins in 277 species: Archae - 0; Bacteria - 0; Metazoa - 736; Fungi - 347; Plants - 385; Viruses -…
4.59907e-86	0.272346	0.256	0.158	2.41322e-81	Jin1	Ghir-A06G007750	Symbols: | unknown protein; BEST Arabidopsis thaliana protein match is: unknown protein (TAIR:AT5G12010.1); Has 945 Blast hits to 944 proteins in 87 species: Archae - 0; Bacteria - 0; Metazoa - 519; Fungi - 43; Plants - 365; Viruses - 0; Other Eukaryotes - 18 (source: NCBI BLink). | chr4:14579859-14581481 FORWARD LENGTH=540
5.11366e-86	0.274704	0.553	0.439	2.68324e-81	Jin1	Ghir-D13G004600	Symbols: STZ, ZAT10 | salt tolerance zinc finger | chr1:9648302-9648985 REVERSE LENGTH=227
1.19912e-85	0.281915	0.394	0.284	6.29203e-81	Jin1	Ghir-A05G031410	Symbols: | Galactose oxidase/kelch repeat superfamily protein | chr2:838378-839781 FORWARD LENGTH=467
2.88047e-85	0.293642	0.352	0.246	1.51144e-80	Jin1	Ghir-A04G015460	Symbols: | Caleosin-related family protein | chr1:26644830-26645970 FORWARD LENGTH=195
3.22159e-85	0.266181	0.495	0.381	1.69043e-80	Jin1	Ghir-A08G015480	Symbols: | A20/AN1-like zinc finger family protein | chr3:4012707-4013189 FORWARD LENGTH=160
6.78374e-85	0.25909	0.525	0.414	3.55957e-80	Jin1	Ghir-D08G016240	Symbols: | A20/AN1-like zinc finger family protein | chr3:4012707-4013189 FORWARD LENGTH=160
4.11183e-84	0.269041	0.35	0.24	2.15756e-79	Jin1	Ghir-A10G002440	Symbols: ERF9, ATERF9, ATERF-9 | erf domain protein 9 | chr5:17806742-17807344 FORWARD LENGTH=200
5.081e-83	0.267478	0.641	0.54	2.6661e-78	Jin1	Ghir-A09G006680	Symbols: ATS1, CLO1, ATPXG1 | seed gene 1 | chr4:13473791-13475278 REVERSE LENGTH=245
7.72815e-83	0.281758	0.34	0.235	4.05512e-78	Jin1	Ghir-A02G007610	Symbols: ATAF1, ANAC002 | NAC (No Apical Meristem) domain transcriptional regulator superfamily protein | chr1:268471-269514 FORWARD LENGTH=289
7.72799e-82	0.274961	0.275	0.176	4.05503e-77	Jin1	Ghir-A01G005780	Symbols: RD26 | NAC (No Apical Meristem) domain transcriptional regulator superfamily protein | chr4:13707928-13709013 REVERSE LENGTH=314
9.12358e-82	0.260105	0.472	0.361	4.78732e-77	Jin1	Ghir-D04G013470	Symbols: | NAD(P)-linked oxidoreductase superfamily protein | chr2:15834888-15836659 FORWARD LENGTH=315
1.01668e-81	0.285278	0.512	0.409	5.33473e-77	Jin1	Ghir-A09G015550	Symbols: | Heavy metal transport/detoxification superfamily protein | chr2:15515216-15516754 FORWARD LENGTH=386
1.36122e-81	0.308015	0.327	0.224	7.14262e-77	Jin1	Ghir-D10G002550	Symbols: | F-box family protein | chr4:11446193-11447025 REVERSE LENGTH=225
2.45639e-77	0.269523	0.32	0.219	1.28892e-72	Jin1	Ghir-A04G015070	Symbols: | eukaryotic translation initiation factor 2 (eIF-2) family protein | chr1:28831366-28836310 REVERSE LENGTH=1294
1.6487e-75	0.250765	0.487	0.378	8.65105e-71	Jin1	Ghir-A05G012710	Symbols: PDR12, ATPDR12, ABCG40, ATABCG40 | pleiotropic drug resistance 12 | chr1:5331993-5338175 REVERSE LENGTH=1423
5.81979e-74	0.29662	0.437	0.336	3.05376e-69	Jin1	Ghir-A04G003630	Symbols: ATERF-4, ERF4, RAP2.5, ATERF4 | ethylene responsive element binding factor 4 | chr3:5121472-5122140 FORWARD LENGTH=222
2.77702e-73	0.263998	0.27	0.179	1.45716e-68	Jin1	Ghir-A06G008090	Symbols: | Protein kinase superfamily protein | chr2:2287514-2289270 REVERSE LENGTH=462
3.62619e-73	0.2535	0.309	0.211	1.90273e-68	Jin1	Ghir-A01G006590	Symbols: UBQ11 | ubiquitin 11 | chr4:2588271-2588960 REVERSE LENGTH=229
2.25893e-72	0.259657	0.354	0.254	1.18531e-67	Jin1	Ghir-D12G020840	Symbols: | Integrase-type DNA-binding superfamily protein | chr5:24852639-24853744 REVERSE LENGTH=248
1.39213e-71	0.285545	0.269	0.178	7.30477e-67	Jin1	Ghir-D07G011480	Symbols: | unknown protein; BEST Arabidopsis thaliana protein match is: unknown protein (TAIR:AT4G22758.1); Has 131 Blast hits to 131 proteins in 17 species: Archae - 0; Bacteria - 0; Metazoa - 0; Fungi - 0; Plants - 131; Viruses - 0; Other Eukaryotes - 0 (source: NCBI BLink). | chr2:11860734-11861306 FORWARD LENGTH=190
1.76493e-71	0.328104	0.32	0.227	9.26094e-67	Jin1	Ghir-D08G002380	Symbols: ACA10, CIF1, ATACA10 | autoinhibited Ca(2+)-ATPase 10 | chr4:14611225-14618775 REVERSE LENGTH=1069
6.09697e-71	0.278947	0.458	0.361	3.1992e-66	Jin1	Ghir-A02G003670	Symbols: ATAUX2-11, IAA4 | AUX/IAA transcriptional regulator family protein | chr5:17550465-17551206 FORWARD LENGTH=186
8.89364e-71	0.26112	0.272	0.181	4.66667e-66	Jin1	Ghir-A02G006800	Symbols: PUB29, ATPUB29 | plant U-box 29 | chr3:6434234-6435481 REVERSE LENGTH=415
1.54154e-70	0.309505	0.265	0.177	8.08878e-66	Jin1	Ghir-D02G016480	Symbols: | octicosapeptide/Phox/Bem1p (PB1) domain-containing protein | chr1:26636255-26636887 FORWARD LENGTH=174
6.78244e-69	0.281143	0.267	0.18	3.55888e-64	Jin1	Ghir-A12G026820	Symbols: HSP81-1, ATHS83, HSP81.1, HSP83, ATHSP90.1, AtHsp90-1, HSP90.1 | heat shock protein 90.1 | chr5:21352542-21355147 FORWARD LENGTH=705
7.14347e-66	0.25544	0.454	0.357	3.74832e-61	Jin1	Ghir-D10G003820	Symbols: | Integrin-linked protein kinase family | chr4:10375685-10378129 FORWARD LENGTH=459
4.44765e-64	0.257053	0.403	0.306	2.33377e-59	Jin1	Ghir-D06G001910	Symbols: | N-terminal nucleophile aminohydrolases (Ntn hydrolases) superfamily protein | chr3:5471794-5473033 FORWARD LENGTH=325
1.43532e-62	0.253767	0.412	0.32	7.53143e-58	Jin1	Ghir-A03G017460	Symbols: RMA1, ATRMA1 | RING membrane-anchor 1 | chr4:1557905-1558654 REVERSE LENGTH=249
1.35716e-61	0.258668	0.335	0.244	7.12127e-57	Jin1	Ghir-D02G011890	Symbols: | Regulator of Vps4 activity in the MVB pathway protein | chr1:4569622-4571043 REVERSE LENGTH=409
3.51016e-61	0.252497	0.308	0.22	1.84185e-56	Jin1	Ghir-D05G010010	Symbols: ATMPK3, MPK3, ATMAPK3 | mitogen-activated protein kinase 3 | chr3:16756918-16758476 FORWARD LENGTH=370
1.28165e-60	0.25543	0.278	0.193	6.72509e-56	Jin1	Ghir-A11G023430	Symbols: MYB73, ATMYB73 | myb domain protein 73 | chr4:17540602-17541564 FORWARD LENGTH=320
2.14488e-60	0.263026	0.31	0.222	1.12546e-55	Jin1	Ghir-D04G016300	Symbols: | Nucleotide-sugar transporter family protein | chr1:7376148-7377810 REVERSE LENGTH=348
9.07012e-59	0.265202	0.417	0.329	4.75927e-54	Jin1	Ghir-D13G001850	Symbols: HSPRO2, ATHSPRO2 | ortholog of sugar beet HS1 PRO-1 2 | chr2:16700649-16701956 REVERSE LENGTH=435
4.02585e-57	0.257264	0.273	0.19	2.11244e-52	Jin1	Ghir-Scaffold1081G000020
1.20039e-53	0.250571	0.336	0.25	6.29871e-49	Jin1	Ghir-A03G004640	Symbols: RHL41, ZAT12 | C2H2-type zinc finger family protein | chr5:24103073-24103561 FORWARD LENGTH=162
3.2898e-53	0.281713	0.269	0.193	1.72622e-48	Jin1	Ghir-D13G020450	Symbols: CIPK6, SIP3, SNRK3.14, ATCIPK6 | SOS3-interacting protein 3 | chr4:15067400-15068725 FORWARD LENGTH=441
0	2.20412	0.87	0.303	0	Jin2	Ghir-D09G018070	Symbols: | unknown protein; FUNCTIONS IN: molecular_function unknown; INVOLVED IN: biological_process unknown; LOCATED IN: chloroplast; EXPRESSED IN: 22 plant structures; EXPRESSED DURING: 13 growth stages; BEST Arabidopsis thaliana protein match is: unknown protein (TAIR:AT1G13390.2); Has 125 Blast hits to 125 proteins in 18 species: Archae - 0; Bacteria - 0; Metazoa - 0; Fungi - 0; Plants - 125…
0	2.04061	0.881	0.253	0	Jin2	Ghir-D11G029230	Symbols: | Dormancy/auxin associated family protein | chr1:21043414-21044469 FORWARD LENGTH=140
0	1.99986	0.901	0.3	0	Jin2	Ghir-A11G029080	Symbols: | Dormancy/auxin associated family protein | chr1:21043414-21044469 FORWARD LENGTH=140
0	1.86788	0.716	0.195	0	Jin2	Ghir-A09G018560	Symbols: | unknown protein; FUNCTIONS IN: molecular_function unknown; INVOLVED IN: biological_process unknown; LOCATED IN: chloroplast; EXPRESSED IN: 22 plant structures; EXPRESSED DURING: 13 growth stages; BEST Arabidopsis thaliana protein match is: unknown protein (TAIR:AT1G13390.2); Has 125 Blast hits to 125 proteins in 18 species: Archae - 0; Bacteria - 0; Metazoa - 0; Fungi - 0; Plants - 125…
0	1.83124	0.712	0.296	0	Jin2	Ghir-A10G016830	Symbols: SAG21, AtLEA5 | senescence-associated gene 21 | chr4:1046414-1046807 REVERSE LENGTH=97
0	1.67658	0.37	0.078	0	Jin2	Ghir-D05G001680	Symbols: | Bifunctional inhibitor/lipid-transfer protein/seed storage 2S albumin superfamily protein | chr2:4311160-4312035 REVERSE LENGTH=291
0	1.59986	0.389	0.123	0	Jin2	Ghir-A13G019500	Symbols: | Bifunctional inhibitor/lipid-transfer protein/seed storage 2S albumin superfamily protein | chr2:18626377-18626781 FORWARD LENGTH=134
0	1.58502	0.546	0.124	0	Jin2	Ghir-A02G002020	Symbols: XTH16 | xyloglucan endotransglucosylase/hydrolase 16 | chr3:8550222-8551248 FORWARD LENGTH=291
0	1.56202	0.719	0.268	0	Jin2	Ghir-D13G004870
0	1.52579	0.469	0.135	0	Jin2	Ghir-A03G001340	Symbols: TIP2;2, DELTA-TIP2 | tonoplast intrinsic protein 2;2 | chr4:9699318-9700250 FORWARD LENGTH=250
0	1.46949	0.383	0.072	0	Jin2	Ghir-A12G015100	Symbols: FLA9 | FASCICLIN-like arabinoogalactan 9 | chr1:982625-983368 REVERSE LENGTH=247
0	1.45784	0.389	0.087	0	Jin2	Ghir-A11G006630	Symbols: EXGT-A4, XTH5 | xyloglucan endotransglucosylase/hydrolase 5 | chr5:4475089-4476217 REVERSE LENGTH=293
0	1.43681	0.411	0.144	0	Jin2	Ghir-D11G006540	Symbols: EXGT-A4, XTH5 | xyloglucan endotransglucosylase/hydrolase 5 | chr5:4475089-4476217 REVERSE LENGTH=293
0	1.43163	0.441	0.097	0	Jin2	Ghir-D10G018920	Symbols: BXL1, ATBXL1 | beta-xylosidase 1 | chr5:20012179-20016659 REVERSE LENGTH=774
0	1.40694	0.301	0.032	0	Jin2	Ghir-D12G015320	Symbols: FLA9 | FASCICLIN-like arabinoogalactan 9 | chr1:982625-983368 REVERSE LENGTH=247
0	1.39396	0.679	0.238	0	Jin2	Ghir-D06G014450	Symbols: DYL1 | dormancy-associated protein-like 1 | chr1:9934252-9935216 REVERSE LENGTH=159
0	1.39365	0.511	0.102	0	Jin2	Ghir-A11G034930	Symbols: GAMMA-TIP, TIP1;1, GAMMA-TIP1 | gamma tonoplast intrinsic protein | chr2:15445490-15446336 FORWARD LENGTH=251
0	1.33572	0.376	0.089	0	Jin2	Ghir-D07G020490
0	1.32542	0.297	0.022	0	Jin2	Ghir-D11G035770	Symbols: GAMMA-TIP, TIP1;1, GAMMA-TIP1 | gamma tonoplast intrinsic protein | chr2:15445490-15446336 FORWARD LENGTH=251
0	1.30183	0.509	0.13	0	Jin2	Ghir-D02G021590	Symbols: | Uncharacterised protein family SERF | chr2:9829657-9830274 REVERSE LENGTH=78
0	1.28033	0.664	0.258	0	Jin2	Ghir-A02G000270	Symbols: UBC10 | ubiquitin-conjugating enzyme 10 | chr5:21632802-21633989 REVERSE LENGTH=148
0	1.2652	0.616	0.23	0	Jin2	Ghir-D07G022610	Symbols: IAA14, SLR | indole-3-acetic acid inducible 14 | chr4:8348521-8349923 REVERSE LENGTH=228
0	1.25825	0.383	0.136	0	Jin2	Ghir-D03G006940	Symbols: | Protein of unknown function, DUF642 | chr5:3644655-3646991 FORWARD LENGTH=366
0	1.24102	0.5	0.179	0	Jin2	Ghir-A05G001520	Symbols: | Bifunctional inhibitor/lipid-transfer protein/seed storage 2S albumin superfamily protein | chr2:4311160-4312035 REVERSE LENGTH=291
0	1.23855	0.422	0.098	0	Jin2	Ghir-D03G014820	Symbols: PIP2F, PIP2;4 | plasma membrane intrinsic protein 2;4 | chr5:24375673-24376939 REVERSE LENGTH=291
0	1.21367	0.352	0.062	0	Jin2	Ghir-A02G008500	Symbols: TUA2 | tubulin alpha-2 chain | chr1:18517737-18519729 FORWARD LENGTH=450
0	1.20832	0.376	0.082	0	Jin2	Ghir-A04G013790	Symbols: ATEXLA2, EXPL2, ATEXPL2, ATHEXP BETA 2.2, EXLA2 | expansin-like A2 | chr4:17978675-17979665 REVERSE LENGTH=265
0	1.19761	0.462	0.108	0	Jin2	Ghir-A05G016490	Symbols: DYL1 | dormancy-associated protein-like 1 | chr1:9934252-9935216 REVERSE LENGTH=159
0	1.18335	0.395	0.1	0	Jin2	Ghir-D01G000240	Symbols: PIP3, PIP3A, PIP2;7, SIMIP | plasma membrane intrinsic protein 3 | chr4:16708672-16709958 FORWARD LENGTH=280
0	1.17646	0.289	0.042	0	Jin2	Ghir-D09G024160	Symbols: BXL1, ATBXL1 | beta-xylosidase 1 | chr5:20012179-20016659 REVERSE LENGTH=774
0	1.16741	0.392	0.113	0	Jin2	Ghir-A07G020370
0	1.14425	0.585	0.253	0	Jin2	Ghir-A07G022530	Symbols: IAA14, SLR | indole-3-acetic acid inducible 14 | chr4:8348521-8349923 REVERSE LENGTH=228
0	1.1145	0.277	0.042	0	Jin2	Ghir-D13G002580	Symbols: | unknown protein; FUNCTIONS IN: molecular_function unknown; INVOLVED IN: biological_process unknown; LOCATED IN: endomembrane system; EXPRESSED IN: 21 plant structures; EXPRESSED DURING: 13 growth stages; Has 14 Blast hits to 14 proteins in 4 species: Archae - 0; Bacteria - 0; Metazoa - 0; Fungi - 0; Plants - 14; Viruses - 0; Other Eukaryotes - 0 (source: NCBI BLink). | chr5:734062-7346…
0	1.10358	0.695	0.352	0	Jin2	Ghir-D02G000290	Symbols: UBC10 | ubiquitin-conjugating enzyme 10 | chr5:21632802-21633989 REVERSE LENGTH=148
0	1.07881	0.286	0.045	0	Jin2	Ghir-D02G008830	Symbols: TUA2 | tubulin alpha-2 chain | chr1:18517737-18519729 FORWARD LENGTH=450
0	1.0768	0.746	0.417	0	Jin2	Ghir-D02G000300	Symbols: UBC10 | ubiquitin-conjugating enzyme 10 | chr5:21632802-21633989 REVERSE LENGTH=148
0	1.07555	0.352	0.059	0	Jin2	Ghir-D05G016310	Symbols: DYL1 | dormancy-associated protein-like 1 | chr1:9934252-9935216 REVERSE LENGTH=159
0	1.06306	0.262	0.046	0	Jin2	Ghir-D05G013640	Symbols: BGAL1 | beta galactosidase 1 | chr3:4511192-4515756 FORWARD LENGTH=847
0	1.0618	0.343	0.08	0	Jin2	Ghir-D10G004420	Symbols: LHB1B1, LHCB1.4 | light-harvesting chlorophyll-protein complex II subunit B1 | chr2:14524818-14525618 FORWARD LENGTH=266
0	1.0521	0.723	0.389	0	Jin2	Ghir-A02G000280	Symbols: UBC10 | ubiquitin-conjugating enzyme 10 | chr5:21632802-21633989 REVERSE LENGTH=148
0	1.04625	0.489	0.171	0	Jin2	Ghir-A11G007100	Symbols: | DCD (Development and Cell Death) domain protein | chr3:9990020-9991407 FORWARD LENGTH=296
0	1.04384	0.429	0.145	0	Jin2	Ghir-A08G001920	Symbols: ECT2 | evolutionarily conserved C-terminal region 2 | chr3:4385274-4388220 REVERSE LENGTH=667
0	1.04093	0.561	0.196	0	Jin2	Ghir-A01G016180	Symbols: PIP3B, PIP2;8 | plasma membrane intrinsic protein 2;8 | chr2:7301647-7303180 FORWARD LENGTH=278
0	1.03021	0.836	0.458	0	Jin2	Ghir-D05G017420	Symbols: PRXR1 | Peroxidase superfamily protein | chr4:11646613-11648312 REVERSE LENGTH=330
0	1.02001	0.31	0.074	0	Jin2	Ghir-A13G004740
0	1.01745	0.31	0.102	0	Jin2	Ghir-D01G013270	Symbols: AtSIP2, SIP2 | seed imbibition 2 | chr3:21288982-21292694 REVERSE LENGTH=773
0	1.00972	0.324	0.082	0	Jin2	Ghir-A01G000230	Symbols: PIP3B, PIP2;8 | plasma membrane intrinsic protein 2;8 | chr2:7301647-7303180 FORWARD LENGTH=278
0	1.00792	0.676	0.384	0	Jin2	Ghir-A06G013190	Symbols: DYL1 | dormancy-associated protein-like 1 | chr1:9934252-9935216 REVERSE LENGTH=159
0	0.986066	0.355	0.075	0	Jin2	Ghir-A08G021320	Symbols: RPT2 | Phototropic-responsive NPH3 family protein | chr2:13002920-13005573 REVERSE LENGTH=593
0	0.971349	0.322	0.082	0	Jin2	Ghir-D02G022320
0	0.962435	0.568	0.286	0	Jin2	Ghir-D13G015420	Symbols: | Translation initiation factor SUI1 family protein | chr1:20268710-20269390 REVERSE LENGTH=113
0	0.953324	0.305	0.064	0	Jin2	Ghir-A01G019320	Symbols: | unknown protein; FUNCTIONS IN: molecular_function unknown; INVOLVED IN: biological_process unknown; LOCATED IN: chloroplast; EXPRESSED IN: 24 plant structures; EXPRESSED DURING: 15 growth stages; BEST Arabidopsis thaliana protein match is: unknown protein (TAIR:AT5G06380.1); Has 84 Blast hits to 84 proteins in 12 species: Archae - 0; Bacteria - 0; Metazoa - 0; Fungi - 0; Plants - 84; V…
0	0.953093	0.689	0.359	0	Jin2	Ghir-D03G006170	Symbols: DELTA-TIP, TIP2;1, DELTA-TIP1, AQP1, ATTIP2;1 | delta tonoplast integral protein | chr3:5505534-5506788 FORWARD LENGTH=250
0	0.946537	0.386	0.15	0	Jin2	Ghir-D01G006780	Symbols: ATCXXS1, CXXS1 | C-terminal cysteine residue is changed to a serine 1 | chr1:3874518-3875311 FORWARD LENGTH=118
0	0.945596	0.369	0.109	0	Jin2	Ghir-A01G010260	Symbols: | unknown protein; FUNCTIONS IN: molecular_function unknown; INVOLVED IN: N-terminal protein myristoylation, anaerobic respiration; LOCATED IN: cellular_component unknown; EXPRESSED IN: leaf apex, inflorescence meristem, hypocotyl, root, flower; EXPRESSED DURING: petal differentiation and expansion stage; Has 47 Blast hits to 47 proteins in 13 species: Archae - 0; Bacteria - 0; Metazoa -…
0	0.941734	0.526	0.262	0	Jin2	Ghir-D02G014790	Symbols: MLP28 | MLP-like protein 28 | chr1:26710203-26711395 REVERSE LENGTH=335
0	0.934782	0.283	0.038	0	Jin2	Ghir-A05G039690	Symbols: PSAN | photosystem I reaction center subunit PSI-N, chloroplast, putative / PSI-N, putative (PSAN) | chr5:25628690-25629409 REVERSE LENGTH=181
0	0.933367	0.813	0.595	0	Jin2	Ghir-A03G013530	Symbols: MLP31 | MLP-like protein 31 | chr1:26713170-26714014 REVERSE LENGTH=171
0	0.929114	0.336	0.083	0	Jin2	Ghir-A11G013470	Symbols: IAA16 | indoleacetic acid-induced protein 16 | chr3:1288993-1290415 REVERSE LENGTH=236
0	0.920468	0.337	0.105	0	Jin2	Ghir-A05G004640
0	0.906506	0.431	0.177	0	Jin2	Ghir-A13G014740	Symbols: | Translation initiation factor SUI1 family protein | chr1:20268710-20269390 REVERSE LENGTH=113
0	0.899245	0.436	0.16	0	Jin2	Ghir-A05G027850	Symbols: | SEC14 cytosolic factor family protein / phosphoglyceride transfer family protein | chr4:5839761-5842158 FORWARD LENGTH=668
0	0.898312	0.402	0.145	0	Jin2	Ghir-D08G026450
0	0.89763	0.371	0.109	0	Jin2	Ghir-A05G009460	Symbols: NRPB7 | DNA-directed RNA polymerase II | chr5:23883499-23884976 FORWARD LENGTH=176
0	0.896391	0.566	0.23	0	Jin2	Ghir-D01G017710	Symbols: PIP3, PIP3A, PIP2;7, SIMIP | plasma membrane intrinsic protein 3 | chr4:16708672-16709958 FORWARD LENGTH=280
0	0.894345	0.554	0.234	0	Jin2	Ghir-D08G020060	Symbols: PIP1C, TMP-B, PIP1;3 | plasma membrane intrinsic protein 1C | chr1:225986-227176 REVERSE LENGTH=286
0	0.890534	0.591	0.338	0	Jin2	Ghir-A10G023700	Symbols: TMP-C, PIP1;4, PIP1E | plasma membrane intrinsic protein 1;4 | chr4:186143-187531 REVERSE LENGTH=287
0	0.868886	0.264	0.049	0	Jin2	Ghir-D05G013100	Symbols: PSAH2, PSAH-2, PSI-H | photosystem I subunit H2 | chr1:19454902-19455508 FORWARD LENGTH=145
0	0.867639	0.297	0.079	0	Jin2	Ghir-D01G020800	Symbols: | unknown protein; FUNCTIONS IN: molecular_function unknown; INVOLVED IN: biological_process unknown; LOCATED IN: chloroplast; EXPRESSED IN: 24 plant structures; EXPRESSED DURING: 15 growth stages; BEST Arabidopsis thaliana protein match is: unknown protein (TAIR:AT5G06380.1); Has 84 Blast hits to 84 proteins in 12 species: Archae - 0; Bacteria - 0; Metazoa - 0; Fungi - 0; Plants - 84; V…
0	0.864023	0.327	0.093	0	Jin2	Ghir-A13G012560	Symbols: | Sec14p-like phosphatidylinositol transfer family protein | chr1:27153823-27155609 REVERSE LENGTH=490
0	0.855003	0.288	0.06	0	Jin2	Ghir-D13G013130	Symbols: | Sec14p-like phosphatidylinositol transfer family protein | chr1:27153823-27155609 REVERSE LENGTH=490
0	0.848308	0.297	0.071	0	Jin2	Ghir-D06G002210	Symbols: WLIM1 | GATA type zinc finger transcription factor family protein | chr1:3346677-3347763 REVERSE LENGTH=190
0	0.837174	0.359	0.127	0	Jin2	Ghir-D09G005970	Symbols: ATAILP1, AILP1 | Aluminium induced protein with YGL and LRDR motifs | chr5:6423398-6425785 FORWARD LENGTH=234
0	0.826762	0.276	0.072	0	Jin2	Ghir-D11G025690
0	0.823282	0.579	0.324	0	Jin2	Ghir-D10G026170	Symbols: TMP-C, PIP1;4, PIP1E | plasma membrane intrinsic protein 1;4 | chr4:186143-187531 REVERSE LENGTH=287
0	0.820621	0.497	0.232	0	Jin2	Ghir-A06G016590
0	0.818096	0.271	0.052	0	Jin2	Ghir-A08G019730	Symbols: PSBW | photosystem II reaction center W | chr2:13019326-13020053 REVERSE LENGTH=133
0	0.808061	0.272	0.061	0	Jin2	Ghir-A13G018720	Symbols: | Drought-responsive family protein | chr3:1682432-1684323 REVERSE LENGTH=223
0	0.801534	0.468	0.201	0	Jin2	Ghir-D06G017480
0	0.801095	0.306	0.089	0	Jin2	Ghir-D12G009450	Symbols: RALFL34 | ralf-like 34 | chr5:26768120-26768509 FORWARD LENGTH=129
0	0.791438	0.455	0.208	0	Jin2	Ghir-A11G030390	Symbols: | Translation initiation factor SUI1 family protein | chr1:20268710-20269390 REVERSE LENGTH=113
0	0.777064	0.347	0.117	0	Jin2	Ghir-A07G003400	Symbols: VAMP711, ATVAMP711 | vesicle-associated membrane protein 711 | chr4:15526407-15527651 REVERSE LENGTH=219
0	0.776749	0.281	0.073	0	Jin2	Ghir-A03G004100	Symbols: PIP2F, PIP2;4 | plasma membrane intrinsic protein 2;4 | chr5:24375673-24376939 REVERSE LENGTH=291
0	0.76096	0.849	0.718	0	Jin2	Ghir-A04G008980	Symbols: MT2A, ATMT-K, ATMT-1 | metallothionein 2A | chr3:2889737-2890188 REVERSE LENGTH=81
0	0.74508	0.256	0.054	0	Jin2	Ghir-A02G003680	Symbols: IAA14, SLR | indole-3-acetic acid inducible 14 | chr4:8348521-8349923 REVERSE LENGTH=228
0	0.711997	0.314	0.103	0	Jin2	Ghir-D04G017160	Symbols: TUA6 | Tubulin/FtsZ family protein | chr4:8548769-8550319 REVERSE LENGTH=450
0	0.647041	0.959	0.889	0	Jin2	Ghir-A02G005030	Symbols: TCTP | translationally controlled tumor protein | chr3:5669709-5670729 REVERSE LENGTH=168
8.37876e-305	0.88324	0.375	0.15	4.3965e-300	Jin2	Ghir-A01G006480	Symbols: ATCXXS1, CXXS1 | C-terminal cysteine residue is changed to a serine 1 | chr1:3874518-3875311 FORWARD LENGTH=118
2.04317e-293	0.768593	0.38	0.154	1.07209e-288	Jin2	Ghir-D05G033990	Symbols: PSBR | photosystem II subunit R | chr1:29736085-29736781 FORWARD LENGTH=140
8.17741e-287	0.708035	0.416	0.181	4.29085e-282	Jin2	Ghir-D05G021900	Symbols: TUA2 | tubulin alpha-2 chain | chr1:18517737-18519729 FORWARD LENGTH=450
2.441e-284	0.702177	0.357	0.137	1.28084e-279	Jin2	Ghir-A05G009320	Symbols: TUB8 | tubulin beta 8 | chr5:8042962-8044528 FORWARD LENGTH=449
5.10582e-277	0.742849	0.403	0.178	2.67913e-272	Jin2	Ghir-A03G005520	Symbols: | Adenine nucleotide alpha hydrolases-like superfamily protein | chr3:19989658-19991019 REVERSE LENGTH=160
8.70483e-276	0.738443	0.403	0.177	4.5676e-271	Jin2	Ghir-A04G012800	Symbols: TUA2 | tubulin alpha-2 chain | chr1:18517737-18519729 FORWARD LENGTH=450
5.8734e-271	0.733791	0.388	0.169	3.08189e-266	Jin2	Ghir-A04G002030	Symbols: | Translation initiation factor SUI1 family protein | chr1:20268710-20269390 REVERSE LENGTH=113
3.52565e-268	0.681783	0.296	0.103	1.84998e-263	Jin2	Ghir-A04G005210	Symbols: PSBR | photosystem II subunit R | chr1:29736085-29736781 FORWARD LENGTH=140
1.09732e-259	0.550147	0.774	0.624	5.75787e-255	Jin2	Ghir-A11G035220	Symbols: HSC70-1, HSP70-1, AT-HSC70-1, HSC70 | heat shock cognate protein 70-1 | chr5:554055-556334 REVERSE LENGTH=651
5.97322e-252	0.693664	0.306	0.115	3.13427e-247	Jin2	Ghir-A03G020180	Symbols: | Uncharacterised protein family SERF | chr2:9829657-9830274 REVERSE LENGTH=78
1.25461e-250	0.898767	0.263	0.087	6.5832e-246	Jin2	Ghir-A09G001660	Symbols: GASA4 | GAST1 protein homolog 4 | chr5:4945017-4946025 FORWARD LENGTH=106
7.58376e-249	0.596744	0.691	0.507	3.97935e-244	Jin2	Ghir-D08G004620	Symbols: ATARFA1F, ARFA1F | ADP-ribosylation factor A1F | chr1:3513189-3514230 REVERSE LENGTH=181
1.41834e-248	0.665895	0.613	0.402	7.44233e-244	Jin2	Ghir-D07G007690	Symbols: EIF-5A, ELF5A-1, ATELF5A-1, EIF5A | eukaryotic elongation factor 5A-1 | chr1:4773631-4774668 FORWARD LENGTH=158
1.19235e-233	0.638045	0.591	0.388	6.25649e-229	Jin2	Ghir-A08G004410	Symbols: ATARFA1F, ARFA1F | ADP-ribosylation factor A1F | chr1:3513189-3514230 REVERSE LENGTH=181
1.68494e-229	0.666356	0.334	0.142	8.84119e-225	Jin2	Ghir-A05G017350	Symbols: ATCXXS1, CXXS1 | C-terminal cysteine residue is changed to a serine 1 | chr1:3874518-3875311 FORWARD LENGTH=118
3.48415e-220	0.688074	0.475	0.265	1.8282e-215	Jin2	Ghir-A13G019040	Symbols: RCI2B | Low temperature and salt responsive protein family | chr3:1758179-1758452 REVERSE LENGTH=54
7.10161e-218	0.6187	0.262	0.094	3.72636e-213	Jin2	Ghir-D04G007540	Symbols: | Protein containing PAM2 motif which mediates interaction with the PABC domain of polyadenyl binding proteins. | chr4:8218517-8219037 FORWARD LENGTH=143
2.72286e-217	0.607715	0.652	0.476	1.42874e-212	Jin2	Ghir-D11G030530	Symbols: | Translation initiation factor SUI1 family protein | chr1:20268710-20269390 REVERSE LENGTH=113
2.34224e-215	0.657632	0.498	0.29	1.22902e-210	Jin2	Ghir-A07G000960	Symbols: OXS3, ATOXS3 | oxidative stress 3 | chr5:22895847-22896502 REVERSE LENGTH=172
1.48418e-213	0.620275	0.287	0.112	7.78777e-209	Jin2	Ghir-D07G007410	Symbols: RGP3, RGP | reversibly glycosylated polypeptide 3 | chr3:2708347-2709714 REVERSE LENGTH=362
3.29453e-212	0.659546	0.351	0.158	1.72871e-207	Jin2	Ghir-D01G005520	Symbols: | 3-hydroxyacyl-CoA dehydrogenase family protein | chr3:5145054-5146613 FORWARD LENGTH=294
7.34081e-209	0.635593	0.262	0.096	3.85187e-204	Jin2	Ghir-D13G024390	Symbols: ASN1, DIN6, AT-ASN1 | glutamine-dependent asparagine synthase 1 | chr3:17438136-17441043 REVERSE LENGTH=584
1.78437e-204	0.689055	0.351	0.163	9.36294e-200	Jin2	Ghir-A10G002080	Symbols: | Aluminium induced protein with YGL and LRDR motifs | chr4:13727665-13728683 REVERSE LENGTH=250
9.89068e-204	0.460817	0.573	0.36	5.18984e-199	Jin2	Ghir-A02G013330	Symbols: DELTA-TIP, TIP2;1, DELTA-TIP1, AQP1, ATTIP2;1 | delta tonoplast integral protein | chr3:5505534-5506788 FORWARD LENGTH=250
1.06417e-202	0.648857	0.51	0.318	5.58392e-198	Jin2	Ghir-D06G019440	Symbols: ATJ2, J2 | DNAJ homologue 2 | chr5:7303798-7305668 REVERSE LENGTH=419
4.11387e-202	0.657414	0.434	0.23	2.15863e-197	Jin2	Ghir-A07G003050	Symbols: ATTIL, TIL | temperature-induced lipocalin | chr5:23500512-23501156 REVERSE LENGTH=186
5.21337e-201	0.626745	0.402	0.208	2.73556e-196	Jin2	Ghir-D08G012660	Symbols: UBC10 | ubiquitin-conjugating enzyme 10 | chr5:21632802-21633989 REVERSE LENGTH=148
3.51598e-200	0.667592	0.255	0.096	1.8449e-195	Jin2	Ghir-A01G007390	Symbols: VTC2 | mannose-1-phosphate guanylyltransferase (GDP)s;GDP-galactose:mannose-1-phosphate guanylyltransferases;GDP-galactose:glucose-1-phosphate guanylyltransferases;GDP-galactose:myoinositol-1-phosphate guanylyltransferases;glucose-1-phosphate guanylyltransferase | chr4:13499262-13501145 REVERSE LENGTH=442
5.08497e-197	0.562524	0.54	0.338	2.66818e-192	Jin2	Ghir-A11G006130	Symbols: ACT7 | actin 7 | chr5:3052809-3054220 FORWARD LENGTH=377
4.75871e-196	0.620432	0.314	0.137	2.49699e-191	Jin2	Ghir-A05G013450	Symbols: PAP2, IAA27 | phytochrome-associated protein 2 | chr4:14323665-14325213 REVERSE LENGTH=305
2.8289e-192	0.606248	0.274	0.112	1.48438e-187	Jin2	Ghir-A01G011770	Symbols: UBQ4 | ubiquitin 4 | chr5:6973315-6974463 REVERSE LENGTH=382
2.35868e-188	0.647093	0.49	0.307	1.23765e-183	Jin2	Ghir-D11G008300	Symbols: ATJ3, ATJ | DNAJ homologue 3 | chr3:15869115-15871059 REVERSE LENGTH=420
3.27019e-186	0.608198	0.333	0.155	1.71594e-181	Jin2	Ghir-D05G027890	Symbols: | SEC14 cytosolic factor family protein / phosphoglyceride transfer family protein | chr4:5839761-5842158 FORWARD LENGTH=668
2.30752e-184	0.567908	0.618	0.45	1.2108e-179	Jin2	Ghir-D02G005370	Symbols: TCTP | translationally controlled tumor protein | chr3:5669709-5670729 REVERSE LENGTH=168
4.62042e-179	0.617237	0.459	0.271	2.42442e-174	Jin2	Ghir-D10G002880	Symbols: | Aluminium induced protein with YGL and LRDR motifs | chr4:13727665-13728683 REVERSE LENGTH=250
3.37811e-176	0.484403	0.68	0.535	1.77256e-171	Jin2	Ghir-A05G007880	Symbols: CAM5 | calmodulin 5 | chr2:11532069-11534176 FORWARD LENGTH=181
1.1334e-170	0.478676	0.677	0.539	5.94716e-166	Jin2	Ghir-A08G025610	Symbols: PFN1, PRF1 | profilin 1 | chr2:8517074-8518067 REVERSE LENGTH=131
2.79783e-170	0.913503	0.726	0.652	1.46808e-165	Jin2	Ghir-A04G013330
4.31574e-167	0.563562	0.406	0.226	2.26456e-162	Jin2	Ghir-D11G008160	Symbols: MEE63, MAGO, HAP1 | mago nashi family protein | chr1:403467-404401 REVERSE LENGTH=150
1.12306e-161	0.469915	0.687	0.552	5.89289e-157	Jin2	Ghir-D11G036090	Symbols: HSC70-1, HSP70-1, AT-HSC70-1, HSC70 | heat shock cognate protein 70-1 | chr5:554055-556334 REVERSE LENGTH=651
6.79095e-161	0.508104	0.641	0.495	3.56335e-156	Jin2	Ghir-A07G004580	Symbols: | B12D protein | chr3:17778471-17779299 FORWARD LENGTH=88
2.23233e-154	0.448284	0.252	0.105	1.17135e-149	Jin2	Ghir-A05G021970	Symbols: TUA2 | tubulin alpha-2 chain | chr1:18517737-18519729 FORWARD LENGTH=450
1.00096e-150	0.521715	0.261	0.115	5.25222e-146	Jin2	Ghir-D03G014030	Symbols: UBC13 | ubiquitin-conjugating enzyme 13 | chr3:17096120-17097315 REVERSE LENGTH=166
6.53525e-150	0.565763	0.474	0.309	3.42917e-145	Jin2	Ghir-A06G018560	Symbols: ATJ2, J2 | DNAJ homologue 2 | chr5:7303798-7305668 REVERSE LENGTH=419
1.54173e-145	0.568975	0.382	0.218	8.08976e-141	Jin2	Ghir-D11G007050	Symbols: | DCD (Development and Cell Death) domain protein | chr3:9990020-9991407 FORWARD LENGTH=296
2.17385e-144	0.509757	0.287	0.136	1.14066e-139	Jin2	Ghir-A11G023720	Symbols: ACT7 | actin 7 | chr5:3052809-3054220 FORWARD LENGTH=377
5.57968e-143	0.669304	0.301	0.15	2.92777e-138	Jin2	Ghir-D03G016460	Symbols: TMP-C, PIP1;4, PIP1E | plasma membrane intrinsic protein 1;4 | chr4:186143-187531 REVERSE LENGTH=287
1.36991e-141	0.509506	0.282	0.133	7.18821e-137	Jin2	Ghir-D11G024060	Symbols: ACT7 | actin 7 | chr5:3052809-3054220 FORWARD LENGTH=377
1.70859e-141	0.54466	0.492	0.32	8.9653e-137	Jin2	Ghir-D02G021280	Symbols: TUA2 | tubulin alpha-2 chain | chr1:18517737-18519729 FORWARD LENGTH=450
1.96127e-141	0.505606	0.253	0.113	1.02912e-136	Jin2	Ghir-D10G012010	Symbols: UBC10 | ubiquitin-conjugating enzyme 10 | chr5:21632802-21633989 REVERSE LENGTH=148
2.25157e-141	0.534094	0.348	0.186	1.18145e-136	Jin2	Ghir-A11G033230	Symbols: ACBP6, ACBP | acyl-CoA-binding protein 6 | chr1:11411132-11412099 REVERSE LENGTH=92
1.35265e-139	0.998474	0.438	0.27	7.09763e-135	Jin2	Ghir-A03G013540	Symbols: MLP31 | MLP-like protein 31 | chr1:26713170-26714014 REVERSE LENGTH=171
1.71735e-139	0.543286	0.318	0.166	9.01127e-135	Jin2	Ghir-A02G008090	Symbols: ECHIA, E-COAH-2 | enoyl-CoA hydratase/isomerase A | chr4:9176864-9177978 REVERSE LENGTH=265
4.55029e-136	0.638482	0.321	0.171	2.38763e-131	Jin2	Ghir-D01G007720	Symbols: VTC2 | mannose-1-phosphate guanylyltransferase (GDP)s;GDP-galactose:mannose-1-phosphate guanylyltransferases;GDP-galactose:glucose-1-phosphate guanylyltransferases;GDP-galactose:myoinositol-1-phosphate guanylyltransferases;glucose-1-phosphate guanylyltransferase | chr4:13499262-13501145 REVERSE LENGTH=442
4.20387e-134	0.54942	0.37	0.215	2.20586e-129	Jin2	Ghir-D05G018270	Symbols: HMGB3, NFD3, NFD03 | high mobility group B3 | chr1:7179825-7181193 FORWARD LENGTH=147
9.14359e-119	0.434285	0.721	0.621	4.79782e-114	Jin2	Ghir-A08G008210	Symbols: SAG21, AtLEA5 | senescence-associated gene 21 | chr4:1046414-1046807 REVERSE LENGTH=97
1.46146e-118	0.486534	0.383	0.233	7.66855e-114	Jin2	Ghir-D02G022450	Symbols: ATRBP47B, RBP47B | RNA-binding protein 47B | chr3:6611398-6613823 REVERSE LENGTH=435
1.07545e-114	0.400593	0.623	0.494	5.64311e-110	Jin2	Ghir-D05G007930	Symbols: CAM7 | calmodulin 7 | chr3:15664619-15666355 REVERSE LENGTH=149
3.5766e-113	0.40196	0.62	0.5	1.87671e-108	Jin2	Ghir-D08G026480	Symbols: PFN1, PRF1 | profilin 1 | chr2:8517074-8518067 REVERSE LENGTH=131
5.24677e-113	0.406508	0.65	0.533	2.75308e-108	Jin2	Ghir-D13G019760	Symbols: RCI2B | Low temperature and salt responsive protein family | chr3:1758179-1758452 REVERSE LENGTH=54
3.75471e-110	0.511184	0.299	0.162	1.97017e-105	Jin2	Ghir-A02G009100	Symbols: SSI2, FAB2 | Plant stearoyl-acyl-carrier-protein desaturase family protein | chr2:18120107-18122495 FORWARD LENGTH=401
4.77191e-108	0.476093	0.266	0.137	2.50392e-103	Jin2	Ghir-A09G003520	Symbols: | CONTAINS InterPro DOMAIN/s: EF-Hand 1, calcium-binding site (InterPro:IPR018247); BEST Arabidopsis thaliana protein match is: unknown protein (TAIR:AT2G41730.1); Has 1807 Blast hits to 1807 proteins in 277 species: Archae - 0; Bacteria - 0; Metazoa - 736; Fungi - 347; Plants - 385; Viruses - 0; Other Eukaryotes - 339 (source: NCBI BLink). | chr5:16290770-16291402 FORWARD LENGTH=210
2.94954e-106	0.2797	0.546	0.391	1.54768e-101	Jin2	Ghir-D04G011880	Symbols: GAMMA-TIP, TIP1;1, GAMMA-TIP1 | gamma tonoplast intrinsic protein | chr2:15445490-15446336 FORWARD LENGTH=251
3.16341e-106	0.447394	0.484	0.342	1.6599e-101	Jin2	Ghir-A05G002770	Symbols: PFN3, PRF3 | profilin 3 | chr5:22909882-22910821 REVERSE LENGTH=168
1.00959e-105	0.472198	0.284	0.154	5.29755e-101	Jin2	Ghir-A05G018260	Symbols: HMGB2, HMG BETA 1, NFD2, NFD02 | high mobility group B2 | chr1:7177282-7178487 FORWARD LENGTH=144
1.51777e-102	0.502493	0.314	0.183	7.96404e-98	Jin2	Ghir-A11G025010	Symbols: CAT2 | cationic amino acid transporter 2 | chr1:21464185-21468141 REVERSE LENGTH=635
3.63635e-102	0.613726	0.716	0.673	1.90807e-97	Jin2	Ghir-A10G017410	Symbols: MLP423 | MLP-like protein 423 | chr1:8500653-8501458 REVERSE LENGTH=155
4.15489e-102	0.519015	0.732	0.662	2.18015e-97	Jin2	Ghir-A11G002610	Symbols: | Bifunctional inhibitor/lipid-transfer protein/seed storage 2S albumin superfamily protein | chr2:18626377-18626781 FORWARD LENGTH=134
1.17864e-97	0.509408	0.313	0.186	6.18457e-93	Jin2	Ghir-D02G000550	Symbols: | saposin B domain-containing protein | chr3:19186970-19188436 FORWARD LENGTH=213
3.67543e-97	0.494631	0.373	0.239	1.92857e-92	Jin2	Ghir-A11G025530
3.90666e-96	0.457636	0.307	0.177	2.0499e-91	Jin2	Ghir-A03G021010	Symbols: ATRBP47B, RBP47B | RNA-binding protein 47B | chr3:6611398-6613823 REVERSE LENGTH=435
1.23437e-94	0.444778	0.585	0.473	6.47696e-90	Jin2	Ghir-A11G024840
1.04385e-92	0.59789	0.527	0.41	5.47731e-88	Jin2	Ghir-D11G002600	Symbols: | Bifunctional inhibitor/lipid-transfer protein/seed storage 2S albumin superfamily protein | chr2:18626377-18626781 FORWARD LENGTH=134
6.14753e-92	0.463063	0.372	0.238	3.22573e-87	Jin2	Ghir-A09G006330	Symbols: ATAILP1, AILP1 | Aluminium induced protein with YGL and LRDR motifs | chr5:6423398-6425785 FORWARD LENGTH=234
3.13608e-90	0.376164	0.254	0.134	1.64556e-85	Jin2	Ghir-A01G020490	Symbols: GAMMA-TIP, TIP1;1, GAMMA-TIP1 | gamma tonoplast intrinsic protein | chr2:15445490-15446336 FORWARD LENGTH=251
9.71909e-89	0.446323	0.281	0.162	5.0998e-84	Jin2	Ghir-A03G013970	Symbols: | Ribosome associated membrane protein RAMP4 | chr1:9493064-9493898 FORWARD LENGTH=68
8.78793e-86	0.33963	0.693	0.617	4.61121e-81	Jin2	Ghir-D10G001850	Symbols: UBQ11 | ubiquitin 11 | chr4:2588271-2588960 REVERSE LENGTH=229
1.02929e-85	0.419583	0.446	0.323	5.40087e-81	Jin2	Ghir-A12G004540	Symbols: | Translation elongation factor EF1B, gamma chain | chr1:3120162-3122152 FORWARD LENGTH=414
5.53301e-82	0.413543	0.288	0.169	2.90328e-77	Jin2	Ghir-D09G005640	Symbols: KAB1, KV-BETA1 | potassium channel beta subunit 1 | chr1:1313662-1315420 FORWARD LENGTH=328
1.65575e-79	0.439929	0.295	0.18	8.68806e-75	Jin2	Ghir-A07G007420	Symbols: RGP3, RGP | reversibly glycosylated polypeptide 3 | chr3:2708347-2709714 REVERSE LENGTH=362
3.18971e-76	0.329653	0.523	0.401	1.6737e-71	Jin2	Ghir-A04G007820	Symbols: GAMMA-TIP, TIP1;1, GAMMA-TIP1 | gamma tonoplast intrinsic protein | chr2:15445490-15446336 FORWARD LENGTH=251
6.07438e-76	0.291701	0.755	0.708	3.18735e-71	Jin2	Ghir-A02G011540
7.06306e-76	0.415443	0.29	0.177	3.70613e-71	Jin2	Ghir-D11G002410	Symbols: UBC10 | ubiquitin-conjugating enzyme 10 | chr5:21632802-21633989 REVERSE LENGTH=148
1.31542e-74	0.41826	0.357	0.242	6.90227e-70	Jin2	Ghir-D12G004490	Symbols: | Translation elongation factor EF1B, gamma chain | chr1:3120162-3122152 FORWARD LENGTH=414
7.91623e-74	0.37724	0.449	0.333	4.1538e-69	Jin2	Ghir-D04G017700
6.79238e-72	0.395736	0.266	0.158	3.5641e-67	Jin2	Ghir-D04G016800	Symbols: RPS6, RPS6A | ribosomal protein S6 | chr4:15346306-15347714 REVERSE LENGTH=250
6.28757e-69	0.480762	0.502	0.4	3.29921e-64	Jin2	Ghir-A02G008050	Symbols: SAH7 | Pollen Ole e 1 allergen and extensin family protein | chr4:5550563-5551259 FORWARD LENGTH=159
1.90707e-64	0.418175	0.257	0.158	1.00068e-59	Jin2	Ghir-A06G009480	Symbols: GAMMA-VPE, GAMMAVPE | gamma vacuolar processing enzyme | chr4:15900557-15903161 REVERSE LENGTH=494
2.87062e-60	0.358013	0.387	0.282	1.50627e-55	Jin2	Ghir-A04G008420	Symbols: | GTP binding Elongation factor Tu family protein | chr5:24289226-24290675 FORWARD LENGTH=449
4.30259e-60	0.387715	0.296	0.196	2.25765e-55	Jin2	Ghir-D13G019650	Symbols: | Peptidase C15, pyroglutamyl peptidase I-like | chr1:21256743-21257640 FORWARD LENGTH=219
1.44498e-57	0.348577	0.253	0.156	7.58209e-53	Jin2	Ghir-D05G025580	Symbols: | unknown protein; Has 52 Blast hits to 52 proteins in 18 species: Archae - 0; Bacteria - 0; Metazoa - 0; Fungi - 0; Plants - 52; Viruses - 0; Other Eukaryotes - 0 (source: NCBI BLink). | chr1:27109521-27110327 REVERSE LENGTH=97
2.40865e-56	0.373781	0.316	0.218	1.26387e-51	Jin2	Ghir-D05G034880	Symbols: MBF1B, ATMBF1B | multiprotein bridging factor 1B | chr3:21707367-21708625 FORWARD LENGTH=142
4.05152e-56	0.356879	0.345	0.245	2.12591e-51	Jin2	Ghir-D03G008890	Symbols: UBC10 | ubiquitin-conjugating enzyme 10 | chr5:21632802-21633989 REVERSE LENGTH=148
1.60742e-55	0.356744	0.291	0.194	8.43444e-51	Jin2	Ghir-A11G002430	Symbols: UBC10 | ubiquitin-conjugating enzyme 10 | chr5:21632802-21633989 REVERSE LENGTH=148
2.19137e-55	0.335894	0.491	0.405	1.14985e-50	Jin2	Ghir-A01G009540	Symbols: HMGB3, NFD3, NFD03 | high mobility group B3 | chr1:7179825-7181193 FORWARD LENGTH=147
2.29967e-54	0.341628	0.364	0.265	1.20668e-49	Jin2	Ghir-A10G001380	Symbols: | Quinone reductase family protein | chr4:13661458-13663243 REVERSE LENGTH=205
3.22674e-54	0.345258	0.269	0.175	1.69314e-49	Jin2	Ghir-A13G000730	Symbols: | unknown protein; BEST Arabidopsis thaliana protein match is: unknown protein (TAIR:AT3G05570.1); Has 30201 Blast hits to 17322 proteins in 780 species: Archae - 12; Bacteria - 1396; Metazoa - 17338; Fungi - 3422; Plants - 5037; Viruses - 0; Other Eukaryotes - 2996 (source: NCBI BLink). | chr4:18268514-18269034 FORWARD LENGTH=86
6.18185e-54	0.368611	0.259	0.168	3.24374e-49	Jin2	Ghir-A05G016930	Symbols: SC3 | secretory carrier 3 | chr1:22586035-22588664 FORWARD LENGTH=289
2.77453e-53	0.297558	0.567	0.485	1.45585e-48	Jin2	Ghir-A10G001070	Symbols: UBQ11 | ubiquitin 11 | chr4:2588271-2588960 REVERSE LENGTH=229
3.19478e-52	0.353255	0.387	0.292	1.67636e-47	Jin2	Ghir-D10G018980	Symbols: | Ribosomal L29e protein family | chr3:2114402-2114877 REVERSE LENGTH=83
1.21392e-51	0.326211	0.363	0.264	6.36966e-47	Jin2	Ghir-D05G002900	Symbols: PFN3, PRF3 | profilin 3 | chr5:22909882-22910821 REVERSE LENGTH=168
2.44761e-51	0.366661	0.275	0.184	1.28431e-46	Jin2	Ghir-A10G006280	Symbols: ATNADP-ME4, NADP-ME4 | NADP-malic enzyme 4 | chr1:30007655-30011179 REVERSE LENGTH=646
3.76359e-51	0.361008	0.282	0.191	1.97483e-46	Jin2	Ghir-A10G000920	Symbols: ATRBP45B, RBP45B | RNA-binding (RRM/RBD/RNP motifs) family protein | chr1:3914895-3917941 FORWARD LENGTH=405
8.93246e-50	0.301865	0.516	0.434	4.68704e-45	Jin2	Ghir-A11G012100	Symbols: emb2386 | Ribosomal protein L19e family protein | chr1:608120-609391 REVERSE LENGTH=214
2.05119e-48	0.358017	0.309	0.22	1.0763e-43	Jin2	Ghir-D10G001700	Symbols: ATRBP45B, RBP45B | RNA-binding (RRM/RBD/RNP motifs) family protein | chr1:3914895-3917941 FORWARD LENGTH=405
3.10668e-48	0.356218	0.344	0.253	1.63014e-43	Jin2	Ghir-A13G018660	Symbols: | Hypoxia-responsive family protein | chr3:1612860-1613748 FORWARD LENGTH=97
2.04683e-47	0.32783	0.366	0.274	1.07401e-42	Jin2	Ghir-D05G025010	Symbols: | Ribosomal protein S13/S18 family | chr1:12370285-12371465 REVERSE LENGTH=152
2.05251e-47	0.334051	0.251	0.165	1.07699e-42	Jin2	Ghir-A03G006920	Symbols: ATBAG7, BAG7 | BCL-2-associated athanogene 7 | chr5:25052377-25054170 REVERSE LENGTH=446
3.08816e-46	0.340241	0.285	0.197	1.62042e-41	Jin2	Ghir-A12G023530	Symbols: | Nucleotide excision repair, TFIIH, subunit TTDA | chr1:4222296-4222603 FORWARD LENGTH=71
2.76028e-45	0.320596	0.269	0.183	1.44837e-40	Jin2	Ghir-D06G013290	Symbols: ATGH9A1, TSD1, DEC, KOR, RSW2, IRX2, KOR1, GH9A1 | glycosyl hydrolase 9A1 | chr5:20197765-20200168 REVERSE LENGTH=621
6.1459e-45	0.306867	0.46	0.375	3.22488e-40	Jin2	Ghir-D03G000710	Symbols: ASK2, SKP1B | E3 ubiquitin ligase SCF complex subunit SKP1/ASK1 family protein | chr5:16854495-16855516 REVERSE LENGTH=171
3.01361e-44	0.35929	0.513	0.438	1.5813e-39	Jin2	Ghir-D02G008430	Symbols: SAH7 | Pollen Ole e 1 allergen and extensin family protein | chr4:5550563-5551259 FORWARD LENGTH=159
6.17635e-44	0.318841	0.306	0.218	3.24085e-39	Jin2	Ghir-A06G011670	Symbols: ATGH9A1, TSD1, DEC, KOR, RSW2, IRX2, KOR1, GH9A1 | glycosyl hydrolase 9A1 | chr5:20197765-20200168 REVERSE LENGTH=621
1.41317e-40	0.284742	0.469	0.392	7.41521e-36	Jin2	Ghir-D08G022660	Symbols: ARS27A, RS27A | ribosomal protein S27 | chr3:22611710-22612632 FORWARD LENGTH=86
3.21636e-40	0.277768	0.475	0.398	1.68769e-35	Jin2	Ghir-A03G007950	Symbols: EIF-5A, ELF5A-1, ATELF5A-1, EIF5A | eukaryotic elongation factor 5A-1 | chr1:4773631-4774668 FORWARD LENGTH=158
4.14851e-40	0.307132	0.366	0.284	2.1768e-35	Jin2	Ghir-A01G002560	Symbols: | Ribosomal protein L14 | chr4:13594104-13595187 REVERSE LENGTH=134
3.30184e-39	0.316417	0.309	0.227	1.73254e-34	Jin2	Ghir-D13G018790	Symbols: IAA16 | indoleacetic acid-induced protein 16 | chr3:1288993-1290415 REVERSE LENGTH=236
9.31255e-39	0.319056	0.38	0.304	4.88648e-34	Jin2	Ghir-A04G010940	Symbols: | Aldolase-type TIM barrel family protein | chr5:4302080-4304212 REVERSE LENGTH=438
2.78387e-38	0.283183	0.305	0.222	1.46075e-33	Jin2	Ghir-A02G018870	Symbols: ASK2, SKP1B | E3 ubiquitin ligase SCF complex subunit SKP1/ASK1 family protein | chr5:16854495-16855516 REVERSE LENGTH=171
2.42235e-37	0.313408	0.309	0.226	1.27106e-32	Jin2	Ghir-A01G005680	Symbols: | Aluminium induced protein with YGL and LRDR motifs | chr4:13727665-13728683 REVERSE LENGTH=250
5.67068e-37	0.263346	0.583	0.531	2.97552e-32	Jin2	Ghir-A13G014750	Symbols: UBQ4 | ubiquitin 4 | chr5:6973315-6974463 REVERSE LENGTH=382
1.82088e-35	0.335157	0.296	0.223	9.55452e-31	Jin2	Ghir-A02G000570	Symbols: | saposin B domain-containing protein | chr3:19186970-19188436 FORWARD LENGTH=213
1.84202e-34	0.302381	0.37	0.29	9.66544e-30	Jin2	Ghir-D10G000810	Symbols: POM1, ERH2, ELP1, CTL1, ELP, HOT2, ATCTL1 | Chitinase family protein | chr1:1766833-1768117 REVERSE LENGTH=321
3.91198e-33	0.295282	0.3	0.227	2.05269e-28	Jin2	Ghir-A01G019640	Symbols: MMZ3, UEV1C | MMS ZWEI homologue 3 | chr2:15143012-15143998 REVERSE LENGTH=146
4.19314e-33	0.268334	0.509	0.451	2.20023e-28	Jin2	Ghir-D13G000780	Symbols: | Ribosomal protein S26e family protein | chr2:16945215-16946345 REVERSE LENGTH=131
1.33293e-32	0.296174	0.294	0.221	6.99416e-28	Jin2	Ghir-A13G018940	Symbols: | Peptidase C15, pyroglutamyl peptidase I-like | chr1:21256743-21257640 FORWARD LENGTH=219
3.06293e-32	0.261288	0.787	0.78	1.60718e-27	Jin2	Ghir-D01G013350
1.4421e-31	0.296603	0.348	0.276	7.56699e-27	Jin2	Ghir-A02G018600	Symbols: | Ribosomal protein L2 family | chr4:17097613-17098656 FORWARD LENGTH=258
5.91364e-31	0.266832	0.26	0.189	3.103e-26	Jin2	Ghir-A05G012180	Symbols: J8 | Chaperone DnaJ-domain superfamily protein | chr1:30403863-30404549 REVERSE LENGTH=163
2.39948e-30	0.264775	0.426	0.364	1.25905e-25	Jin2	Ghir-D07G004620	Symbols: | B12D protein | chr3:17778471-17779299 FORWARD LENGTH=88
6.62404e-30	0.274897	0.266	0.197	3.47577e-25	Jin2	Ghir-A02G009820	Symbols: HMGB2, HMG BETA 1, NFD2, NFD02 | high mobility group B2 | chr1:7177282-7178487 FORWARD LENGTH=144
3.58422e-28	0.283541	0.38	0.31	1.88071e-23	Jin2	Ghir-D10G000490	Symbols: POM1, ERH2, ELP1, CTL1, ELP, HOT2, ATCTL1 | Chitinase family protein | chr1:1766833-1768117 REVERSE LENGTH=321
4.61113e-27	0.261228	0.285	0.218	2.41955e-22	Jin2	Ghir-D05G012660	Symbols: | unknown protein; FUNCTIONS IN: molecular_function unknown; INVOLVED IN: biological_process unknown; LOCATED IN: plasma membrane; EXPRESSED IN: 21 plant structures; EXPRESSED DURING: 10 growth stages; BEST Arabidopsis thaliana protein match is: unknown protein (TAIR:AT1G15400.3); Has 30201 Blast hits to 17322 proteins in 780 species: Archae - 12; Bacteria - 1396; Metazoa - 17338; Fungi …
1.16982e-26	0.261604	0.41	0.347	6.13826e-22	Jin2	Ghir-D08G008270	Symbols: SAG21, AtLEA5 | senescence-associated gene 21 | chr4:1046414-1046807 REVERSE LENGTH=97
1.40045e-26	0.27004	0.259	0.195	7.34846e-22	Jin2	Ghir-A02G011030	Symbols: UBC10 | ubiquitin-conjugating enzyme 10 | chr5:21632802-21633989 REVERSE LENGTH=148
3.32793e-26	0.27635	0.4	0.34	1.74623e-21	Jin2	Ghir-D06G009810
3.83101e-25	0.270789	0.285	0.221	2.01021e-20	Jin2	Ghir-A08G014540	Symbols: | Preprotein translocase Sec, Sec61-beta subunit protein | chr3:22375132-22375377 REVERSE LENGTH=81
1.42803e-24	0.282376	0.266	0.205	7.49318e-20	Jin2	Ghir-Scaffold1081G000020
2.93849e-24	0.250583	0.261	0.2	1.54188e-19	Jin2	Ghir-A12G011600	Symbols: | CONTAINS InterPro DOMAIN/s: Protein BYPASS related (InterPro:IPR008511); BEST Arabidopsis thaliana protein match is: Protein of unknown function (DUF793) (TAIR:AT1G01550.2); Has 153 Blast hits to 139 proteins in 20 species: Archae - 0; Bacteria - 2; Metazoa - 1; Fungi - 0; Plants - 150; Viruses - 0; Other Eukaryotes - 0 (source: NCBI BLink). | chr2:18948317-18949360 REVERSE LENGTH=347
4.12231e-23	0.257252	0.391	0.336	2.16306e-18	Jin2	Ghir-A03G021320	Symbols: ATGRP7, CCR2, GR-RBP7, GRP7 | cold, circadian rhythm, and rna binding 2 | chr2:9265477-9266316 REVERSE LENGTH=176
6.85236e-22	0.261194	0.256	0.2	3.59557e-17	Jin2	Ghir-D13G002460	Symbols: VMA10, AVMA10 | vacuolar membrane ATPase 10 | chr3:150265-150922 REVERSE LENGTH=110
9.92682e-05	0.417258	0.263	0.245	1	Jin2	Ghir-A01G014460	Symbols: MLP28 | MLP-like protein 28 | chr1:26710203-26711395 REVERSE LENGTH=335
0	1.9629	0.775	0.374	0	Jin3	Ghir-D11G005220	Symbols: | alpha/beta-Hydrolases superfamily protein | chr5:17210738-17214152 REVERSE LENGTH=467
0	1.8625	0.604	0.233	0	Jin3	Ghir-A10G017820	Symbols: C/VIF1, ATC/VIF1 | cell wall / vacuolar inhibitor of fructosidase 1 | chr1:17681954-17683516 REVERSE LENGTH=205
0	1.75208	0.427	0.108	0	Jin3	Ghir-A09G011470	Symbols: FLA12 | FASCICLIN-like arabinogalactan-protein 12 | chr5:24325916-24326665 REVERSE LENGTH=249
0	1.67296	0.792	0.353	0	Jin3	Ghir-A02G013330	Symbols: DELTA-TIP, TIP2;1, DELTA-TIP1, AQP1, ATTIP2;1 | delta tonoplast integral protein | chr3:5505534-5506788 FORWARD LENGTH=250
0	1.58446	0.392	0.105	0	Jin3	Ghir-D09G011010	Symbols: FLA12 | FASCICLIN-like arabinogalactan-protein 12 | chr5:24325916-24326665 REVERSE LENGTH=249
0	1.5703	0.49	0.121	0	Jin3	Ghir-A01G020490	Symbols: GAMMA-TIP, TIP1;1, GAMMA-TIP1 | gamma tonoplast intrinsic protein | chr2:15445490-15446336 FORWARD LENGTH=251
0	1.51071	0.814	0.377	0	Jin3	Ghir-D04G011880	Symbols: GAMMA-TIP, TIP1;1, GAMMA-TIP1 | gamma tonoplast intrinsic protein | chr2:15445490-15446336 FORWARD LENGTH=251
0	1.45329	0.81	0.383	0	Jin3	Ghir-A04G007820	Symbols: GAMMA-TIP, TIP1;1, GAMMA-TIP1 | gamma tonoplast intrinsic protein | chr2:15445490-15446336 FORWARD LENGTH=251
0	1.45023	0.312	0.055	0	Jin3	Ghir-D04G016790	Symbols: EXL2 | EXORDIUM like 2 | chr5:25703980-25704897 FORWARD LENGTH=305
0	1.43953	0.692	0.33	0	Jin3	Ghir-A09G015880	Symbols: PIP2B, PIP2;2 | plasma membrane intrinsic protein 2 | chr2:15613624-15614791 REVERSE LENGTH=285
0	1.40147	0.578	0.19	0	Jin3	Ghir-A05G001520	Symbols: | Bifunctional inhibitor/lipid-transfer protein/seed storage 2S albumin superfamily protein | chr2:4311160-4312035 REVERSE LENGTH=291
0	1.38309	0.684	0.239	0	Jin3	Ghir-D01G017710	Symbols: PIP3, PIP3A, PIP2;7, SIMIP | plasma membrane intrinsic protein 3 | chr4:16708672-16709958 FORWARD LENGTH=280
0	1.38235	0.347	0.044	0	Jin3	Ghir-D12G011280	Symbols: ATSBT1.1, SBTI1.1 | subtilase family protein | chr1:310332-313011 FORWARD LENGTH=774
0	1.37515	0.819	0.589	0	Jin3	Ghir-D09G015320	Symbols: PIP2A, PIP2, PIP2;1 | plasma membrane intrinsic protein 2A | chr3:19803906-19805454 REVERSE LENGTH=287
0	1.3416	0.468	0.121	0	Jin3	Ghir-A03G021250	Symbols: | O-Glycosyl hydrolases family 17 protein | chr4:16481147-16483988 REVERSE LENGTH=504
0	1.31196	0.409	0.091	0	Jin3	Ghir-A05G013420	Symbols: | Major facilitator superfamily protein | chr1:19434671-19438673 FORWARD LENGTH=607
0	1.29947	0.398	0.084	0	Jin3	Ghir-D08G021420	Symbols: | Plant L-ascorbate oxidase | chr5:7172727-7177409 FORWARD LENGTH=588
0	1.20068	0.591	0.213	0	Jin3	Ghir-A01G016180	Symbols: PIP3B, PIP2;8 | plasma membrane intrinsic protein 2;8 | chr2:7301647-7303180 FORWARD LENGTH=278
0	1.1098	0.397	0.123	0	Jin3	Ghir-D05G014410	Symbols: ATPME3, PME3 | pectin methylesterase 3 | chr3:4772214-4775095 REVERSE LENGTH=592
0	1.0746	0.258	0.047	0	Jin3	Ghir-A05G007070	Symbols: | Leucine-rich repeat (LRR) family protein | chr3:7280930-7282027 FORWARD LENGTH=365
0	1.07042	0.301	0.058	0	Jin3	Ghir-A12G011110	Symbols: ATSBT1.1, SBTI1.1 | subtilase family protein | chr1:310332-313011 FORWARD LENGTH=774
0	1.06895	0.62	0.246	0	Jin3	Ghir-D08G020060	Symbols: PIP1C, TMP-B, PIP1;3 | plasma membrane intrinsic protein 1C | chr1:225986-227176 REVERSE LENGTH=286
0	1.05665	0.368	0.102	0	Jin3	Ghir-D05G013190	Symbols: | Major facilitator superfamily protein | chr1:19434671-19438673 FORWARD LENGTH=607
0	1.04655	0.362	0.083	0	Jin3	Ghir-D05G022710	Symbols: | Cupredoxin superfamily protein | chr1:27188287-27189093 FORWARD LENGTH=181
0	0.975094	0.332	0.081	0	Jin3	Ghir-D01G022000	Symbols: GAMMA-TIP, TIP1;1, GAMMA-TIP1 | gamma tonoplast intrinsic protein | chr2:15445490-15446336 FORWARD LENGTH=251
0	0.972641	0.772	0.42	0	Jin3	Ghir-D02G008430	Symbols: SAH7 | Pollen Ole e 1 allergen and extensin family protein | chr4:5550563-5551259 FORWARD LENGTH=159
0	0.953359	0.493	0.174	0	Jin3	Ghir-D09G010900	Symbols: TET3 | tetraspanin3 | chr3:16733973-16735854 REVERSE LENGTH=285
0	0.93905	0.738	0.385	0	Jin3	Ghir-A02G008050	Symbols: SAH7 | Pollen Ole e 1 allergen and extensin family protein | chr4:5550563-5551259 FORWARD LENGTH=159
0	0.888611	0.411	0.116	0	Jin3	Ghir-A09G011360	Symbols: TET3 | tetraspanin3 | chr3:16733973-16735854 REVERSE LENGTH=285
0	0.846603	0.367	0.098	0	Jin3	Ghir-D02G022730	Symbols: | O-Glycosyl hydrolases family 17 protein | chr4:16481147-16483988 REVERSE LENGTH=504
7.75379e-302	0.819155	0.374	0.112	4.06857e-297	Jin3	Ghir-D12G019720	Symbols: COB | COBRA-like extracellular glycosyl-phosphatidyl inositol-anchored protein family | chr5:24511466-24513932 REVERSE LENGTH=456
9.92006e-301	0.925555	0.265	0.059	5.20525e-296	Jin3	Ghir-D05G007160	Symbols: | Leucine-rich repeat (LRR) family protein | chr3:7280930-7282027 FORWARD LENGTH=365
3.0692e-286	0.694106	0.278	0.067	1.61047e-281	Jin3	Ghir-D03G003220	Symbols: | unknown protein; BEST Arabidopsis thaliana protein match is: unknown protein (TAIR:AT4G37820.1); Has 799854 Blast hits to 188815 proteins in 4452 species: Archae - 4529; Bacteria - 144236; Metazoa - 287749; Fungi - 87083; Plants - 43826; Viruses - 3662; Other Eukaryotes - 228769 (source: NCBI BLink). | chr2:9697380-9699584 REVERSE LENGTH=734
1.74647e-282	1.02183	0.309	0.083	9.16406e-278	Jin3	Ghir-A05G022790	Symbols: | Cupredoxin superfamily protein | chr1:27188287-27189093 FORWARD LENGTH=181
8.0577e-270	0.892653	0.495	0.204	4.22803e-265	Jin3	Ghir-A06G000260	Symbols: SHD, HSP90.7, AtHsp90.7, AtHsp90-7 | Chaperone protein htpG family protein | chr4:12551902-12555851 REVERSE LENGTH=823
2.21939e-267	0.871122	0.904	0.758	1.16456e-262	Jin3	Ghir-A03G006800	Symbols: | Plant invertase/pectin methylesterase inhibitor superfamily protein | chr5:25037504-25038112 FORWARD LENGTH=202
7.61935e-259	1.13112	0.252	0.062	3.99803e-254	Jin3	Ghir-D02G003770	Symbols: ATHSP22.0 | HSP20-like chaperones superfamily protein | chr4:6370537-6371124 FORWARD LENGTH=195
1.47769e-252	1.31599	0.672	0.379	7.75372e-248	Jin3	Ghir-D03G006170	Symbols: DELTA-TIP, TIP2;1, DELTA-TIP1, AQP1, ATTIP2;1 | delta tonoplast integral protein | chr3:5505534-5506788 FORWARD LENGTH=250
7.20912e-250	1.12605	0.627	0.362	3.78277e-245	Jin3	Ghir-A06G017660	Symbols: TMP-C, PIP1;4, PIP1E | plasma membrane intrinsic protein 1;4 | chr4:186143-187531 REVERSE LENGTH=287
9.36147e-248	1.03554	0.326	0.101	4.91215e-243	Jin3	Ghir-D13G004490
1.28757e-245	0.705375	0.306	0.089	6.75615e-241	Jin3	Ghir-D07G005660	Symbols: NPC6 | non-specific phospholipase C6 | chr3:18011653-18013959 REVERSE LENGTH=520
1.78632e-244	1.47621	0.487	0.214	9.37319e-240	Jin3	Ghir-D06G017480
2.60819e-240	0.754559	0.3	0.087	1.36857e-235	Jin3	Ghir-D11G019120	Symbols: BGAL3 | beta-galactosidase 3 | chr4:17176840-17181143 REVERSE LENGTH=856
7.28591e-239	0.970059	0.307	0.092	3.82306e-234	Jin3	Ghir-A10G002460
6.2103e-235	0.747263	0.422	0.161	3.25867e-230	Jin3	Ghir-A02G016350	Symbols: | unknown protein; BEST Arabidopsis thaliana protein match is: unknown protein (TAIR:AT4G37820.1); Has 799854 Blast hits to 188815 proteins in 4452 species: Archae - 4529; Bacteria - 144236; Metazoa - 287749; Fungi - 87083; Plants - 43826; Viruses - 3662; Other Eukaryotes - 228769 (source: NCBI BLink). | chr2:9697380-9699584 REVERSE LENGTH=734
4.47712e-230	0.891911	0.403	0.148	2.34923e-225	Jin3	Ghir-D03G006940	Symbols: | Protein of unknown function, DUF642 | chr5:3644655-3646991 FORWARD LENGTH=366
9.50845e-212	1.30774	0.505	0.246	4.98928e-207	Jin3	Ghir-A06G016590
3.76019e-203	0.678812	0.332	0.115	1.97305e-198	Jin3	Ghir-A12G019460	Symbols: COB | COBRA-like extracellular glycosyl-phosphatidyl inositol-anchored protein family | chr5:24511466-24513932 REVERSE LENGTH=456
1.60298e-198	0.967655	0.271	0.084	8.41114e-194	Jin3	Ghir-A13G004310
6.68943e-190	0.970464	0.292	0.098	3.51008e-185	Jin3	Ghir-A01G000230	Symbols: PIP3B, PIP2;8 | plasma membrane intrinsic protein 2;8 | chr2:7301647-7303180 FORWARD LENGTH=278
1.56817e-181	1.05373	0.58	0.338	8.22851e-177	Jin3	Ghir-D10G026170	Symbols: TMP-C, PIP1;4, PIP1E | plasma membrane intrinsic protein 1;4 | chr4:186143-187531 REVERSE LENGTH=287
5.21803e-181	1.0494	0.378	0.16	2.73801e-176	Jin3	Ghir-D10G003240	Symbols: | unknown protein; FUNCTIONS IN: molecular_function unknown; INVOLVED IN: biological_process unknown; LOCATED IN: endomembrane system; EXPRESSED IN: 22 plant structures; EXPRESSED DURING: 13 growth stages; BEST Arabidopsis thaliana protein match is: unknown protein (TAIR:AT2G33850.1); Has 45374 Blast hits to 18870 proteins in 668 species: Archae - 72; Bacteria - 1460; Metazoa - 1191; Fun…
5.81039e-181	0.752406	0.481	0.236	3.04883e-176	Jin3	Ghir-A05G027280	Symbols: SAH7 | Pollen Ole e 1 allergen and extensin family protein | chr4:5550563-5551259 FORWARD LENGTH=159
8.18645e-180	0.887783	0.333	0.126	4.2956e-175	Jin3	Ghir-D01G022270	Symbols: PIP2B, PIP2;2 | plasma membrane intrinsic protein 2 | chr2:15613624-15614791 REVERSE LENGTH=285
1.15848e-179	0.608021	0.251	0.077	6.07876e-175	Jin3	Ghir-D09G009820	Symbols: ATCSLA02, CSLA02, ATCSLA2, CSLA2 | cellulose synthase-like A02 | chr5:7555379-7559866 REVERSE LENGTH=534
1.27762e-178	0.626361	0.424	0.189	6.70391e-174	Jin3	Ghir-D06G015920	Symbols: | Serinc-domain containing serine and sphingolipid biosynthesis protein | chr1:5540905-5542670 FORWARD LENGTH=412
4.18038e-177	0.764978	0.67	0.438	2.19353e-172	Jin3	Ghir-D08G016470	Symbols: | Pectinacetylesterase family protein | chr4:10582188-10584766 REVERSE LENGTH=391
1.71466e-176	0.677609	0.339	0.129	8.99716e-172	Jin3	Ghir-A06G000990	Symbols: | Protein of unknown function (DUF1195) | chr4:17285953-17287281 REVERSE LENGTH=179
1.933e-172	0.612279	0.397	0.172	1.01428e-167	Jin3	Ghir-A02G011210	Symbols: | Reticulon family protein | chr2:18965410-18966940 FORWARD LENGTH=255
8.22693e-172	0.567914	0.294	0.103	4.31684e-167	Jin3	Ghir-D05G001220	Symbols: | O-Glycosyl hydrolases family 17 protein | chr3:20549806-20552004 REVERSE LENGTH=449
1.29384e-167	0.584674	0.277	0.095	6.78902e-163	Jin3	Ghir-D05G014850	Symbols: ERD4 | Early-responsive to dehydration stress protein (ERD4) | chr1:10715892-10718799 FORWARD LENGTH=724
3.99029e-167	0.644176	0.37	0.152	2.09379e-162	Jin3	Ghir-D03G016460	Symbols: TMP-C, PIP1;4, PIP1E | plasma membrane intrinsic protein 1;4 | chr4:186143-187531 REVERSE LENGTH=287
6.42652e-164	0.617229	0.536	0.281	3.37212e-159	Jin3	Ghir-D10G000810	Symbols: POM1, ERH2, ELP1, CTL1, ELP, HOT2, ATCTL1 | Chitinase family protein | chr1:1766833-1768117 REVERSE LENGTH=321
2.90344e-162	0.587464	0.446	0.211	1.5235e-157	Jin3	Ghir-A06G020920	Symbols: | Serinc-domain containing serine and sphingolipid biosynthesis protein | chr1:5540905-5542670 FORWARD LENGTH=412
5.71833e-161	0.630882	0.314	0.12	3.00052e-156	Jin3	Ghir-D06G000070	Symbols: SHD, HSP90.7, AtHsp90.7, AtHsp90-7 | Chaperone protein htpG family protein | chr4:12551902-12555851 REVERSE LENGTH=823
1.2411e-160	0.984204	0.317	0.123	6.51229e-156	Jin3	Ghir-D01G000240	Symbols: PIP3, PIP3A, PIP2;7, SIMIP | plasma membrane intrinsic protein 3 | chr4:16708672-16709958 FORWARD LENGTH=280
6.80019e-159	0.643796	0.251	0.084	3.5682e-154	Jin3	Ghir-D03G004320
1.65947e-154	0.79737	0.704	0.507	8.70756e-150	Jin3	Ghir-D13G022130	Symbols: ATBCB, BCB, SAG14 | blue-copper-binding protein | chr5:6826626-6827408 FORWARD LENGTH=196
3.33748e-152	0.918523	0.708	0.489	1.75124e-147	Jin3	Ghir-D05G017420	Symbols: PRXR1 | Peroxidase superfamily protein | chr4:11646613-11648312 REVERSE LENGTH=330
4.20844e-152	0.588466	0.468	0.236	2.20826e-147	Jin3	Ghir-D02G002390	Symbols: GAE6 | UDP-D-glucuronate 4-epimerase 6 | chr3:8603645-8605027 FORWARD LENGTH=460
8.58802e-150	0.866109	0.283	0.108	4.50631e-145	Jin3	Ghir-D05G006460	Symbols: | Eukaryotic aspartyl protease family protein | chr5:3403331-3405331 REVERSE LENGTH=474
9.63304e-147	0.595855	0.34	0.143	5.05465e-142	Jin3	Ghir-A08G002930	Symbols: APA1, ATAPA1 | aspartic proteinase A1 | chr1:4017119-4019874 REVERSE LENGTH=506
2.39214e-146	1.01772	0.743	0.593	1.2552e-141	Jin3	Ghir-A10G023690	Symbols: TMP-C, PIP1;4, PIP1E | plasma membrane intrinsic protein 1;4 | chr4:186143-187531 REVERSE LENGTH=287
1.13244e-144	0.819023	0.264	0.098	5.94216e-140	Jin3	Ghir-A11G033440	Symbols: TUB6 | beta-6 tubulin | chr5:3961317-3962971 REVERSE LENGTH=449
2.95208e-142	1.14775	0.457	0.248	1.54901e-137	Jin3	Ghir-D09G016720	Symbols: TMP-C, PIP1;4, PIP1E | plasma membrane intrinsic protein 1;4 | chr4:186143-187531 REVERSE LENGTH=287
6.68423e-142	0.824713	0.576	0.353	3.50735e-137	Jin3	Ghir-A10G023700	Symbols: TMP-C, PIP1;4, PIP1E | plasma membrane intrinsic protein 1;4 | chr4:186143-187531 REVERSE LENGTH=287
3.25603e-141	0.599112	0.627	0.406	1.7085e-136	Jin3	Ghir-D05G010100	Symbols: | Leucine-rich repeat (LRR) family protein | chr5:7164758-7166904 FORWARD LENGTH=218
4.7382e-140	0.591622	0.537	0.301	2.48623e-135	Jin3	Ghir-D10G000490	Symbols: POM1, ERH2, ELP1, CTL1, ELP, HOT2, ATCTL1 | Chitinase family protein | chr1:1766833-1768117 REVERSE LENGTH=321
7.28669e-139	0.719548	0.271	0.102	3.82347e-134	Jin3	Ghir-A07G020700	Symbols: FLA2 | FASCICLIN-like arabinogalactan 2 | chr4:7491598-7492809 REVERSE LENGTH=403
9.11499e-137	0.581903	0.665	0.447	4.78282e-132	Jin3	Ghir-A02G002190	Symbols: GAE6 | UDP-D-glucuronate 4-epimerase 6 | chr3:8603645-8605027 FORWARD LENGTH=460
2.04792e-136	0.469985	0.279	0.107	1.07459e-131	Jin3	Ghir-A03G021630	Symbols: RD19, RD19A | Papain family cysteine protease | chr4:18215826-18217326 REVERSE LENGTH=368
2.34927e-136	0.639624	0.36	0.165	1.23271e-131	Jin3	Ghir-D11G021730	Symbols: ATPSK5, PSK5 | phytosulfokine 5 precursor | chr5:26351593-26352055 FORWARD LENGTH=77
1.08187e-135	0.498761	0.282	0.109	5.67677e-131	Jin3	Ghir-A11G031350	Symbols: | sodium/calcium exchanger family protein / calcium-binding EF hand family protein | chr1:19844790-19847533 FORWARD LENGTH=585
1.71361e-135	0.556596	0.53	0.298	8.99165e-131	Jin3	Ghir-D02G023120	Symbols: | Papain family cysteine protease | chr2:9171964-9173301 REVERSE LENGTH=361
9.09588e-134	0.664595	0.351	0.158	4.77279e-129	Jin3	Ghir-A08G011130	Symbols: AtGH9C2, GH9C2 | glycosyl hydrolase 9C2 | chr1:23911329-23914642 FORWARD LENGTH=620
2.76979e-129	0.811869	0.307	0.131	1.45336e-124	Jin3	Ghir-A05G019870	Symbols: | O-Glycosyl hydrolases family 17 protein | chr2:7035463-7038326 REVERSE LENGTH=503
4.22391e-128	0.52718	0.349	0.157	2.21637e-123	Jin3	Ghir-D13G014120	Symbols: LLG1 | LORELEI-LIKE-GPI-ANCHORED PROTEIN 1 | chr5:22736072-22737108 FORWARD LENGTH=168
1.19077e-126	0.513609	0.356	0.163	6.24821e-122	Jin3	Ghir-D11G018870	Symbols: AVA-P2, AVA-2PE, ATVHA-C2 | ATPase, F0/V0 complex, subunit C protein | chr1:6913317-6914322 FORWARD LENGTH=165
2.51742e-126	1.04522	0.341	0.163	1.32094e-121	Jin3	Ghir-A09G017290	Symbols: TMP-C, PIP1;4, PIP1E | plasma membrane intrinsic protein 1;4 | chr4:186143-187531 REVERSE LENGTH=287
1.82234e-124	0.545267	0.759	0.582	9.56218e-120	Jin3	Ghir-D05G027290	Symbols: SAH7 | Pollen Ole e 1 allergen and extensin family protein | chr4:5550563-5551259 FORWARD LENGTH=159
2.56639e-122	0.694263	0.253	0.098	1.34663e-117	Jin3	Ghir-A09G001660	Symbols: GASA4 | GAST1 protein homolog 4 | chr5:4945017-4946025 FORWARD LENGTH=106
2.69744e-122	0.481045	0.294	0.123	1.4154e-117	Jin3	Ghir-D02G001380	Symbols: CRT3, PSL1, EBS2, AtCRT3 | calreticulin 3 | chr1:2668008-2671800 REVERSE LENGTH=424
3.53201e-122	0.481791	0.311	0.134	1.85332e-117	Jin3	Ghir-A01G007320	Symbols: | Saposin-like aspartyl protease family protein | chr1:23010107-23012681 REVERSE LENGTH=513
7.81708e-121	0.684131	0.76	0.621	4.10178e-116	Jin3	Ghir-A13G021270	Symbols: ATBCB, BCB, SAG14 | blue-copper-binding protein | chr5:6826626-6827408 FORWARD LENGTH=196
3.73446e-120	0.68854	0.564	0.364	1.95954e-115	Jin3	Ghir-A11G022630	Symbols: ATPSK5, PSK5 | phytosulfokine 5 precursor | chr5:26351593-26352055 FORWARD LENGTH=77
5.47024e-120	0.83463	0.384	0.196	2.87035e-115	Jin3	Ghir-D05G021900	Symbols: TUA2 | tubulin alpha-2 chain | chr1:18517737-18519729 FORWARD LENGTH=450
2.19112e-117	0.815444	0.267	0.112	1.14972e-112	Jin3	Ghir-A05G021970	Symbols: TUA2 | tubulin alpha-2 chain | chr1:18517737-18519729 FORWARD LENGTH=450
9.83653e-117	0.489261	0.342	0.158	5.16142e-112	Jin3	Ghir-A06G015340	Symbols: | Serinc-domain containing serine and sphingolipid biosynthesis protein | chr1:5540905-5542670 FORWARD LENGTH=412
6.22833e-113	0.571178	0.623	0.432	3.26813e-108	Jin3	Ghir-D10G001510	Symbols: | B-cell receptor-associated protein 31-like | chr1:4014958-4016222 FORWARD LENGTH=221
1.09706e-112	0.50308	0.266	0.11	5.7565e-108	Jin3	Ghir-A07G005540	Symbols: ATHVA22E, HVA22E | HVA22 homologue E | chr5:20633442-20634502 REVERSE LENGTH=116
4.38959e-112	0.831651	0.495	0.301	2.30331e-107	Jin3	Ghir-A03G006840	Symbols: | Plant invertase/pectin methylesterase inhibitor superfamily protein | chr5:25040699-25041310 FORWARD LENGTH=203
4.61803e-112	0.622668	0.449	0.253	2.42317e-107	Jin3	Ghir-A08G002820	Symbols: TCH4, XTH22 | Xyloglucan endotransglucosylase/hydrolase family protein | chr5:23307296-23308235 REVERSE LENGTH=284
4.91516e-109	0.510196	0.466	0.266	2.57908e-104	Jin3	Ghir-A13G000310	Symbols: | Protein of unknown function, DUF538 | chr5:6714533-6715837 REVERSE LENGTH=181
1.18286e-107	0.478387	0.602	0.396	6.20672e-103	Jin3	Ghir-A08G004190	Symbols: | unknown protein; FUNCTIONS IN: molecular_function unknown; INVOLVED IN: biological_process unknown; LOCATED IN: endomembrane system; EXPRESSED IN: 24 plant structures; EXPRESSED DURING: 15 growth stages; Has 44 Blast hits to 44 proteins in 14 species: Archae - 0; Bacteria - 0; Metazoa - 0; Fungi - 0; Plants - 44; Viruses - 0; Other Eukaryotes - 0 (source: NCBI BLink). | chr1:24440471-2…
6.56112e-106	0.485023	0.254	0.104	3.44275e-101	Jin3	Ghir-D05G001680	Symbols: | Bifunctional inhibitor/lipid-transfer protein/seed storage 2S albumin superfamily protein | chr2:4311160-4312035 REVERSE LENGTH=291
1.13206e-105	0.473353	0.374	0.19	5.94015e-101	Jin3	Ghir-D06G022000	Symbols: | Serinc-domain containing serine and sphingolipid biosynthesis protein | chr1:5540905-5542670 FORWARD LENGTH=412
1.26058e-105	0.664125	0.339	0.168	6.61451e-101	Jin3	Ghir-A05G031160	Symbols: PROT2, ATPROT2 | proline transporter 2 | chr3:20695786-20698157 FORWARD LENGTH=439
1.34921e-102	0.840542	0.524	0.345	7.0796e-98	Jin3	Ghir-A08G008430	Symbols: | Peroxidase superfamily protein | chr5:2080207-2081621 REVERSE LENGTH=358
3.36608e-102	0.423324	0.283	0.125	1.76625e-97	Jin3	Ghir-A08G016780	Symbols: TOM2A | tobamovirus multiplication 2A | chr1:11689393-11690873 REVERSE LENGTH=280
3.64047e-101	0.503443	0.346	0.171	1.91023e-96	Jin3	Ghir-D01G012670
4.61404e-101	0.484181	0.449	0.258	2.42108e-96	Jin3	Ghir-A13G009040	Symbols: AVA-P2, AVA-2PE, ATVHA-C2 | ATPase, F0/V0 complex, subunit C protein | chr1:6913317-6914322 FORWARD LENGTH=165
1.08121e-100	0.495923	0.259	0.11	5.67331e-96	Jin3	Ghir-D07G020820	Symbols: FLA2 | FASCICLIN-like arabinogalactan 2 | chr4:7491598-7492809 REVERSE LENGTH=403
1.22721e-99	0.443582	0.269	0.118	6.43943e-95	Jin3	Ghir-A01G004350	Symbols: ATGGH2, GGH2 | gamma-glutamyl hydrolase 2 | chr1:29593933-29596037 FORWARD LENGTH=347
4.85789e-99	0.463769	0.325	0.158	2.54903e-94	Jin3	Ghir-D12G011830	Symbols: | fringe-related protein | chr4:126509-130126 FORWARD LENGTH=785
9.64577e-99	0.527806	0.342	0.173	5.06133e-94	Jin3	Ghir-A08G010990	Symbols: ACYB-2 | Cytochrome b561/ferric reductase transmembrane protein family | chr4:13053887-13055518 REVERSE LENGTH=239
3.9434e-97	0.627405	0.252	0.109	2.06918e-92	Jin3	Ghir-A03G017200
2.77203e-95	0.478883	0.292	0.137	1.45454e-90	Jin3	Ghir-D05G028700	Symbols: | xylose isomerase family protein | chr5:23347030-23349805 FORWARD LENGTH=477
2.78864e-95	0.49529	0.371	0.197	1.46326e-90	Jin3	Ghir-D08G003010	Symbols: APA1, ATAPA1 | aspartic proteinase A1 | chr1:4017119-4019874 REVERSE LENGTH=506
5.59393e-94	0.446052	0.307	0.147	2.93525e-89	Jin3	Ghir-A02G012950	Symbols: PRA1.F3, PRA8 | PRA1 (Prenylated rab acceptor) family protein | chr3:4495202-4495768 REVERSE LENGTH=188
1.86711e-93	0.497261	0.335	0.169	9.79713e-89	Jin3	Ghir-A03G013760	Symbols: | hydroxyproline-rich glycoprotein family protein | chr1:8165025-8165459 FORWARD LENGTH=144
2.15888e-93	0.403465	0.284	0.13	1.13281e-88	Jin3	Ghir-A08G015330	Symbols: CESA3, IXR1, ATCESA3, ATH-B, CEV1 | Cellulose synthase family protein | chr5:1530401-1535090 REVERSE LENGTH=1065
7.74397e-93	0.532807	0.327	0.165	4.06342e-88	Jin3	Ghir-A08G013590	Symbols: | Reticulon family protein | chr2:18965410-18966940 FORWARD LENGTH=255
1.67858e-92	0.402124	0.27	0.121	8.80785e-88	Jin3	Ghir-A11G029540	Symbols: CRT1, CRT1a, AtCRT1a | calreticulin 1a | chr1:21090059-21092630 REVERSE LENGTH=425
5.4641e-92	0.555057	0.54	0.357	2.86712e-87	Jin3	Ghir-A03G018820	Symbols: | Transmembrane amino acid transporter family protein | chr4:17935533-17936843 FORWARD LENGTH=436
7.4585e-92	0.422046	0.287	0.134	3.91363e-87	Jin3	Ghir-D01G014880	Symbols: | Endomembrane protein 70 protein family | chr1:5037669-5040199 FORWARD LENGTH=592
1.35119e-91	0.423811	0.276	0.125	7.08998e-87	Jin3	Ghir-A05G043440	Symbols: CESA6, IXR2, E112, PRC1 | cellulose synthase 6 | chr5:25881555-25886333 FORWARD LENGTH=1084
1.11502e-89	0.55981	0.58	0.41	5.85072e-85	Jin3	Ghir-A08G009900	Symbols: TET7 | tetraspanin7 | chr4:13942566-13943621 REVERSE LENGTH=263
1.01803e-86	0.575564	0.51	0.328	5.34181e-82	Jin3	Ghir-D02G021280	Symbols: TUA2 | tubulin alpha-2 chain | chr1:18517737-18519729 FORWARD LENGTH=450
1.0217e-86	0.292684	0.332	0.166	5.36109e-82	Jin3	Ghir-D11G006540	Symbols: EXGT-A4, XTH5 | xyloglucan endotransglucosylase/hydrolase 5 | chr5:4475089-4476217 REVERSE LENGTH=293
7.75314e-86	0.418956	0.254	0.114	4.06823e-81	Jin3	Ghir-D13G019430	Symbols: CRT1, CRT1a, AtCRT1a | calreticulin 1a | chr1:21090059-21092630 REVERSE LENGTH=425
8.89077e-86	0.424571	0.26	0.118	4.66517e-81	Jin3	Ghir-A13G018780	Symbols: CRT1, CRT1a, AtCRT1a | calreticulin 1a | chr1:21090059-21092630 REVERSE LENGTH=425
4.59924e-83	0.774449	0.268	0.132	2.41331e-78	Jin3	Ghir-A05G009460	Symbols: NRPB7 | DNA-directed RNA polymerase II | chr5:23883499-23884976 FORWARD LENGTH=176
2.04876e-82	0.395347	0.291	0.143	1.07503e-77	Jin3	Ghir-A06G020470	Symbols: TMN7, AtTMN7 | transmembrane nine 7 | chr3:4521712-4524394 REVERSE LENGTH=641
2.19948e-82	0.452178	0.38	0.209	1.15411e-77	Jin3	Ghir-D06G017580	Symbols: | Cystatin/monellin superfamily protein | chr5:19286596-19286964 REVERSE LENGTH=122
4.81579e-80	0.396085	0.261	0.123	2.52694e-75	Jin3	Ghir-D03G008680	Symbols: BTI3, RTNLB4 | VIRB2-interacting protein 3 | chr5:16636230-16637472 FORWARD LENGTH=257
6.16061e-79	0.41269	0.853	0.747	3.2326e-74	Jin3	Ghir-D01G004870	Symbols: | D-mannose binding lectin protein with Apple-like carbohydrate-binding domain | chr1:29642072-29643397 REVERSE LENGTH=441
1.03821e-77	0.448496	0.451	0.277	5.44768e-73	Jin3	Ghir-D02G020190	Symbols: | Transmembrane amino acid transporter family protein | chr2:17531323-17532564 REVERSE LENGTH=413
3.66732e-77	0.420784	0.309	0.162	1.92432e-72	Jin3	Ghir-D01G007630	Symbols: APA1, ATAPA1 | aspartic proteinase A1 | chr1:4017119-4019874 REVERSE LENGTH=506
7.78277e-77	0.386688	0.283	0.141	4.08378e-72	Jin3	Ghir-A11G018740	Symbols: AVA-P2, AVA-2PE, ATVHA-C2 | ATPase, F0/V0 complex, subunit C protein | chr1:6913317-6914322 FORWARD LENGTH=165
2.2287e-76	0.493845	0.314	0.164	1.16944e-71	Jin3	Ghir-A05G036540	Symbols: DHAR2 | dehydroascorbate reductase 2 | chr1:28250255-28251237 REVERSE LENGTH=213
3.73579e-76	0.475565	0.496	0.323	1.96025e-71	Jin3	Ghir-D05G016970	Symbols: STP1, ATSTP1 | sugar transporter 1 | chr1:3777460-3780133 FORWARD LENGTH=522
2.90298e-75	0.490366	0.564	0.404	1.52325e-70	Jin3	Ghir-A10G000760	Symbols: | B-cell receptor-associated protein 31-like | chr1:4014958-4016222 FORWARD LENGTH=221
1.35284e-73	0.359039	0.339	0.182	7.09863e-69	Jin3	Ghir-D06G013290	Symbols: ATGH9A1, TSD1, DEC, KOR, RSW2, IRX2, KOR1, GH9A1 | glycosyl hydrolase 9A1 | chr5:20197765-20200168 REVERSE LENGTH=621
1.79424e-72	0.441799	0.37	0.215	9.41474e-68	Jin3	Ghir-D08G014420	Symbols: | Reticulon family protein | chr2:18965410-18966940 FORWARD LENGTH=255
8.36057e-72	0.367129	0.273	0.136	4.38696e-67	Jin3	Ghir-A09G009860	Symbols: ROC7 | rotamase CYP 7 | chr5:23717840-23719495 FORWARD LENGTH=204
3.1607e-71	0.381189	0.262	0.13	1.65848e-66	Jin3	Ghir-A05G029780	Symbols: SCPL49, CPY | SERINE CARBOXYPEPTIDASE-LIKE 49 | chr3:3235518-3238063 REVERSE LENGTH=516
8.01955e-71	0.348749	0.381	0.216	4.20802e-66	Jin3	Ghir-A06G011670	Symbols: ATGH9A1, TSD1, DEC, KOR, RSW2, IRX2, KOR1, GH9A1 | glycosyl hydrolase 9A1 | chr5:20197765-20200168 REVERSE LENGTH=621
1.87302e-70	0.424487	0.294	0.155	9.8281e-66	Jin3	Ghir-D13G000510	Symbols: | Protein of unknown function, DUF538 | chr5:6714533-6715837 REVERSE LENGTH=181
1.44984e-69	0.500472	0.324	0.181	7.60762e-65	Jin3	Ghir-A07G014520	Symbols: | Eukaryotic aspartyl protease family protein | chr1:117065-118522 FORWARD LENGTH=485
1.51766e-69	0.452988	0.308	0.166	7.96349e-65	Jin3	Ghir-D05G027890	Symbols: | SEC14 cytosolic factor family protein / phosphoglyceride transfer family protein | chr4:5839761-5842158 FORWARD LENGTH=668
1.70229e-68	0.477621	0.323	0.181	8.93227e-64	Jin3	Ghir-D02G001650
9.13335e-68	0.352436	0.408	0.246	4.79245e-63	Jin3	Ghir-D08G018130	Symbols: ATBI-1, BI-1, ATBI1, BI1 | BAX inhibitor 1 | chr5:19136071-19137585 FORWARD LENGTH=247
1.24351e-67	0.346077	0.284	0.147	6.52492e-63	Jin3	Ghir-D02G023290	Symbols: AVA-P2, AVA-2PE, ATVHA-C2 | ATPase, F0/V0 complex, subunit C protein | chr1:6913317-6914322 FORWARD LENGTH=165
1.73988e-67	0.469557	0.539	0.386	9.12947e-63	Jin3	Ghir-D05G023090	Symbols: ANNAT1, OXY5, ATOXY5 | annexin 1 | chr1:13225304-13226939 FORWARD LENGTH=317
4.27957e-67	0.372858	0.373	0.216	2.24558e-62	Jin3	Ghir-D10G021160	Symbols: ATCYSB, ATCYS6, CYSB | cystatin B | chr3:3960523-3961876 REVERSE LENGTH=234
1.26694e-65	0.399422	0.399	0.241	6.64788e-61	Jin3	Ghir-A06G022820	Symbols: | Cystatin/monellin superfamily protein | chr5:19286596-19286964 REVERSE LENGTH=122
1.95131e-64	0.336176	0.309	0.168	1.02389e-59	Jin3	Ghir-A02G018560	Symbols: AVA-P2, AVA-2PE, ATVHA-C2 | ATPase, F0/V0 complex, subunit C protein | chr1:6913317-6914322 FORWARD LENGTH=165
4.92682e-64	0.443661	0.278	0.149	2.5852e-59	Jin3	Ghir-D08G010940	Symbols: ACYB-2 | Cytochrome b561/ferric reductase transmembrane protein family | chr4:13053887-13055518 REVERSE LENGTH=239
8.87121e-64	0.403384	0.379	0.229	4.6549e-59	Jin3	Ghir-D08G004410	Symbols: | unknown protein; FUNCTIONS IN: molecular_function unknown; INVOLVED IN: biological_process unknown; LOCATED IN: endomembrane system; EXPRESSED IN: 24 plant structures; EXPRESSED DURING: 15 growth stages; Has 44 Blast hits to 44 proteins in 14 species: Archae - 0; Bacteria - 0; Metazoa - 0; Fungi - 0; Plants - 44; Viruses - 0; Other Eukaryotes - 0 (source: NCBI BLink). | chr1:24440471-2…
1.1253e-62	0.356095	0.382	0.229	5.90469e-58	Jin3	Ghir-A10G019470	Symbols: ATCYSB, ATCYS6, CYSB | cystatin B | chr3:3960523-3961876 REVERSE LENGTH=234
2.97869e-62	0.315298	0.3	0.163	1.56298e-57	Jin3	Ghir-A05G032940	Symbols: | selenoprotein family protein | chr1:1717677-1718849 REVERSE LENGTH=163
3.67937e-62	0.39327	0.487	0.329	1.93064e-57	Jin3	Ghir-A11G012260	Symbols: UXS2, ATUXS2, AUD1 | NAD(P)-binding Rossmann-fold superfamily protein | chr3:23232539-23235353 FORWARD LENGTH=445
1.66938e-61	0.39056	0.279	0.149	8.75956e-57	Jin3	Ghir-A05G013450	Symbols: PAP2, IAA27 | phytochrome-associated protein 2 | chr4:14323665-14325213 REVERSE LENGTH=305
3.90798e-61	0.471503	0.516	0.367	2.05059e-56	Jin3	Ghir-A13G006880	Symbols: EXL2 | EXORDIUM like 2 | chr5:25703980-25704897 FORWARD LENGTH=305
3.46734e-60	0.320786	0.275	0.146	1.81938e-55	Jin3	Ghir-A01G014180	Symbols: | FUNCTIONS IN: molecular_function unknown; INVOLVED IN: intracellular protein transport; LOCATED IN: endomembrane system, integral to membrane, endoplasmic reticulum; EXPRESSED IN: 23 plant structures; EXPRESSED DURING: 13 growth stages; CONTAINS InterPro DOMAIN/s: B-cell receptor-associated 31-like (InterPro:IPR008417); BEST Arabidopsis thaliana protein match is: unknown protein (TAIR:…
7.11681e-59	1.37417	0.383	0.25	3.73433e-54	Jin3	Ghir-D06G020250	Symbols: RNS1, ATRNS1 | ribonuclease 1 | chr2:873714-874667 FORWARD LENGTH=230
2.25771e-58	0.398449	0.315	0.18	1.18466e-53	Jin3	Ghir-D13G023270	Symbols: | Disease resistance-responsive (dirigent-like protein) family protein | chr1:21536188-21536745 FORWARD LENGTH=185
2.18575e-57	0.476846	0.269	0.147	1.14691e-52	Jin3	Ghir-D12G023310	Symbols: PME1 | pectin methylesterase inhibitor 1 | chr4:7336553-7337173 FORWARD LENGTH=206
3.18204e-57	0.32754	0.268	0.143	1.66968e-52	Jin3	Ghir-D10G018150	Symbols: RALFL33 | ralf-like 33 | chr4:8984915-8985265 FORWARD LENGTH=116
2.44381e-56	0.305097	0.254	0.134	1.28232e-51	Jin3	Ghir-A12G025370	Symbols: | Lung seven transmembrane receptor family protein | chr5:16826830-16828149 FORWARD LENGTH=439
5.83387e-56	0.35911	0.342	0.203	3.06115e-51	Jin3	Ghir-D04G010050	Symbols: | MD-2-related lipid recognition domain-containing protein / ML domain-containing protein | chr3:3724326-3725476 REVERSE LENGTH=171
8.16377e-56	0.50584	0.318	0.185	4.28369e-51	Jin3	Ghir-A07G009280	Symbols: EFE, ACO4, EAT1 | ethylene-forming enzyme | chr1:1431419-1432695 REVERSE LENGTH=323
1.11964e-55	0.503105	0.486	0.35	5.87496e-51	Jin3	Ghir-A05G002770	Symbols: PFN3, PRF3 | profilin 3 | chr5:22909882-22910821 REVERSE LENGTH=168
1.26332e-55	0.324091	0.31	0.178	6.62887e-51	Jin3	Ghir-D04G017840	Symbols: AVA-P2, AVA-2PE, ATVHA-C2 | ATPase, F0/V0 complex, subunit C protein | chr1:6913317-6914322 FORWARD LENGTH=165
4.19814e-55	0.397845	0.309	0.18	2.20285e-50	Jin3	Ghir-A01G016650	Symbols: LYM2 | lysm domain GPI-anchored protein 2 precursor | chr2:7459156-7460648 FORWARD LENGTH=350
6.40702e-55	0.54612	0.785	0.7	3.36189e-50	Jin3	Ghir-A01G004810	Symbols: | D-mannose binding lectin protein with Apple-like carbohydrate-binding domain | chr1:29642072-29643397 REVERSE LENGTH=441
1.48815e-54	0.397497	0.58	0.436	7.80861e-50	Jin3	Ghir-D08G009500	Symbols: TET8 | tetraspanin8 | chr2:10135859-10137352 REVERSE LENGTH=273
2.06392e-54	0.388746	0.553	0.412	1.08298e-49	Jin3	Ghir-A05G010390	Symbols: | Leucine-rich repeat (LRR) family protein | chr5:7164758-7166904 FORWARD LENGTH=218
3.90638e-54	0.327166	0.426	0.277	2.04976e-49	Jin3	Ghir-D07G009610	Symbols: LACS8 | AMP-dependent synthetase and ligase family protein | chr2:1516086-1519178 FORWARD LENGTH=720
1.90937e-53	0.488371	0.413	0.276	1.00189e-48	Jin3	Ghir-D04G002570	Symbols: | Kunitz family trypsin and protease inhibitor protein | chr1:6149343-6149933 FORWARD LENGTH=196
2.19645e-53	0.2998	0.258	0.14	1.15252e-48	Jin3	Ghir-A04G013450	Symbols: AVA-P2, AVA-2PE, ATVHA-C2 | ATPase, F0/V0 complex, subunit C protein | chr1:6913317-6914322 FORWARD LENGTH=165
1.03961e-52	0.362942	0.34	0.208	5.45506e-48	Jin3	Ghir-A05G017170	Symbols: STP1, ATSTP1 | sugar transporter 1 | chr1:3777460-3780133 FORWARD LENGTH=522
2.69415e-52	0.314195	0.251	0.135	1.41367e-47	Jin3	Ghir-D08G001920	Symbols: | unknown protein; FUNCTIONS IN: molecular_function unknown; INVOLVED IN: biological_process unknown; LOCATED IN: endoplasmic reticulum; EXPRESSED IN: 25 plant structures; EXPRESSED DURING: 15 growth stages; BEST Arabidopsis thaliana protein match is: unknown protein (TAIR:AT1G55546.1); Has 49 Blast hits to 49 proteins in 14 species: Archae - 0; Bacteria - 0; Metazoa - 0; Fungi - 0; Plan…
3.44001e-50	0.696487	0.656	0.539	1.80504e-45	Jin3	Ghir-D12G023960	Symbols: ATOSM34, OSM34 | osmotin 34 | chr4:7025127-7026113 REVERSE LENGTH=244
3.15871e-49	0.532995	0.254	0.144	1.65744e-44	Jin3	Ghir-D10G026150	Symbols: TMP-C, PIP1;4, PIP1E | plasma membrane intrinsic protein 1;4 | chr4:186143-187531 REVERSE LENGTH=287
2.84178e-48	0.343089	0.351	0.224	1.49114e-43	Jin3	Ghir-A08G002270	Symbols: ACA10, CIF1, ATACA10 | autoinhibited Ca(2+)-ATPase 10 | chr4:14611225-14618775 REVERSE LENGTH=1069
3.65809e-48	0.353158	0.308	0.185	1.91947e-43	Jin3	Ghir-A03G004220	Symbols: | Late embryogenesis abundant (LEA) hydroxyproline-rich glycoprotein family | chr2:11566383-11567165 FORWARD LENGTH=260
6.47038e-47	0.276848	0.357	0.222	3.39514e-42	Jin3	Ghir-A02G000570	Symbols: | saposin B domain-containing protein | chr3:19186970-19188436 FORWARD LENGTH=213
3.75065e-46	0.299819	0.478	0.339	1.96804e-41	Jin3	Ghir-A12G027160	Symbols: ATMP2, ATMAPR3, MSBP2, MAPR3 | membrane-associated progesterone binding protein 3 | chr3:18129669-18131353 FORWARD LENGTH=233
5.34063e-46	0.348187	0.328	0.204	2.80234e-41	Jin3	Ghir-A06G008070	Symbols: | Cysteine proteinases superfamily protein | chr3:16628704-16630473 REVERSE LENGTH=358
1.05483e-45	0.303744	0.268	0.155	5.53491e-41	Jin3	Ghir-D09G009490	Symbols: | Selenoprotein, Rdx type | chr5:23697996-23699505 FORWARD LENGTH=228
5.88983e-42	0.34696	0.483	0.354	3.09051e-37	Jin3	Ghir-A11G006130	Symbols: ACT7 | actin 7 | chr5:3052809-3054220 FORWARD LENGTH=377
4.94355e-40	0.274203	0.27	0.162	2.59398e-35	Jin3	Ghir-A06G009480	Symbols: GAMMA-VPE, GAMMAVPE | gamma vacuolar processing enzyme | chr4:15900557-15903161 REVERSE LENGTH=494
8.31088e-40	0.297855	0.35	0.23	4.36088e-35	Jin3	Ghir-D03G002900	Symbols: ACA2 | calcium ATPase 2 | chr4:17683225-17686808 REVERSE LENGTH=1014
2.66159e-39	0.296123	0.366	0.244	1.39659e-34	Jin3	Ghir-Scaffold423G000140	Symbols: CYP98A3 | cytochrome P450, family 98, subfamily A, polypeptide 3 | chr2:17058291-17060532 REVERSE LENGTH=508
1.6101e-37	0.274567	0.261	0.158	8.44852e-33	Jin3	Ghir-D05G031270	Symbols: | S-adenosyl-L-methionine-dependent methyltransferases superfamily protein | chr1:9301146-9303432 REVERSE LENGTH=616
3.51442e-37	0.334448	0.332	0.219	1.84409e-32	Jin3	Ghir-A01G019560	Symbols: NHL1 | NDR1/HIN1-like 1 | chr3:3679031-3679660 REVERSE LENGTH=209
8.13894e-37	0.311636	0.632	0.519	4.27067e-32	Jin3	Ghir-A12G012800	Symbols: GLP10 | germin-like protein 10 | chr3:22971443-22972192 REVERSE LENGTH=220
1.05611e-36	0.2617	0.37	0.249	5.54161e-32	Jin3	Ghir-A02G010300	Symbols: BIP, BIP2 | Heat shock protein 70 (Hsp 70) family protein | chr5:16807697-16810480 REVERSE LENGTH=668
2.22776e-36	0.294722	0.469	0.348	1.16895e-31	Jin3	Ghir-A08G021070	Symbols: RANBP1 | RAN binding protein 1 | chr5:23680319-23681714 REVERSE LENGTH=219
9.04757e-36	0.281978	0.303	0.194	4.74744e-31	Jin3	Ghir-D10G014710	Symbols: SHM4 | serine hydroxymethyltransferase 4 | chr4:8048013-8050021 REVERSE LENGTH=471
3.59291e-35	0.269173	0.424	0.303	1.88527e-30	Jin3	Ghir-D05G023650	Symbols: | glycine-rich protein | chr4:5188047-5189574 REVERSE LENGTH=113
7.88172e-35	0.362147	0.395	0.283	4.1357e-30	Jin3	Ghir-A13G019040	Symbols: RCI2B | Low temperature and salt responsive protein family | chr3:1758179-1758452 REVERSE LENGTH=54
2.79048e-34	0.361897	0.704	0.617	1.46422e-29	Jin3	Ghir-D12G000520	Symbols: | Eukaryotic aspartyl protease family protein | chr1:787143-788444 FORWARD LENGTH=433
4.4563e-34	0.353537	0.54	0.427	2.33831e-29	Jin3	Ghir-D11G025020
4.92388e-34	0.278396	0.401	0.283	2.58366e-29	Jin3	Ghir-A02G016730	Symbols: ACA2 | calcium ATPase 2 | chr4:17683225-17686808 REVERSE LENGTH=1014
8.94699e-34	0.299582	0.317	0.211	4.69466e-29	Jin3	Ghir-D07G014800	Symbols: | Eukaryotic aspartyl protease family protein | chr1:117065-118522 FORWARD LENGTH=485
3.18902e-32	0.304839	0.261	0.163	1.67334e-27	Jin3	Ghir-D08G004270	Symbols: AOC4 | allene oxide cyclase 4 | chr1:4547624-4548552 FORWARD LENGTH=254
3.98627e-32	0.310992	0.482	0.371	2.09167e-27	Jin3	Ghir-D05G012500	Symbols: PDR12, ATPDR12, ABCG40, ATABCG40 | pleiotropic drug resistance 12 | chr1:5331993-5338175 REVERSE LENGTH=1423
1.08731e-31	0.299002	0.421	0.309	5.70534e-27	Jin3	Ghir-D10G006780	Symbols: IAR3, JR3 | peptidase M20/M25/M40 family protein | chr1:19199562-19201424 FORWARD LENGTH=440
1.79e-31	0.303724	0.349	0.243	9.3925e-27	Jin3	Ghir-D05G025210	Symbols: LAC14 | laccase 14 | chr5:2906426-2908658 REVERSE LENGTH=569
2.27834e-31	0.302624	0.811	0.782	1.19549e-26	Jin3	Ghir-A05G001590	Symbols: ATBCB, BCB, SAG14 | blue-copper-binding protein | chr5:6826626-6827408 FORWARD LENGTH=196
4.01095e-31	0.437256	0.295	0.199	2.10463e-26	Jin3	Ghir-D13G001860	Symbols: TMP-C, PIP1;4, PIP1E | plasma membrane intrinsic protein 1;4 | chr4:186143-187531 REVERSE LENGTH=287
1.46632e-30	0.331586	0.611	0.513	7.69407e-26	Jin3	Ghir-D08G004260	Symbols: AOC4 | allene oxide cyclase 4 | chr1:4547624-4548552 FORWARD LENGTH=254
1.85965e-30	0.295924	0.7	0.62	9.75796e-26	Jin3	Ghir-D11G023110	Symbols: ANNAT2 | annexin 2 | chr5:25973915-25975554 FORWARD LENGTH=317
3.0852e-30	0.299092	0.528	0.419	1.61887e-25	Jin3	Ghir-A05G023210	Symbols: ANNAT1, OXY5, ATOXY5 | annexin 1 | chr1:13225304-13226939 FORWARD LENGTH=317
4.82547e-30	0.56623	0.284	0.192	2.53202e-25	Jin3	Ghir-D11G023090	Symbols: ATPA2, PA2 | peroxidase 2 | chr5:2077567-2078857 REVERSE LENGTH=335
7.20035e-30	0.319154	0.659	0.573	3.77817e-25	Jin3	Ghir-A01G021750	Symbols: | PAR1 protein | chr3:20014032-20015299 REVERSE LENGTH=183
3.7929e-29	0.307294	0.262	0.171	1.99021e-24	Jin3	Ghir-A05G015340	Symbols: CYP710A1 | cytochrome P450, family 710, subfamily A, polypeptide 1 | chr2:14539712-14541199 REVERSE LENGTH=495
1.49623e-28	0.472483	0.339	0.249	7.85101e-24	Jin3	Ghir-A11G025530
6.12394e-28	0.308316	0.581	0.479	3.21336e-23	Jin3	Ghir-A11G024840
1.04932e-27	0.262513	0.601	0.509	5.50601e-23	Jin3	Ghir-D08G026480	Symbols: PFN1, PRF1 | profilin 1 | chr2:8517074-8518067 REVERSE LENGTH=131
6.61515e-26	0.299207	0.291	0.199	3.4711e-21	Jin3	Ghir-A04G012800	Symbols: TUA2 | tubulin alpha-2 chain | chr1:18517737-18519729 FORWARD LENGTH=450
9.46367e-25	0.356159	0.52	0.424	4.96578e-20	Jin3	Ghir-D05G037150	Symbols: | Quinone reductase family protein | chr4:13661458-13663243 REVERSE LENGTH=205
5.59367e-24	0.271032	0.275	0.189	2.93511e-19	Jin3	Ghir-A05G027850	Symbols: | SEC14 cytosolic factor family protein / phosphoglyceride transfer family protein | chr4:5839761-5842158 FORWARD LENGTH=668
1.35349e-22	0.287925	0.694	0.626	7.10204e-18	Jin3	Ghir-D01G023260	Symbols: | PAR1 protein | chr3:20014032-20015299 REVERSE LENGTH=183
2.8529e-22	0.327215	0.356	0.27	1.49697e-17	Jin3	Ghir-D01G011230	Symbols: | NmrA-like negative transcriptional regulator family protein | chr1:28252030-28253355 FORWARD LENGTH=310
1.39517e-20	0.276632	0.614	0.543	7.32073e-16	Jin3	Ghir-D13G019760	Symbols: RCI2B | Low temperature and salt responsive protein family | chr3:1758179-1758452 REVERSE LENGTH=54
2.89043e-20	0.261226	0.354	0.27	1.51667e-15	Jin3	Ghir-D05G002900	Symbols: PFN3, PRF3 | profilin 3 | chr5:22909882-22910821 REVERSE LENGTH=168
1.1766e-18	0.292429	0.919	0.901	6.17384e-14	Jin3	Ghir-D09G021480	Symbols: ATEP3, ATCHITIV, CHIV, EP3 | homolog of carrot EP3-3 chitinase | chr3:20145935-20147034 FORWARD LENGTH=273
1.50418e-18	0.881836	0.677	0.632	7.89272e-14	Jin3	Ghir-D09G015430	Symbols: | Peroxidase superfamily protein | chr2:15598225-15600004 REVERSE LENGTH=327
3.73126e-18	0.256431	0.519	0.439	1.95786e-13	Jin3	Ghir-A04G002450	Symbols: | Quinone reductase family protein | chr4:13661458-13663243 REVERSE LENGTH=205
3.00473e-16	0.273353	0.429	0.352	1.57664e-11	Jin3	Ghir-A01G022010	Symbols: AUX1, WAV5, PIR1, MAP1 | Transmembrane amino acid transporter family protein | chr2:15973493-15976792 FORWARD LENGTH=485
1.7765e-15	0.307377	0.322	0.254	9.32166e-11	Jin3	Ghir-D01G023540	Symbols: AUX1, WAV5, PIR1, MAP1 | Transmembrane amino acid transporter family protein | chr2:15973493-15976792 FORWARD LENGTH=485
2.36433e-15	0.255697	0.287	0.218	1.24061e-10	Jin3	Ghir-A13G008270	Symbols: BGLU40 | beta glucosidase 40 | chr1:9178513-9181726 FORWARD LENGTH=510
1.28253e-14	0.429183	0.465	0.414	6.72968e-10	Jin3	Ghir-D01G004860	Symbols: | D-mannose binding lectin protein with Apple-like carbohydrate-binding domain | chr1:29646168-29647499 REVERSE LENGTH=443
5.28861e-14	0.761263	0.487	0.438	2.77504e-09	Jin3	Ghir-A12G028010	Symbols: | Bifunctional inhibitor/lipid-transfer protein/seed storage 2S albumin superfamily protein | chr3:6267102-6267392 FORWARD LENGTH=96
9.22775e-11	0.274164	0.381	0.321	4.84199e-06	Jin3	Ghir-D13G004870
5.88598e-10	0.254909	0.459	0.401	3.08849e-05	Jin3	Ghir-D13G004360	Symbols: | Plant basic secretory protein (BSP) family protein | chr2:6608689-6609366 FORWARD LENGTH=225
1.55983e-07	0.514102	0.513	0.471	0.00818476	Jin3	Ghir-D12G028140	Symbols: | Bifunctional inhibitor/lipid-transfer protein/seed storage 2S albumin superfamily protein | chr3:6267102-6267392 FORWARD LENGTH=96
1.66787e-07	0.445174	0.292	0.352	0.00875167	Jin3	Ghir-D04G017700
0	1.75402	0.923	0.712	0	Jin4	Ghir-A08G024060	Symbols: ATPA2, PA2 | peroxidase 2 | chr5:2077567-2078857 REVERSE LENGTH=335
0	1.70066	0.765	0.394	0	Jin4	Ghir-D11G011260	Symbols: | Chitinase family protein | chr4:732413-733487 REVERSE LENGTH=280
0	1.68741	0.891	0.561	0	Jin4	Ghir-A12G000540	Symbols: | Eukaryotic aspartyl protease family protein | chr1:787143-788444 FORWARD LENGTH=433
0	1.63892	0.878	0.495	0	Jin4	Ghir-A09G013500	Symbols: PGIP1, ATPGIP1 | polygalacturonase inhibiting protein 1 | chr5:2132373-2133434 FORWARD LENGTH=330
0	1.59539	0.877	0.547	0	Jin4	Ghir-D01G004850	Symbols: | Curculin-like (mannose-binding) lectin family protein | chr1:29637141-29638508 REVERSE LENGTH=455
0	1.54728	0.841	0.462	0	Jin4	Ghir-A07G005210	Symbols: | FUNCTIONS IN: molecular_function unknown; INVOLVED IN: biological_process unknown; LOCATED IN: vacuole; EXPRESSED IN: 24 plant structures; EXPRESSED DURING: 15 growth stages; CONTAINS InterPro DOMAIN/s: Stress up-regulated Nod 19 (InterPro:IPR011692); Has 30201 Blast hits to 17322 proteins in 780 species: Archae - 12; Bacteria - 1396; Metazoa - 17338; Fungi - 3422; Plants - 5037; Virus…
0	1.52782	0.903	0.569	0	Jin4	Ghir-D08G007460	Symbols: | Eukaryotic aspartyl protease family protein | chr1:787143-788444 FORWARD LENGTH=433
0	1.52681	0.97	0.765	0	Jin4	Ghir-D05G027760	Symbols: LAC14 | laccase 14 | chr5:2906426-2908658 REVERSE LENGTH=569
0	1.49169	0.864	0.491	0	Jin4	Ghir-A05G020250	Symbols: CYP82C4 | cytochrome P450, family 82, subfamily C, polypeptide 4 | chr4:15452040-15453966 FORWARD LENGTH=524
0	1.49098	0.706	0.343	0	Jin4	Ghir-A03G019050	Symbols: | Peroxidase superfamily protein | chr2:17296986-17298729 REVERSE LENGTH=341
0	1.47343	0.914	0.633	0	Jin4	Ghir-D09G005110	Symbols: CYP71B34 | cytochrome P450, family 71, subfamily B, polypeptide 34 | chr3:9639199-9640866 REVERSE LENGTH=500
0	1.45691	0.871	0.562	0	Jin4	Ghir-D10G019720	Symbols: ATC4H, C4H, CYP73A5, REF3 | cinnamate-4-hydroxylase | chr2:12993861-12995683 REVERSE LENGTH=505
0	1.44993	0.609	0.151	0	Jin4	Ghir-D05G023260
0	1.42691	0.936	0.742	0	Jin4	Ghir-D01G004870	Symbols: | D-mannose binding lectin protein with Apple-like carbohydrate-binding domain | chr1:29642072-29643397 REVERSE LENGTH=441
0	1.4197	0.903	0.604	0	Jin4	Ghir-D12G000520	Symbols: | Eukaryotic aspartyl protease family protein | chr1:787143-788444 FORWARD LENGTH=433
0	1.38977	0.995	0.896	0	Jin4	Ghir-D09G021480	Symbols: ATEP3, ATCHITIV, CHIV, EP3 | homolog of carrot EP3-3 chitinase | chr3:20145935-20147034 FORWARD LENGTH=273
0	1.38712	0.577	0.209	0	Jin4	Ghir-D12G026680	Symbols: ATCHIA, CHIA | chitinase A | chr5:8143805-8145153 REVERSE LENGTH=302
0	1.37789	0.987	0.817	0	Jin4	Ghir-A09G022880	Symbols: MSS1, STP13, ATSTP13 | Major facilitator superfamily protein | chr5:9243851-9246994 REVERSE LENGTH=526
0	1.3524	0.849	0.44	0	Jin4	Ghir-A05G025330	Symbols: LAC14 | laccase 14 | chr5:2906426-2908658 REVERSE LENGTH=569
0	1.35203	0.895	0.584	0	Jin4	Ghir-A09G005500	Symbols: TT7, CYP75B1, D501 | Cytochrome P450 superfamily protein | chr5:2560437-2562859 FORWARD LENGTH=513
0	1.33395	0.956	0.68	0	Jin4	Ghir-A09G022210	Symbols: ATEP3, ATCHITIV, CHIV, EP3 | homolog of carrot EP3-3 chitinase | chr3:20145935-20147034 FORWARD LENGTH=273
0	1.32294	0.873	0.406	0	Jin4	Ghir-A12G027250	Symbols: | FAD-binding Berberine family protein | chr5:17910694-17912295 REVERSE LENGTH=533
0	1.31035	0.634	0.227	0	Jin4	Ghir-D12G014060	Symbols: | Plant invertase/pectin methylesterase inhibitor superfamily | chr1:618284-620333 FORWARD LENGTH=579
0	1.30459	0.462	0.123	0	Jin4	Ghir-A03G002160	Symbols: CYP87A2 | cytochrome P450, family 87, subfamily A, polypeptide 2 | chr1:4342462-4344569 FORWARD LENGTH=478
0	1.29701	0.88	0.609	0	Jin4	Ghir-A09G016000	Symbols: | Peroxidase superfamily protein | chr2:15598225-15600004 REVERSE LENGTH=327
0	1.27273	0.769	0.339	0	Jin4	Ghir-A08G024260	Symbols: | Leucine-rich repeat (LRR) family protein | chr1:12177788-12179221 FORWARD LENGTH=477
0	1.25695	0.95	0.756	0	Jin4	Ghir-A09G014390	Symbols: NHL3 | NDR1/HIN1-like 3 | chr5:1931016-1931711 REVERSE LENGTH=231
0	1.25645	0.853	0.543	0	Jin4	Ghir-D05G031900	Symbols: CYP82C4 | cytochrome P450, family 82, subfamily C, polypeptide 4 | chr4:15452040-15453966 FORWARD LENGTH=524
0	1.22101	0.98	0.807	0	Jin4	Ghir-D09G022110	Symbols: MSS1, STP13, ATSTP13 | Major facilitator superfamily protein | chr5:9243851-9246994 REVERSE LENGTH=526
0	1.20727	0.678	0.307	0	Jin4	Ghir-D01G021040	Symbols: NHL3 | NDR1/HIN1-like 3 | chr5:1931016-1931711 REVERSE LENGTH=231
0	1.20371	0.697	0.329	0	Jin4	Ghir-A03G007010	Symbols: STP4, ATSTP4 | sugar transporter 4 | chr3:6935048-6936841 FORWARD LENGTH=514
0	1.19605	0.931	0.709	0	Jin4	Ghir-A12G016730	Symbols: | Transmembrane protein 97, predicted | chr1:1510469-1511485 FORWARD LENGTH=168
0	1.18762	0.738	0.367	0	Jin4	Ghir-D01G005160	Symbols: | sodium/calcium exchanger family protein / calcium-binding EF hand family protein | chr1:19844790-19847533 FORWARD LENGTH=585
0	1.16864	0.915	0.581	0	Jin4	Ghir-A02G012880	Symbols: ATCWINV1, ATBFRUCT1 | Glycosyl hydrolases family 32 protein | chr3:4533084-4535831 REVERSE LENGTH=584
0	1.153	0.694	0.23	0	Jin4	Ghir-D03G006560	Symbols: | unknown protein; FUNCTIONS IN: molecular_function unknown; INVOLVED IN: biological_process unknown; LOCATED IN: cellular_component unknown; EXPRESSED IN: 23 plant structures; EXPRESSED DURING: 13 growth stages; BEST Arabidopsis thaliana protein match is: unknown protein (TAIR:AT4G19950.1); Has 246 Blast hits to 244 proteins in 29 species: Archae - 2; Bacteria - 16; Metazoa - 0; Fungi -…
0	1.12783	0.969	0.835	0	Jin4	Ghir-D12G016980	Symbols: | Transmembrane protein 97, predicted | chr1:1510469-1511485 FORWARD LENGTH=168
0	1.12068	0.927	0.609	0	Jin4	Ghir-D03G005750	Symbols: ATCWINV1, ATBFRUCT1 | Glycosyl hydrolases family 32 protein | chr3:4533084-4535831 REVERSE LENGTH=584
0	1.0973	0.983	0.845	0	Jin4	Ghir-D03G017440	Symbols: | Bifunctional inhibitor/lipid-transfer protein/seed storage 2S albumin superfamily protein | chr1:23252369-23253481 FORWARD LENGTH=150
0	1.09406	0.897	0.502	0	Jin4	Ghir-A12G012800	Symbols: GLP10 | germin-like protein 10 | chr3:22971443-22972192 REVERSE LENGTH=220
0	1.09275	0.779	0.387	0	Jin4	Ghir-D04G011110	Symbols: | GDSL-like Lipase/Acylhydrolase superfamily protein | chr5:915650-918326 FORWARD LENGTH=359
0	1.08731	0.909	0.612	0	Jin4	Ghir-A13G021270	Symbols: ATBCB, BCB, SAG14 | blue-copper-binding protein | chr5:6826626-6827408 FORWARD LENGTH=196
0	1.06557	0.615	0.226	0	Jin4	Ghir-D05G025210	Symbols: LAC14 | laccase 14 | chr5:2906426-2908658 REVERSE LENGTH=569
0	1.05549	0.723	0.32	0	Jin4	Ghir-A06G019640	Symbols: | FAD-binding Berberine family protein | chr4:11157916-11159535 FORWARD LENGTH=539
0	1.05479	0.476	0.121	0	Jin4	Ghir-A10G010670	Symbols: AMT1;1, ATAMT1, ATAMT1;1 | ammonium transporter 1;1 | chr4:7858220-7859725 FORWARD LENGTH=501
0	1.05417	0.527	0.177	0	Jin4	Ghir-A05G040430	Symbols: | Kunitz family trypsin and protease inhibitor protein | chr1:6149343-6149933 FORWARD LENGTH=196
0	1.0443	0.749	0.313	0	Jin4	Ghir-D02G004850	Symbols: AMT1;1, ATAMT1, ATAMT1;1 | ammonium transporter 1;1 | chr4:7858220-7859725 FORWARD LENGTH=501
0	1.03093	0.635	0.263	0	Jin4	Ghir-D04G002570	Symbols: | Kunitz family trypsin and protease inhibitor protein | chr1:6149343-6149933 FORWARD LENGTH=196
0	1.02681	0.794	0.353	0	Jin4	Ghir-D01G018250	Symbols: LYM2 | lysm domain GPI-anchored protein 2 precursor | chr2:7459156-7460648 FORWARD LENGTH=350
0	1.01636	0.641	0.218	0	Jin4	Ghir-A02G012190	Symbols: | unknown protein; FUNCTIONS IN: molecular_function unknown; INVOLVED IN: biological_process unknown; LOCATED IN: cellular_component unknown; EXPRESSED IN: 23 plant structures; EXPRESSED DURING: 13 growth stages; BEST Arabidopsis thaliana protein match is: unknown protein (TAIR:AT4G19950.1); Has 246 Blast hits to 244 proteins in 29 species: Archae - 2; Bacteria - 16; Metazoa - 0; Fungi -…
0	1.01566	0.749	0.322	0	Jin4	Ghir-D12G013070	Symbols: GLP10 | germin-like protein 10 | chr3:22971443-22972192 REVERSE LENGTH=220
0	0.997498	0.869	0.512	0	Jin4	Ghir-A07G017950	Symbols: | Auxin-responsive family protein | chr5:13900913-13902934 REVERSE LENGTH=404
0	0.99266	0.952	0.729	0	Jin4	Ghir-D06G011740	Symbols: AHA1, PMA, OST2, HA1 | H(+)-ATPase 1 | chr2:8221858-8227268 FORWARD LENGTH=949
0	0.991048	0.592	0.194	0	Jin4	Ghir-D10G001010	Symbols: | FAD-binding Berberine family protein | chr4:11157916-11159535 FORWARD LENGTH=539
0	0.984166	0.641	0.232	0	Jin4	Ghir-D02G008070	Symbols: | Eukaryotic aspartyl protease family protein | chr1:16787508-16789318 REVERSE LENGTH=405
0	0.974897	0.732	0.331	0	Jin4	Ghir-D13G008490	Symbols: BGLU40 | beta glucosidase 40 | chr1:9178513-9181726 FORWARD LENGTH=510
0	0.97228	0.964	0.805	0	Jin4	Ghir-A03G000050	Symbols: | Bifunctional inhibitor/lipid-transfer protein/seed storage 2S albumin superfamily protein | chr1:23252369-23253481 FORWARD LENGTH=150
0	0.971503	0.899	0.654	0	Jin4	Ghir-D05G038320	Symbols: | O-Glycosyl hydrolases family 17 protein | chr4:13494726-13496487 REVERSE LENGTH=455
0	0.950707	0.82	0.421	0	Jin4	Ghir-D10G001510	Symbols: | B-cell receptor-associated protein 31-like | chr1:4014958-4016222 FORWARD LENGTH=221
0	0.948574	0.894	0.562	0	Jin4	Ghir-A06G012630	Symbols: AHA1, PMA, OST2, HA1 | H(+)-ATPase 1 | chr2:8221858-8227268 FORWARD LENGTH=949
0	0.939325	0.729	0.294	0	Jin4	Ghir-A08G010470	Symbols: | unknown protein; Has 1807 Blast hits to 1807 proteins in 277 species: Archae - 0; Bacteria - 0; Metazoa - 736; Fungi - 347; Plants - 385; Viruses - 0; Other Eukaryotes - 339 (source: NCBI BLink). | chr5:16757951-16758529 FORWARD LENGTH=192
0	0.928417	0.47	0.133	0	Jin4	Ghir-A13G021280	Symbols: | Cupredoxin superfamily protein | chr5:9241614-9242635 REVERSE LENGTH=187
0	0.894878	0.6	0.229	0	Jin4	Ghir-Scaffold423G000140	Symbols: CYP98A3 | cytochrome P450, family 98, subfamily A, polypeptide 3 | chr2:17058291-17060532 REVERSE LENGTH=508
0	0.889122	0.736	0.346	0	Jin4	Ghir-A03G018820	Symbols: | Transmembrane amino acid transporter family protein | chr4:17935533-17936843 FORWARD LENGTH=436
0	0.865389	0.988	0.917	0	Jin4	Ghir-D10G016490
0	0.865339	0.539	0.186	0	Jin4	Ghir-D11G011690	Symbols: | Calcium-dependent phosphotriesterase superfamily protein | chr2:7275739-7277122 FORWARD LENGTH=327
0	0.82888	0.69	0.291	0	Jin4	Ghir-D07G018800	Symbols: MLO8, ATMLO8 | Seven transmembrane MLO family protein | chr2:7590559-7593768 REVERSE LENGTH=593
0	0.798987	0.705	0.3	0	Jin4	Ghir-D06G013890	Symbols: SC3 | secretory carrier 3 | chr1:22586035-22588664 FORWARD LENGTH=289
0	0.796182	0.785	0.398	0	Jin4	Ghir-D05G010100	Symbols: | Leucine-rich repeat (LRR) family protein | chr5:7164758-7166904 FORWARD LENGTH=218
0	0.783481	0.591	0.197	0	Jin4	Ghir-D01G008630	Symbols: | emp24/gp25L/p24 family/GOLD family protein | chr3:2455627-2456652 FORWARD LENGTH=208
0	0.592517	0.35	0.079	0	Jin4	Ghir-D13G010280	Symbols: | Phosphatidic acid phosphatase (PAP2) family protein | chr5:721976-722656 FORWARD LENGTH=226
6.01355e-307	1.06854	0.838	0.514	3.15543e-302	Jin4	Ghir-A13G004220	Symbols: | Plant basic secretory protein (BSP) family protein | chr2:6608689-6609366 FORWARD LENGTH=225
3.77231e-305	0.55028	0.307	0.065	1.97941e-300	Jin4	Ghir-A12G002590	Symbols: ACL, ATMES2, MES2, ATME8, ME8 | acetone-cyanohydrin lyase | chr2:10042325-10043641 REVERSE LENGTH=263
2.05829e-303	0.848179	0.77	0.399	1.08002e-298	Jin4	Ghir-A05G010390	Symbols: | Leucine-rich repeat (LRR) family protein | chr5:7164758-7166904 FORWARD LENGTH=218
4.89077e-302	0.939683	0.793	0.441	2.56628e-297	Jin4	Ghir-D07G018200	Symbols: | Auxin-responsive family protein | chr5:13900913-13902934 REVERSE LENGTH=404
2.2168e-299	1.29227	0.769	0.455	1.1632e-294	Jin4	Ghir-D10G000980	Symbols: | FAD-binding Berberine family protein | chr1:9141715-9143304 REVERSE LENGTH=529
5.4266e-299	0.677577	0.347	0.084	2.84745e-294	Jin4	Ghir-A02G010780	Symbols: | RING/U-box superfamily protein | chr5:21529022-21533008 FORWARD LENGTH=382
3.04628e-298	0.684671	0.5	0.161	1.59844e-293	Jin4	Ghir-A01G008200	Symbols: ATCSLE1, CSLE1 | cellulose synthase like E1 | chr1:20876752-20879414 FORWARD LENGTH=729
3.13007e-297	0.850934	0.695	0.316	1.64241e-292	Jin4	Ghir-A12G024590	Symbols: | Reticulon family protein | chr2:18965410-18966940 FORWARD LENGTH=255
5.32175e-297	1.10035	0.745	0.403	2.79243e-292	Jin4	Ghir-D03G011740	Symbols: STP4, ATSTP4 | sugar transporter 4 | chr3:6935048-6936841 FORWARD LENGTH=514
3.06301e-296	0.718121	0.512	0.171	1.60722e-291	Jin4	Ghir-D08G012530	Symbols: | unknown protein; Has 1807 Blast hits to 1807 proteins in 277 species: Archae - 0; Bacteria - 0; Metazoa - 736; Fungi - 347; Plants - 385; Viruses - 0; Other Eukaryotes - 339 (source: NCBI BLink). | chr5:16757951-16758529 FORWARD LENGTH=192
2.12321e-291	0.940415	0.428	0.13	1.11409e-286	Jin4	Ghir-A04G006730	Symbols: | GDSL-like Lipase/Acylhydrolase superfamily protein | chr5:915650-918326 FORWARD LENGTH=359
3.55679e-291	0.743443	0.403	0.114	1.86632e-286	Jin4	Ghir-D11G022580	Symbols: | MATE efflux family protein | chr5:26123241-26126352 REVERSE LENGTH=486
1.27121e-289	1.03743	0.778	0.422	6.6703e-285	Jin4	Ghir-A12G020640	Symbols: | FUNCTIONS IN: molecular_function unknown; INVOLVED IN: biological_process unknown; LOCATED IN: vacuole; EXPRESSED IN: 24 plant structures; EXPRESSED DURING: 15 growth stages; CONTAINS InterPro DOMAIN/s: Stress up-regulated Nod 19 (InterPro:IPR011692); Has 30201 Blast hits to 17322 proteins in 780 species: Archae - 12; Bacteria - 1396; Metazoa - 17338; Fungi - 3422; Plants - 5037; Virus…
1.37741e-289	1.76802	0.671	0.335	7.22756e-285	Jin4	Ghir-A11G011300	Symbols: | Chitinase family protein | chr1:472138-473116 REVERSE LENGTH=272
2.00292e-289	0.828254	0.767	0.392	1.05097e-284	Jin4	Ghir-A10G000760	Symbols: | B-cell receptor-associated protein 31-like | chr1:4014958-4016222 FORWARD LENGTH=221
4.59506e-287	0.844004	0.777	0.415	2.41112e-282	Jin4	Ghir-D02G024830	Symbols: AAT1, CAT1 | amino acid transporter 1 | chr4:11270318-11273775 FORWARD LENGTH=594
1.28893e-286	1.21918	0.868	0.604	6.76328e-282	Jin4	Ghir-A05G010770	Symbols: ATACA7, ACA7 | alpha carbonic anhydrase 7 | chr1:2517022-2518546 REVERSE LENGTH=275
2.33399e-286	0.758836	0.644	0.266	1.22469e-281	Jin4	Ghir-D02G020190	Symbols: | Transmembrane amino acid transporter family protein | chr2:17531323-17532564 REVERSE LENGTH=413
1.10043e-284	0.641728	0.364	0.095	5.77416e-280	Jin4	Ghir-D01G008270	Symbols: CYP71B34 | cytochrome P450, family 71, subfamily B, polypeptide 34 | chr3:9639199-9640866 REVERSE LENGTH=500
2.19605e-284	0.954988	0.539	0.201	1.15231e-279	Jin4	Ghir-A13G008270	Symbols: BGLU40 | beta glucosidase 40 | chr1:9178513-9181726 FORWARD LENGTH=510
6.11232e-284	0.867728	0.598	0.238	3.20726e-279	Jin4	Ghir-A07G020490	Symbols: | Auxin-responsive family protein | chr5:13900913-13902934 REVERSE LENGTH=404
3.97788e-283	0.667195	0.34	0.084	2.08727e-278	Jin4	Ghir-A01G015930	Symbols: | Major facilitator superfamily protein | chr2:7218930-7221592 REVERSE LENGTH=546
1.54428e-281	1.05547	0.515	0.187	8.10314e-277	Jin4	Ghir-A05G040420	Symbols: | Kunitz family trypsin and protease inhibitor protein | chr1:6149343-6149933 FORWARD LENGTH=196
3.87577e-280	0.554515	0.269	0.055	2.03369e-275	Jin4	Ghir-A02G004530	Symbols: AMT1;1, ATAMT1, ATAMT1;1 | ammonium transporter 1;1 | chr4:7858220-7859725 FORWARD LENGTH=501
4.28322e-279	1.38172	0.511	0.196	2.24749e-274	Jin4	Ghir-D06G020750	Symbols: | FAD-binding Berberine family protein | chr1:10892623-10894437 FORWARD LENGTH=527
9.57945e-278	1.06921	0.848	0.561	5.02653e-273	Jin4	Ghir-A01G021750	Symbols: | PAR1 protein | chr3:20014032-20015299 REVERSE LENGTH=183
9.12604e-276	0.8517	0.511	0.185	4.78862e-271	Jin4	Ghir-A02G006290	Symbols: MLO1, ATMLO1 | Seven transmembrane MLO family protein | chr4:1144141-1147156 FORWARD LENGTH=526
4.79706e-275	0.856599	0.846	0.561	2.51711e-270	Jin4	Ghir-D09G003660	Symbols: LHT1 | lysine histidine transporter 1 | chr5:16323823-16327082 FORWARD LENGTH=446
5.94332e-269	0.658857	0.363	0.098	3.11858e-264	Jin4	Ghir-D01G017430	Symbols: | Major facilitator superfamily protein | chr4:16642544-16644759 REVERSE LENGTH=567
6.44138e-268	0.808651	0.328	0.084	3.37992e-263	Jin4	Ghir-A10G001820	Symbols: STP1, ATSTP1 | sugar transporter 1 | chr1:3777460-3780133 FORWARD LENGTH=522
7.31216e-267	0.74001	0.615	0.256	3.83684e-262	Jin4	Ghir-A02G002480	Symbols: CYP72A7 | cytochrome P450, family 72, subfamily A, polypeptide 7 | chr3:4912565-4914503 FORWARD LENGTH=512
1.01103e-265	0.809844	0.368	0.103	5.3051e-261	Jin4	Ghir-A10G000280	Symbols: | FAD-binding Berberine family protein | chr4:11157916-11159535 FORWARD LENGTH=539
3.99491e-265	0.70407	0.272	0.06	2.09621e-260	Jin4	Ghir-D07G002940	Symbols: | Glycosyl hydrolase family protein with chitinase insertion domain | chr4:10764151-10765753 REVERSE LENGTH=379
7.82162e-265	0.916531	0.883	0.636	4.10416e-260	Jin4	Ghir-D12G029340	Symbols: | FUNCTIONS IN: molecular_function unknown; INVOLVED IN: biological_process unknown; LOCATED IN: vacuole; EXPRESSED IN: 24 plant structures; EXPRESSED DURING: 15 growth stages; CONTAINS InterPro DOMAIN/s: Stress up-regulated Nod 19 (InterPro:IPR011692); Has 30201 Blast hits to 17322 proteins in 780 species: Archae - 12; Bacteria - 1396; Metazoa - 17338; Fungi - 3422; Plants - 5037; Virus…
2.90432e-263	0.979775	0.349	0.097	1.52396e-258	Jin4	Ghir-A07G021260	Symbols: | receptor-like protein kinase-related family protein | chr5:19669096-19669887 REVERSE LENGTH=263
1.64591e-261	0.679319	0.671	0.292	8.6364e-257	Jin4	Ghir-D02G023120	Symbols: | Papain family cysteine protease | chr2:9171964-9173301 REVERSE LENGTH=361
1.75906e-260	0.912586	0.731	0.382	9.23015e-256	Jin4	Ghir-D13G004360	Symbols: | Plant basic secretory protein (BSP) family protein | chr2:6608689-6609366 FORWARD LENGTH=225
1.57137e-259	1.49156	0.617	0.299	8.24529e-255	Jin4	Ghir-A13G013980	Symbols: CYP71B35 | cytochrome P450, family 71, subfamily B, polypeptide 35 | chr3:9641089-9642779 REVERSE LENGTH=500
1.75752e-259	1.06023	0.767	0.434	9.22205e-255	Jin4	Ghir-D09G013870	Symbols: NHL3 | NDR1/HIN1-like 3 | chr5:1931016-1931711 REVERSE LENGTH=231
4.26573e-258	0.606801	0.464	0.153	2.23831e-253	Jin4	Ghir-A12G020480	Symbols: LCB2 | long chain base2 | chr5:7981889-7985037 FORWARD LENGTH=489
4.69937e-258	0.990183	0.781	0.473	2.46585e-253	Jin4	Ghir-A01G016500	Symbols: | Transmembrane amino acid transporter family protein | chr1:17536834-17539486 REVERSE LENGTH=519
3.22564e-256	1.13019	0.91	0.692	1.69256e-251	Jin4	Ghir-A01G019570	Symbols: NHL3 | NDR1/HIN1-like 3 | chr5:1931016-1931711 REVERSE LENGTH=231
6.00231e-255	1.11259	0.682	0.364	3.14953e-250	Jin4	Ghir-D05G038080	Symbols: | GDSL-like Lipase/Acylhydrolase superfamily protein | chr5:22337745-22339741 FORWARD LENGTH=376
1.00667e-254	0.726144	0.582	0.233	5.28221e-250	Jin4	Ghir-A09G017080	Symbols: AtIPCS1 | Arabidopsis Inositol phosphorylceramide synthase 1 | chr3:20006098-20008020 FORWARD LENGTH=305
7.99539e-254	0.566499	0.386	0.112	4.19534e-249	Jin4	Ghir-D13G024780	Symbols: | O-Glycosyl hydrolases family 17 protein | chr5:8282285-8283956 REVERSE LENGTH=458
1.04183e-253	1.00382	0.742	0.4	5.46669e-249	Jin4	Ghir-A08G009900	Symbols: TET7 | tetraspanin7 | chr4:13942566-13943621 REVERSE LENGTH=263
2.03122e-253	0.979316	0.876	0.614	1.06582e-248	Jin4	Ghir-D01G023260	Symbols: | PAR1 protein | chr3:20014032-20015299 REVERSE LENGTH=183
5.98018e-253	0.942438	0.865	0.599	3.13792e-248	Jin4	Ghir-A09G024790	Symbols: | Uncharacterised protein family (UPF0497) | chr4:8909162-8910641 FORWARD LENGTH=193
2.25065e-252	0.627321	0.486	0.168	1.18096e-247	Jin4	Ghir-D01G004400	Symbols: | SecY protein transport family protein | chr2:14462635-14464572 FORWARD LENGTH=475
5.00708e-251	0.552927	0.394	0.117	2.62732e-246	Jin4	Ghir-D02G023560	Symbols: | Translocon-associated protein (TRAP), alpha subunit | chr2:9068428-9070207 FORWARD LENGTH=258
5.12636e-251	0.813626	0.783	0.433	2.68991e-246	Jin4	Ghir-D08G016470	Symbols: | Pectinacetylesterase family protein | chr4:10582188-10584766 REVERSE LENGTH=391
7.55914e-251	0.528432	0.372	0.105	3.96643e-246	Jin4	Ghir-A11G006760	Symbols: | Endoplasmic reticulum vesicle transporter protein | chr3:7882082-7885260 FORWARD LENGTH=354
3.2133e-249	0.783358	0.679	0.327	1.68608e-244	Jin4	Ghir-A12G027160	Symbols: ATMP2, ATMAPR3, MSBP2, MAPR3 | membrane-associated progesterone binding protein 3 | chr3:18129669-18131353 FORWARD LENGTH=233
3.9451e-249	1.11669	0.746	0.427	2.07007e-244	Jin4	Ghir-D08G009500	Symbols: TET8 | tetraspanin8 | chr2:10135859-10137352 REVERSE LENGTH=273
4.85409e-249	0.853937	0.648	0.299	2.54704e-244	Jin4	Ghir-A10G000740	Symbols: APA1, ATAPA1 | aspartic proteinase A1 | chr1:4017119-4019874 REVERSE LENGTH=506
5.66257e-249	0.469969	0.286	0.066	2.97126e-244	Jin4	Ghir-D04G007490	Symbols: | histidine acid phosphatase family protein | chr1:3205817-3208444 FORWARD LENGTH=487
7.93057e-249	0.917452	0.643	0.302	4.16133e-244	Jin4	Ghir-D05G026730	Symbols: CYP81D8 | cytochrome P450, family 81, subfamily D, polypeptide 8 | chr4:17569971-17571678 REVERSE LENGTH=497
3.09541e-248	0.971458	0.399	0.128	1.62422e-243	Jin4	Ghir-A10G003440	Symbols: | Curculin-like (mannose-binding) lectin family protein | chr1:29637141-29638508 REVERSE LENGTH=455
6.01464e-247	0.60238	0.441	0.144	3.156e-242	Jin4	Ghir-A11G001750	Symbols: | TMPIT-like protein | chr4:6455110-6457996 REVERSE LENGTH=347
7.80689e-246	0.754465	0.677	0.32	4.09643e-241	Jin4	Ghir-D12G024570	Symbols: | Reticulon family protein | chr2:18965410-18966940 FORWARD LENGTH=255
2.86648e-243	1.18703	0.666	0.354	1.5041e-238	Jin4	Ghir-A06G019610	Symbols: | FAD-binding Berberine family protein | chr1:10892623-10894437 FORWARD LENGTH=527
1.40349e-242	0.8838	0.789	0.47	7.3644e-238	Jin4	Ghir-A05G021080	Symbols: RD21, RD21A | Granulin repeat cysteine protease family protein | chr1:17283139-17285609 REVERSE LENGTH=462
3.47979e-242	0.944306	0.794	0.483	1.82592e-237	Jin4	Ghir-D09G023950	Symbols: | Uncharacterised protein family (UPF0497) | chr4:8909162-8910641 FORWARD LENGTH=193
5.16933e-242	0.576059	0.404	0.126	2.71245e-237	Jin4	Ghir-D11G001870	Symbols: | Lung seven transmembrane receptor family protein | chr5:16826830-16828149 FORWARD LENGTH=439
5.4848e-242	1.04277	0.613	0.287	2.87799e-237	Jin4	Ghir-A01G022840	Symbols: | sodium/calcium exchanger family protein / calcium-binding EF hand family protein | chr1:19844790-19847533 FORWARD LENGTH=585
1.09374e-241	1.07524	0.349	0.104	5.73907e-237	Jin4	Ghir-A08G022920	Symbols: | Peroxidase superfamily protein | chr5:5888195-5890101 REVERSE LENGTH=313
1.80854e-241	0.726371	0.384	0.119	9.48979e-237	Jin4	Ghir-A07G021300	Symbols: AIR12 | auxin-responsive family protein | chr3:2365452-2366273 FORWARD LENGTH=273
7.08715e-241	0.542141	0.349	0.098	3.71877e-236	Jin4	Ghir-A13G024050	Symbols: | O-Glycosyl hydrolases family 17 protein | chr5:8282285-8283956 REVERSE LENGTH=458
1.43759e-239	1.71934	0.808	0.577	7.54333e-235	Jin4	Ghir-D08G024980	Symbols: ATPA2, PA2 | peroxidase 2 | chr5:2077567-2078857 REVERSE LENGTH=335
1.87858e-239	0.572674	0.47	0.162	9.8573e-235	Jin4	Ghir-D04G017780	Symbols: | Translocon-associated protein (TRAP), alpha subunit | chr2:9068428-9070207 FORWARD LENGTH=258
2.33799e-239	0.718915	0.942	0.773	1.22679e-234	Jin4	Ghir-A05G001590	Symbols: ATBCB, BCB, SAG14 | blue-copper-binding protein | chr5:6826626-6827408 FORWARD LENGTH=196
9.50196e-239	0.543847	0.392	0.119	4.98587e-234	Jin4	Ghir-A11G009870	Symbols: ATSTE24, STE24 | Peptidase family M48 family protein | chr4:545905-549002 FORWARD LENGTH=424
2.42005e-237	0.544944	0.319	0.085	1.26985e-232	Jin4	Ghir-A06G006290	Symbols: | Protein of unknown function DUF92, transmembrane | chr5:6737872-6739283 REVERSE LENGTH=288
3.63346e-237	0.624749	0.495	0.18	1.90655e-232	Jin4	Ghir-A01G004300	Symbols: | SecY protein transport family protein | chr1:10252662-10254526 FORWARD LENGTH=475
7.78271e-237	0.723485	0.769	0.43	4.08374e-232	Jin4	Ghir-D11G034760	Symbols: FAD2 | fatty acid desaturase 2 | chr3:3860592-3861743 REVERSE LENGTH=383
1.17543e-236	0.899308	0.511	0.204	6.1677e-232	Jin4	Ghir-A09G011150	Symbols: | Glycosyl hydrolase family protein | chr5:7107609-7110775 REVERSE LENGTH=624
1.23587e-236	0.924765	0.852	0.62	6.48484e-232	Jin4	Ghir-D09G015430	Symbols: | Peroxidase superfamily protein | chr2:15598225-15600004 REVERSE LENGTH=327
6.76188e-235	0.614845	0.474	0.169	3.54809e-230	Jin4	Ghir-D06G022430	Symbols: | SecY protein transport family protein | chr2:14462635-14464572 FORWARD LENGTH=475
1.61712e-234	0.78676	0.713	0.374	8.48534e-230	Jin4	Ghir-A05G012730	Symbols: PDR12, ATPDR12, ABCG40, ATABCG40 | pleiotropic drug resistance 12 | chr1:5331993-5338175 REVERSE LENGTH=1423
[truncated: 1,031 more rows]

## Sheet: Venn-Cotton8-Jin8clu-TM3clu
Genes just expressed in Jin668 cambium cells analyzed by Venn diagram
cotton8-jin668_clu	cotton8-TM-1_clu		Jin8	TM3	Jin8_clu
[truncated: 47,450 more rows]

## Sheet: pseudo-time analysis
Pseudo-time time analysis of primary vascular tissue
[truncated: 169 more rows]

[truncated: 1 more sheets: Select genes]
