# Supplementary material for: Single-cell resolution analysis reveals the preparation for reprogramming the fate of stem cell niche in cotton lateral meristem
Source: Genome Biol. 2023 Aug 25;24:194. doi: 10.1186/s13059-023-03032-6 (PMC10463415; doi:10.1186/s13059-023-03032-6)
Supplement: Supplementary file 5 — Additional file 5: Table S4. Differentiated genes expressed in epidermis, cortex, primary xylem, parenchyma cell, cambium, xylem vessel and phloem of Jin668 and TM-1 at different time points. [file 13059_2023_3032_MOESM5_ESM.xlsx]

## Sheet: Epidermis
Differentiated genes expressed in epidermis of Jin668 and TM-1 at different time points
Time	DEGs
0min	gene	baseMean	log2FoldChange	lfcSE	pvalue	padj	AtId	Annotation_uniprot
	Ghir-A02G016380	157.236	-4.3916	0.733869	1.24514e-10	3.33945e-07	AT5G65730.1	Symbols: XTH6 | xyloglucan endotransglucosylase/hydrolase 6 | chr5:26299080-26300290 FORWARD LENGTH=292
	Ghir-D03G006940	151.313	-7.0438e-06	0.0014427	7.70652e-10	1.03344e-06	AT5G11420.1	Symbols: | Protein of unknown function	DUF642 | chr5:3644655-3646991 FORWARD LENGTH=366
	Ghir-D11G006540	138.961	-4.3591e-06	0.0014427	3.05936e-09	2.73507e-06	AT5G13870.1	Symbols: EXGT-A4	XTH5 | xyloglucan endotransglucosylase/hydrolase 5 | chr5:4475089-4476217 REVERSE LENGTH=293
	Ghir-D03G003200	98.1256	-4.43999	0.837702	8.97569e-09	6.0182e-06	AT5G65730.1	Symbols: XTH6 | xyloglucan endotransglucosylase/hydrolase 6 | chr5:26299080-26300290 FORWARD LENGTH=292
	Ghir-A11G003410	36.4913	4.30592	0.921929	9.77345e-08	5.24248e-05	AT2G47140.1	Symbols: | NAD(P)-binding Rossmann-fold superfamily protein | chr2:19350970-19352059 REVERSE LENGTH=257
	Ghir-A01G015710	50.7221	-4.40709e-06	0.0014427	8.31182e-07	0.000259997	AT4G38770.1	Symbols: PRP4	ATPRP4 | proline-rich protein 4 | chr4:18097009-18098448 REVERSE LENGTH=448
	Ghir-A11G006630	86.0503	-3.37082	0.78647	8.32493e-07	0.000259997	AT5G13870.1	Symbols: EXGT-A4	XTH5 | xyloglucan endotransglucosylase/hydrolase 5 | chr5:4475089-4476217 REVERSE LENGTH=293
	Ghir-D05G013420	70.2272	-5.83746e-06	0.0014427	5.93421e-07	0.000259997	AT3G16370.1	Symbols: | GDSL-like Lipase/Acylhydrolase superfamily protein | chr3:5556928-5558351 FORWARD LENGTH=353
	Ghir-D09G023440	71.0692	-5.02151	1.1232	8.72475e-07	0.000259997
	Ghir-A01G003520	53.123	-5.15175e-06	0.0014427	2.73504e-06	0.000733537	AT1G17200.1	Symbols: | Uncharacterised protein family (UPF0497) | chr1:5878493-5879871 FORWARD LENGTH=204
	Ghir-A04G000730	48.7991	-5.22986e-06	0.0014427	4.03669e-06	0.0009022	AT5G55620.1	Symbols: | unknown protein; BEST Arabidopsis thaliana protein match is: unknown protein (TAIR:AT3G09950.1); Has 30201 Blast hits to 17322 proteins in 780 species: Archae - 12; Bacteria - 1396; Metazoa - 17338; Fungi - 3422; Plants - 5037; Viruses - 0; Other Eukaryotes - 2996 (source: NCBI BLink). | chr5:22530373-22530678 FORWARD LENGTH=101		CORI-7	ATST5A | sulfotransferase 16 | chr1:27864489-27865505 REVERSE LENGTH=338
	Ghir-D05G038330	12.2815	8.12002	2.91904	3.7192e-06	0.0009022	AT1G74100.1	Symbols: SOT16	ATSOT16
	Ghir-A01G004810	157.623	-2.80284	0.734707	4.90271e-06	0.000980211	AT1G78850.1	Symbols: | D-mannose binding lectin protein with Apple-like carbohydrate-binding domain | chr1:29642072-29643397 REVERSE LENGTH=441
	Ghir-A07G020260	201.796	-3.05519	0.806121	5.11669e-06	0.000980211
	Ghir-A04G013330	497.989	2.37199	0.646089	8.697e-06	0.00148878				subfamily C	polypeptide 4 | chr4:15452040-15453966 FORWARD LENGTH=524
	Ghir-D05G020240	21.6338	4.00311	1.11206	8.8816e-06	0.00148878	AT4G31940.1	Symbols: CYP82C4 | cytochrome P450	family 82
	Ghir-A11G033230	196.854	-2.77324	0.765164	9.49869e-06	0.00149856	AT1G31812.1	Symbols: ACBP6	ACBP | acyl-CoA-binding protein 6 | chr1:11411132-11412099 REVERSE LENGTH=92
	Ghir-A01G007270	52.0363	-4.01724e-06	0.0014427	1.17238e-05	0.00156872
	Ghir-A05G025310	26.721	3.92224	1.11152	1.06069e-05	0.00156872	AT5G09360.1	Symbols: LAC14 | laccase 14 | chr5:2906426-2908658 REVERSE LENGTH=569		ATLTP1 | lipid transfer protein 1 | chr2:16130418-16130893 FORWARD LENGTH=118
	Ghir-A09G022630	75.8249	-6.46287	1.52571	1.12626e-05	0.00156872	AT2G38540.1	Symbols: LP1	LTP1
	Ghir-D05G025180	60.2966	-3.88731e-06	0.0014427	1.2283e-05	0.00156872	AT5G09360.1	Symbols: LAC14 | laccase 14 | chr5:2906426-2908658 REVERSE LENGTH=569
	Ghir-A06G021290	25.0231	-6.64795	2.66998	1.54747e-05	0.00166013	AT1G29670.1	Symbols: | GDSL-like Lipase/Acylhydrolase superfamily protein | chr1:10375843-10377717 FORWARD LENGTH=363
	Ghir-D01G004860	61.3254	-6.17898	1.45797	1.4728e-05	0.00166013	AT1G78860.1	Symbols: | D-mannose binding lectin protein with Apple-like carbohydrate-binding domain | chr1:29646168-29647499 REVERSE LENGTH=443
	Ghir-D02G004520	54.6518	-4.16088	1.12524	1.4409e-05	0.00166013				ACA1 | alpha carbonic anhydrase 1 | chr3:19538804-19541116 REVERSE LENGTH=284
	Ghir-D04G010840	43.8134	-4.79096e-06	0.0014427	1.52554e-05	0.00166013	AT3G52720.1	Symbols: CAH1	ATACA1
	Ghir-D01G017200	30.3858	-6.91032	2.77062	1.63954e-05	0.00169124	AT4G38770.1	Symbols: PRP4	ATPRP4 | proline-rich protein 4 | chr4:18097009-18098448 REVERSE LENGTH=448
	Ghir-A02G002900	325.706	5.47993e-07	0.00144269	1.8078e-05	0.00179575	AT5G59310.1	Symbols: LTP4 | lipid transfer protein 4 | chr5:23925296-23925772 REVERSE LENGTH=112
	Ghir-A10G012580	28.1298	-6.76803	2.75215	2.09914e-05	0.00201068
	Ghir-A01G004820	98.7847	-2.66017	0.786226	2.492e-05	0.00230083	AT1G78850.1	Symbols: | D-mannose binding lectin protein with Apple-like carbohydrate-binding domain | chr1:29642072-29643397 REVERSE LENGTH=441
	Ghir-A13G004740	164.574	8.20624e-08	0.00144269	2.65942e-05	0.00230083
	Ghir-D07G020430	43.522	-4.72547	1.26577	2.61863e-05	0.00230083
	Ghir-D04G016790	22.3821	-6.42135	2.66279	2.80973e-05	0.00235491	AT5G64260.1	Symbols: EXL2 | EXORDIUM like 2 | chr5:25703980-25704897 FORWARD LENGTH=305
	Ghir-D05G034510	39.5049	-4.07382	1.13348	3.08664e-05	0.0025086	AT5G05340.1	Symbols: | Peroxidase superfamily protein | chr5:1579142-1580819 REVERSE LENGTH=324
	Ghir-D01G004870	311.697	-5.46091e-06	0.0014427	4.24038e-05	0.00334491	AT1G78850.1	Symbols: | D-mannose binding lectin protein with Apple-like carbohydrate-binding domain | chr1:29642072-29643397 REVERSE LENGTH=441
	Ghir-D13G019550	38.8242	-4.53315	1.2675	4.56082e-05	0.00345466	AT1G56580.1	Symbols: SVB | Protein of unknown function	DUF538 | chr1:21198402-21198902 REVERSE LENGTH=166
	Ghir-D13G020960	20.4189	-3.49862e-06	0.0014427	4.63713e-05	0.00345466	AT2G26250.1	Symbols: FDH	KCS10 | 3-ketoacyl-CoA synthase 10 | chr2:11170799-11173059 REVERSE LENGTH=550
	Ghir-D05G007160	20.4291	-3.36617e-06	0.0014427	5.2029e-05	0.0037714	AT3G20820.1	Symbols: | Leucine-rich repeat (LRR) family protein | chr3:7280930-7282027 FORWARD LENGTH=365
	Ghir-D06G021210	34.6018	-3.83294	1.13531	6.31365e-05	0.00445611	AT5G25460.1	Symbols: | Protein of unknown function	DUF642 | chr5:8863430-8865394 FORWARD LENGTH=369
	Ghir-D06G012110	35.7232	-3.83202	1.16582	7.46665e-05	0.00513476	AT1G55260.1	Symbols: | Bifunctional inhibitor/lipid-transfer protein/seed storage 2S albumin superfamily protein | chr1:20614663-20616158 FORWARD LENGTH=227
	Ghir-A13G002290	19.275	-3.22109e-06	0.0014427	9.81707e-05	0.00639781
	Ghir-D01G004850	92.3002	-1.0904e-06	0.00144269	0.000102575	0.00639781	AT1G78830.1	Symbols: | Curculin-like (mannose-binding) lectin family protein | chr1:29637141-29638508 REVERSE LENGTH=455		CER6	G2	KCS6 | 3-ketoacyl-CoA synthase 6 | chr1:25712881-25714733 REVERSE LENGTH=497
	Ghir-D02G017570	47.3979	-3.04125	1.0055	9.66497e-05	0.00639781	AT1G68530.1	Symbols: CUT1	POP1
	Ghir-D05G024630	161.229	1.93741	0.663339	0.000101592	0.00639781				ATLTP1 | lipid transfer protein 1 | chr2:16130418-16130893 FORWARD LENGTH=118
	Ghir-A10G015260	116.253	-2.78295e-06	0.0014427	0.000118418	0.00721815	AT2G38540.1	Symbols: LP1	LTP1
	Ghir-A04G013400	19.6667	-2.61414e-06	0.0014427	0.000126849	0.0074055	AT4G38770.1	Symbols: PRP4	ATPRP4 | proline-rich protein 4 | chr4:18097009-18098448 REVERSE LENGTH=448
	Ghir-A12G016740	78.0254	2.03927	0.712705	0.000127015	0.0074055	AT1G05210.1	Symbols: | Transmembrane protein 97	predicted | chr1:1510469-1511485 FORWARD LENGTH=168
	Ghir-A13G018840	32.584	-4.19878	1.30333	0.000135278	0.00771947	AT1G09310.1	Symbols: | Protein of unknown function	DUF538 | chr1:3009109-3009648 FORWARD LENGTH=179
	Ghir-A10G010190	16.8861	-2.95579e-06	0.0014427	0.00013849	0.00773812	AT4G15630.1	Symbols: | Uncharacterised protein family (UPF0497) | chr4:8917527-8918683 FORWARD LENGTH=190
	Ghir-A02G011760	15.7909	-3.51958e-06	0.0014427	0.000151539	0.00829444	AT5G25460.1	Symbols: | Protein of unknown function	DUF642 | chr5:8863430-8865394 FORWARD LENGTH=369
	Ghir-D10G017820	30.2514	-4.11527	1.29178	0.0001685	0.00903834	AT4G15630.1	Symbols: | Uncharacterised protein family (UPF0497) | chr4:8917527-8918683 FORWARD LENGTH=190
	Ghir-D13G002580	38.0637	-5.32156	1.54282	0.000172167	0.00905397	AT5G03120.1	Symbols: | unknown protein; FUNCTIONS IN: molecular_function unknown; INVOLVED IN: biological_process unknown; LOCATED IN: endomembrane system; EXPRESSED IN: 21 plant structures; EXPRESSED DURING: 13 growth stages; Has 14 Blast hits to 14 proteins in 4 species: Archae - 0; Bacteria - 0; Metazoa - 0; Fungi - 0; Plants - 14; Viruses - 0; Other Eukaryotes - 0 (source: NCBI BLink). | chr5:734062-7346…
	Ghir-D12G024610	10.5351	5.60812	1.97315	0.000176026	0.00907888	AT1G64160.1	Symbols: | Disease resistance-responsive (dirigent-like protein) family protein | chr1:23814063-23814611 FORWARD LENGTH=182
	Ghir-D07G020420	17.6662	-2.13646e-06	0.0014427	0.000186693	0.00944735
	Ghir-D05G037260	19.9601	3.12799	1.17075	0.000236893	0.0117657	AT5G23960.1	Symbols: ATTPS21	TPS21 | terpene synthase 21 | chr5:8092969-8095128 FORWARD LENGTH=547
	Ghir-D11G003390	11.7547	3.51214	1.3596	0.000247772	0.0120823	AT2G47140.1	Symbols: | NAD(P)-binding Rossmann-fold superfamily protein | chr2:19350970-19352059 REVERSE LENGTH=257
	Ghir-D08G007460	76.515	-2.07759	0.795167	0.000261518	0.0125249	AT1G03220.1	Symbols: | Eukaryotic aspartyl protease family protein | chr1:787143-788444 FORWARD LENGTH=433
	Ghir-D13G020240	16.6246	-2.331e-06	0.0014427	0.000297977	0.0140206	AT2G45180.1	Symbols: | Bifunctional inhibitor/lipid-transfer protein/seed storage 2S albumin superfamily protein | chr2:18626377-18626781 FORWARD LENGTH=134
	Ghir-D08G023520	15.0286	-2.4329e-06	0.0014427	0.000313868	0.0145137	AT5G33370.1	Symbols: | GDSL-like Lipase/Acylhydrolase superfamily protein | chr5:12602773-12604670 REVERSE LENGTH=366
	Ghir-A01G013060	13.8141	-2.51338e-06	0.0014427	0.000352199	0.0160101	AT1G24020.1	Symbols: MLP423 | MLP-like protein 423 | chr1:8500653-8501458 REVERSE LENGTH=155
	Ghir-A08G026800	25.3978	-3.78436	1.31909	0.000404088	0.0180627	AT1G55260.1	Symbols: | Bifunctional inhibitor/lipid-transfer protein/seed storage 2S albumin superfamily protein | chr1:20614663-20616158 FORWARD LENGTH=227
	Ghir-A02G002020	58.2141	-2.08454	0.853541	0.00041619	0.0182987	AT3G23730.1	Symbols: XTH16 | xyloglucan endotransglucosylase/hydrolase 16 | chr3:8550222-8551248 FORWARD LENGTH=291
	Ghir-A02G015270	13.3763	-2.37428e-06	0.0014427	0.000466117	0.0201633	AT4G39330.1	Symbols: ATCAD9	CAD9 | cinnamyl alcohol dehydrogenase 9 | chr4:18291268-18292772 FORWARD LENGTH=360
	Ghir-A03G015850	23.467	-3.63191	1.31559	0.000530947	0.0226032	AT1G24020.1	Symbols: MLP423 | MLP-like protein 423 | chr1:8500653-8501458 REVERSE LENGTH=155
	Ghir-A09G024860	13.6054	-2.18924e-06	0.0014427	0.000544415	0.0228144
	Ghir-D01G022380	13.0978	-2.14315e-06	0.0014427	0.000633418	0.0261358	AT5G03120.1	Symbols: | unknown protein; FUNCTIONS IN: molecular_function unknown; INVOLVED IN: biological_process unknown; LOCATED IN: endomembrane system; EXPRESSED IN: 21 plant structures; EXPRESSED DURING: 13 growth stages; Has 14 Blast hits to 14 proteins in 4 species: Archae - 0; Bacteria - 0; Metazoa - 0; Fungi - 0; Plants - 14; Viruses - 0; Other Eukaryotes - 0 (source: NCBI BLink). | chr5:734062-7346…
	Ghir-D11G025690	26.0687	-2.98371e-06	0.0014427	0.000645522	0.0262317
	Ghir-A08G002860	39.917	-2.17143	0.948044	0.000660728	0.0264488	AT4G25810.1	Symbols: XTR6	XTH23 | xyloglucan endotransglycosylase 6 | chr4:13128694-13129715 FORWARD LENGTH=286
	Ghir-A07G005210	76.9978	-2.16482	1.00274	0.0007198	0.0281243	AT5G61820.1	Symbols: | FUNCTIONS IN: molecular_function unknown; INVOLVED IN: biological_process unknown; LOCATED IN: vacuole; EXPRESSED IN: 24 plant structures; EXPRESSED DURING: 15 growth stages; CONTAINS InterPro DOMAIN/s: Stress up-regulated Nod 19 (InterPro:IPR011692); Has 30201 Blast hits to 17322 proteins in 780 species: Archae - 12; Bacteria - 1396; Metazoa - 17338; Fungi - 3422; Plants - 5037; Virus…
	Ghir-A08G003300	25.498	-2.94466e-06	0.0014427	0.000725256	0.0281243	AT3G20820.1	Symbols: | Leucine-rich repeat (LRR) family protein | chr3:7280930-7282027 FORWARD LENGTH=365
	Ghir-D05G007320	11.3358	-2.3044e-06	0.0014427	0.000734042	0.0281243	AT3G21090.1	Symbols: | ABC-2 type transporter family protein | chr3:7391497-7394933 REVERSE LENGTH=691
	Ghir-A05G010560	30.3772	-2.95118e-06	0.0014427	0.000762019	0.028785	AT5G60660.1	Symbols: PIP2F	PIP2;4 | plasma membrane intrinsic protein 2;4 | chr5:24375673-24376939 REVERSE LENGTH=291	ATEXP8	ATHEXP ALPHA 1.11	EXPA8 | expansin A8 | chr2:16949121-16950472 REVERSE LENGTH=253
	Ghir-D04G001360	12.7197	-2.0313e-06	0.0014427	0.000787576	0.0293372	AT2G40610.1	Symbols: ATEXPA8	EXP8
	Ghir-D11G009610	12.0494	-2.11447e-06	0.0014427	0.000833409	0.0306192	AT4G00400.1	Symbols: GPAT8	AtGPAT8 | glycerol-3-phosphate acyltransferase 8 | chr4:174312-176734 REVERSE LENGTH=500	DELTA-TIP1	AQP1	ATTIP2;1 | delta tonoplast integral protein | chr3:5505534-5506788 FORWARD LENGTH=250
	Ghir-A02G013330	65.4242	-1.98787	0.953033	0.000862798	0.0312172	AT3G16240.1	Symbols: DELTA-TIP	TIP2;1
	Ghir-D05G008300	27.4944	-2.75278e-06	0.0014427	0.000884605	0.0312172	AT2G27385.1	Symbols: | Pollen Ole e 1 allergen and extensin family protein | chr2:11716697-11717318 REVERSE LENGTH=173
	Ghir-D13G024660	9.16097	3.40302	1.59637	0.000877722	0.0312172	AT2G29260.1	Symbols: | NAD(P)-binding Rossmann-fold superfamily protein | chr2:12582523-12583954 FORWARD LENGTH=322
	Ghir-A12G027860	24.7267	-3.40905e-06	0.0014427	0.00099567	0.0346803	AT3G18490.1	Symbols: | Eukaryotic aspartyl protease family protein | chr3:6349090-6350592 REVERSE LENGTH=500
	Ghir-A10G002990	22.1536	-3.06211e-06	0.0014427	0.00101708	0.0349718	AT1G29670.1	Symbols: | GDSL-like Lipase/Acylhydrolase superfamily protein | chr1:10375843-10377717 FORWARD LENGTH=363
	Ghir-D04G017770	12.1192	-1.87716e-06	0.0014427	0.00106271	0.0360784	AT4G38770.1	Symbols: PRP4	ATPRP4 | proline-rich protein 4 | chr4:18097009-18098448 REVERSE LENGTH=448
	Ghir-A08G022620	11.8007	-1.78958e-06	0.0014427	0.00110897	0.0371782	AT3G04290.1	Symbols: ATLTL1	LTL1 | Li-tolerant lipase 1 | chr3:1133620-1136223 REVERSE LENGTH=366
	Ghir-D06G012080	9.93224	-2.13934e-06	0.0014427	0.00119054	0.0394202	AT2G07050.1	Symbols: CAS1 | cycloartenol synthase 1 | chr2:2924629-2930295 FORWARD LENGTH=759
	Ghir-D09G003230	9.90243	-2.19572e-06	0.0014427	0.00121118	0.0396145	AT5G14410.1	Symbols: | unknown protein; Has 23 Blast hits to 23 proteins in 9 species: Archae - 0; Bacteria - 0; Metazoa - 0; Fungi - 0; Plants - 23; Viruses - 0; Other Eukaryotes - 0 (source: NCBI BLink). | chr5:4646897-4647398 REVERSE LENGTH=133
	Ghir-A09G017280	21.1716	-3.00502e-06	0.0014427	0.00129173	0.0415421	AT2G38110.1	Symbols: ATGPAT6	GPAT6 | glycerol-3-phosphate acyltransferase 6 | chr2:15952816-15955364 REVERSE LENGTH=501
	Ghir-D07G004380	10.6527	-1.9328e-06	0.0014427	0.00130109	0.0415421	AT5G11420.1	Symbols: | Protein of unknown function	DUF642 | chr5:3644655-3646991 FORWARD LENGTH=366
	Ghir-A12G002390	10.9166	3.41738	2.32179	0.00147811	0.0466386	AT4G34410.1	Symbols: RRTF1 | redox responsive transcription factor 1 | chr4:16451992-16452798 FORWARD LENGTH=268
	Ghir-A06G020110	21.8189	-2.72345e-06	0.0014427	0.00152292	0.0474939	AT5G25460.1	Symbols: | Protein of unknown function	DUF642 | chr5:8863430-8865394 FORWARD LENGTH=369
	Ghir-D10G016490	159.175	-1.43038	0.820206	0.00154423	0.047605
1hour	Ghir-A08G023930	9.43484	-1.38771e-06	0.00144269	0.00157203	0.0479112	AT1G65450.1	Symbols: | HXXXD-type acyl-transferase family protein | chr1:24315875-24318895 FORWARD LENGTH=450
	Ghir-A04G013330	422.384	1.60846	0.184309	1.25257e-19	4.75687e-15
	Ghir-A07G020260	89.0058	-4.00888	0.541937	1.1217e-14	2.12993e-10
	Ghir-A04G000730	101.194	-2.93676	0.416058	8.68163e-14	1.09901e-09	AT5G55620.1	Symbols: | unknown protein; BEST Arabidopsis thaliana protein match is: unknown protein (TAIR:AT3G09950.1); Has 30201 Blast hits to 17322 proteins in 780 species: Archae - 12; Bacteria - 1396; Metazoa - 17338; Fungi - 3422; Plants - 5037; Viruses - 0; Other Eukaryotes - 2996 (source: NCBI BLink). | chr5:22530373-22530678 FORWARD LENGTH=101		AtHMGR1 | hydroxy methylglutaryl CoA reductase 1 | chr1:28695801-28698206 FORWARD LENGTH=642
	Ghir-A03G018700	88.204	2.56533	0.377952	5.59093e-13	5.30817e-09	AT1G76490.1	Symbols: HMG1	HMGR1
	Ghir-D13G017930	890.296	-0.924363	0.143451	5.90892e-12	4.48806e-08
	Ghir-D01G007580	55.7422	-4.09383	0.643428	2.37073e-11	1.50055e-07
	Ghir-D01G004860	55.3416	-3.73436	0.617149	1.18928e-10	6.45217e-07	AT1G78860.1	Symbols: | D-mannose binding lectin protein with Apple-like carbohydrate-binding domain | chr1:29646168-29647499 REVERSE LENGTH=443
	Ghir-A03G000050	189.4	-1.52522	0.262872	3.20749e-10	1.52264e-06	AT1G62790.1	Symbols: | Bifunctional inhibitor/lipid-transfer protein/seed storage 2S albumin superfamily protein | chr1:23252369-23253481 FORWARD LENGTH=150
	Ghir-A13G004740	44.339	-3.49763	0.678612	1.81317e-08	6.88586e-05
	Ghir-D04G017700	80.6386	2.02065	0.397378	1.68518e-08	6.88586e-05
	Ghir-D05G038790	40.2862	-4.92838	0.921207	2.65097e-08	9.15234e-05	AT5G55620.1	Symbols: | unknown protein; BEST Arabidopsis thaliana protein match is: unknown protein (TAIR:AT3G09950.1); Has 30201 Blast hits to 17322 proteins in 780 species: Archae - 12; Bacteria - 1396; Metazoa - 17338; Fungi - 3422; Plants - 5037; Viruses - 0; Other Eukaryotes - 2996 (source: NCBI BLink). | chr5:22530373-22530678 FORWARD LENGTH=101		CER6	G2	KCS6 | 3-ketoacyl-CoA synthase 6 | chr1:25712881-25714733 REVERSE LENGTH=497
	Ghir-D02G017570	36.3568	-3.52872	0.746459	1.73676e-07	0.000549641	AT1G68530.1	Symbols: CUT1	POP1
	Ghir-A01G007270	37.2842	-5.3105	1.08044	4.01206e-07	0.00108833
	Ghir-A03G021250	60.9631	2.57498	0.581251	3.74367e-07	0.00108833	AT4G34480.1	Symbols: | O-Glycosyl hydrolases family 17 protein | chr4:16481147-16483988 REVERSE LENGTH=504		ATLTP1 | lipid transfer protein 1 | chr2:16130418-16130893 FORWARD LENGTH=118
	Ghir-D10G012300	40.5493	-3.28687	0.747886	6.11641e-07	0.00154855	AT2G38540.1	Symbols: LP1	LTP1
	Ghir-D02G004520	41.858	-2.76172	0.669419	1.69448e-06	0.00402195
	Ghir-A01G015970	23.4693	3.08086	0.781693	3.80993e-06	0.00851115	AT2G16700.1	Symbols: ADF5	ATADF5 | actin depolymerizing factor 5 | chr2:7244717-7245467 FORWARD LENGTH=143
	Ghir-D13G019550	25.0706	-4.11542	0.99172	5.19261e-06	0.0109555	AT1G56580.1	Symbols: SVB | Protein of unknown function	DUF538 | chr1:21198402-21198902 REVERSE LENGTH=166
	Ghir-A11G033230	81.9105	-1.47938	0.400835	8.90512e-06	0.0177995	AT1G31812.1	Symbols: ACBP6	ACBP | acyl-CoA-binding protein 6 | chr1:11411132-11412099 REVERSE LENGTH=92
	Ghir-D13G019760	95.7258	-1.31328	0.364305	1.25246e-05	0.0237823	AT3G05890.1	Symbols: RCI2B | Low temperature and salt responsive protein family | chr3:1758179-1758452 REVERSE LENGTH=54
	Ghir-A12G000540	96.1188	1.23737	0.346802	1.40813e-05	0.0254651	AT1G03220.1	Symbols: | Eukaryotic aspartyl protease family protein | chr1:787143-788444 FORWARD LENGTH=433		subfamily A	polypeptide 22 | chr3:17888192-17889749 FORWARD LENGTH=490
	Ghir-D10G022060	11.2393	6.98773	2.7413	1.47643e-05	0.0254865	AT3G48310.1	Symbols: CYP71A22 | cytochrome P450	family 71
	Ghir-D03G006940	85.3947	-1.41095	0.405377	1.90492e-05	0.0314535	AT5G11420.1	Symbols: | Protein of unknown function	DUF642 | chr5:3644655-3646991 FORWARD LENGTH=366
	Ghir-A13G018840	33.2827	-2.5913	0.741972	2.07741e-05	0.0315576	AT1G09310.1	Symbols: | Protein of unknown function	DUF538 | chr1:3009109-3009648 FORWARD LENGTH=179	CORI-7	ATST5A | sulfotransferase 16 | chr1:27864489-27865505 REVERSE LENGTH=338
	Ghir-D05G038330	10.8005	6.8761	2.74421	2.00783e-05	0.0315576	AT1G74100.1	Symbols: SOT16	ATSOT16
	Ghir-A03G017540	26.9301	-3.02472	0.843967	2.20802e-05	0.0322515	AT4G35160.1	Symbols: | O-methyltransferase family protein | chr4:16730989-16732808 REVERSE LENGTH=382
	Ghir-D05G034510	31.8916	-2.43276	0.712125	2.93691e-05	0.0413092	AT5G05340.1	Symbols: | Peroxidase superfamily protein | chr5:1579142-1580819 REVERSE LENGTH=324
6hour	Ghir-D05G010270	49.2283	1.64306	0.49223	3.16944e-05	0.0429878	AT5G60660.1	Symbols: PIP2F	PIP2;4 | plasma membrane intrinsic protein 2;4 | chr5:24375673-24376939 REVERSE LENGTH=291
	Ghir-D10G012310	926.085	-4.50654	0.377511	2.92529e-34	6.48889e-30	AT5G59320.1	Symbols: LTP3 | lipid transfer protein 3 | chr5:23929051-23929492 FORWARD LENGTH=115
	Ghir-D02G003280	639.603	-4.2859	0.365728	3.88277e-33	4.30638e-29	AT5G59310.1	Symbols: LTP4 | lipid transfer protein 4 | chr5:23925296-23925772 REVERSE LENGTH=112
	Ghir-A04G000730	259.065	-3.68279	0.326399	6.56003e-31	4.85049e-27	AT5G55620.1	Symbols: | unknown protein; BEST Arabidopsis thaliana protein match is: unknown protein (TAIR:AT3G09950.1); Has 30201 Blast hits to 17322 proteins in 780 species: Archae - 12; Bacteria - 1396; Metazoa - 17338; Fungi - 3422; Plants - 5037; Viruses - 0; Other Eukaryotes - 2996 (source: NCBI BLink). | chr5:22530373-22530678 FORWARD LENGTH=101		ATLTP1 | lipid transfer protein 1 | chr2:16130418-16130893 FORWARD LENGTH=118
	Ghir-A10G015260	194.711	-3.99155	0.365421	4.198e-29	2.328e-25	AT2G38540.1	Symbols: LP1	LTP1
	Ghir-D02G004520	168.022	-4.34408	0.428582	1.74998e-25	7.7636e-22
	Ghir-D01G007580	169.155	-4.8369	0.502973	1.93569e-23	6.13393e-20
	Ghir-D05G038790	147.203	-3.81241	0.394988	1.76226e-23	6.13393e-20	AT5G55620.1	Symbols: | unknown protein; BEST Arabidopsis thaliana protein match is: unknown protein (TAIR:AT3G09950.1); Has 30201 Blast hits to 17322 proteins in 780 species: Archae - 12; Bacteria - 1396; Metazoa - 17338; Fungi - 3422; Plants - 5037; Viruses - 0; Other Eukaryotes - 2996 (source: NCBI BLink). | chr5:22530373-22530678 FORWARD LENGTH=101		CER6	G2	KCS6 | 3-ketoacyl-CoA synthase 6 | chr1:25712881-25714733 REVERSE LENGTH=497
	Ghir-D02G017570	93.2302	-4.92695	0.579695	4.95032e-19	1.3726e-15	AT1G68530.1	Symbols: CUT1	POP1	ACA1 | alpha carbonic anhydrase 1 | chr3:19538804-19541116 REVERSE LENGTH=284
	Ghir-D04G010840	65.7088	-6.12494	0.702639	7.37293e-19	1.81718e-15	AT3G52720.1	Symbols: CAH1	ATACA1
	Ghir-A01G007270	75.1008	-4.07361	0.497408	1.58163e-17	3.50838e-14
	Ghir-A08G022630	55.8578	-5.58065	0.722601	6.1314e-16	1.23642e-12	AT5G33370.1	Symbols: | GDSL-like Lipase/Acylhydrolase superfamily protein | chr5:12602773-12604670 REVERSE LENGTH=366
	Ghir-D09G023440	124.078	-3.81135	0.504573	1.48444e-15	2.74399e-12
	Ghir-D13G019550	47.7929	-5.61354	0.731109	2.31553e-15	3.95101e-12	AT1G56580.1	Symbols: SVB | Protein of unknown function	DUF538 | chr1:21198402-21198902 REVERSE LENGTH=166
	Ghir-A03G015850	78.9086	-4.9714	0.683325	1.20965e-14	1.9166e-11	AT1G24020.1	Symbols: MLP423 | MLP-like protein 423 | chr1:8500653-8501458 REVERSE LENGTH=155
	Ghir-A13G018840	44.449	-1.15921e-05	0.00144272	3.46058e-14	5.1175e-11	AT1G09310.1	Symbols: | Protein of unknown function	DUF538 | chr1:3009109-3009648 FORWARD LENGTH=179
	Ghir-D05G013420	54.2454	-6.9428	0.948235	1.14781e-13	1.59129e-10	AT3G16370.1	Symbols: | GDSL-like Lipase/Acylhydrolase superfamily protein | chr3:5556928-5558351 FORWARD LENGTH=353
	Ghir-D05G005220	39.4699	-9.4369e-06	0.00144271	9.87619e-13	1.28867e-09	AT5G25610.1	Symbols: RD22	ATRD22 | BURP domain-containing protein | chr5:8914498-8916684 REVERSE LENGTH=392
	Ghir-A08G026800	57.9923	-3.54336	0.543637	2.67505e-12	3.29655e-09	AT1G55260.1	Symbols: | Bifunctional inhibitor/lipid-transfer protein/seed storage 2S albumin superfamily protein | chr1:20614663-20616158 FORWARD LENGTH=227		ATCB5-D	CB5-D | cytochrome B5 isoform D | chr5:19789249-19790180 REVERSE LENGTH=140
	Ghir-A02G008900	515.457	-2.02967	0.328783	2.75924e-11	3.22134e-08	AT5G48810.1	Symbols: ATB5-B	B5 #3	CER6	G2	KCS6 | 3-ketoacyl-CoA synthase 6 | chr1:25712881-25714733 REVERSE LENGTH=497
	Ghir-A03G016310	37.2584	-4.05053	0.659192	3.69282e-11	3.90068e-08	AT1G68530.1	Symbols: CUT1	POP1
	Ghir-D04G017700	698.708	1.82921	0.297873	3.62862e-11	3.90068e-08
	Ghir-A01G013060	38.5867	-7.37929e-06	0.0014427	4.48089e-11	4.51796e-08	AT1G24020.1	Symbols: MLP423 | MLP-like protein 423 | chr1:8500653-8501458 REVERSE LENGTH=155
	Ghir-D11G005460	35.561	-4.45558	0.72668	5.18453e-11	5.00014e-08	AT4G37800.1	Symbols: XTH7 | xyloglucan endotransglucosylase/hydrolase 7 | chr4:17775703-17777372 REVERSE LENGTH=293
	Ghir-A01G015710	42.0336	-7.28532e-06	0.0014427	6.7478e-11	6.23666e-08	AT4G38770.1	Symbols: PRP4	ATPRP4 | proline-rich protein 4 | chr4:18097009-18098448 REVERSE LENGTH=448
	Ghir-A04G013400	36.6775	-6.9269e-06	0.0014427	8.64603e-11	7.67145e-08	AT4G38770.1	Symbols: PRP4	ATPRP4 | proline-rich protein 4 | chr4:18097009-18098448 REVERSE LENGTH=448
	Ghir-A13G012760	41.5305	-3.85187	0.643841	9.15527e-11	7.81085e-08				ATLTP1 | lipid transfer protein 1 | chr2:16130418-16130893 FORWARD LENGTH=118
	Ghir-A09G022630	171.064	-3.2006	0.540351	1.2237e-10	1.00534e-07	AT2G38540.1	Symbols: LP1	LTP1	CER3	WAX2 | Fatty acid hydroxylase superfamily | chr5:23420589-23423832 FORWARD LENGTH=632
	Ghir-A08G026490	31.6438	-4.71802	0.795401	2.00758e-10	1.53559e-07	AT5G57800.1	Symbols: FLP1	YRE
	Ghir-D01G014130	37.6656	-4.24171	0.723587	2.00029e-10	1.53559e-07	AT1G24020.1	Symbols: MLP423 | MLP-like protein 423 | chr1:8500653-8501458 REVERSE LENGTH=155
	Ghir-A11G033230	309.976	-1.94324	0.336135	3.01432e-10	2.22879e-07	AT1G31812.1	Symbols: ACBP6	ACBP | acyl-CoA-binding protein 6 | chr1:11411132-11412099 REVERSE LENGTH=92
	Ghir-A02G004180	34.0802	-5.74844	0.980126	4.31069e-10	3.08451e-07
	Ghir-D09G022910	27.7839	-8.03872e-06	0.0014427	7.43678e-10	5.15508e-07	AT5G43700.1	Symbols: ATAUX2-11	IAA4 | AUX/IAA transcriptional regulator family protein | chr5:17550465-17551206 FORWARD LENGTH=186
	Ghir-D07G020430	72.2724	-9.56999e-06	0.00144271	1.17663e-09	7.90909e-07
	Ghir-D09G021890	38.071	-7.02264e-06	0.0014427	1.38591e-09	9.04182e-07	AT3G08770.2	Symbols: LTP6 | lipid transfer protein 6 | chr3:2664330-2664784 REVERSE LENGTH=117
	Ghir-A11G006630	94.8599	-2.17901	0.403729	2.83733e-09	1.79822e-06	AT5G13870.1	Symbols: EXGT-A4	XTH5 | xyloglucan endotransglucosylase/hydrolase 5 | chr5:4475089-4476217 REVERSE LENGTH=293
	Ghir-A06G021290	28.0979	-9.49571	2.94159	3.78221e-09	2.33047e-06	AT1G29670.1	Symbols: | GDSL-like Lipase/Acylhydrolase superfamily protein | chr1:10375843-10377717 FORWARD LENGTH=363		GST30B	ERD9 | Glutathione S-transferase family protein | chr1:3397274-3398273 REVERSE LENGTH=227
	Ghir-D11G023820	26.4038	-6.91838e-06	0.0014427	5.74113e-09	3.44188e-06	AT1G10370.1	Symbols: GST30	ATGSTU17
	Ghir-D04G017770	28.1656	-5.66525e-06	0.0014427	9.62968e-09	5.6212e-06	AT4G38770.1	Symbols: PRP4	ATPRP4 | proline-rich protein 4 | chr4:18097009-18098448 REVERSE LENGTH=448	GST30B	ERD9 | Glutathione S-transferase family protein | chr1:3397274-3398273 REVERSE LENGTH=227
	Ghir-A11G020840	26.0494	-6.3599e-06	0.0014427	1.15427e-08	6.56515e-06	AT1G10370.1	Symbols: GST30	ATGSTU17
	Ghir-A10G012580	25.4591	-5.85049e-06	0.0014427	1.48777e-08	8.04917e-06				ATCB5-D	CB5-D | cytochrome B5 isoform D | chr5:19789249-19790180 REVERSE LENGTH=140
	Ghir-D02G009090	279.479	-2.16423	0.426514	1.48092e-08	8.04917e-06	AT5G48810.1	Symbols: ATB5-B	B5 #3
	Ghir-A10G010190	36.0615	-6.22702e-06	0.0014427	2.41334e-08	1.27459e-05	AT4G15630.1	Symbols: | Uncharacterised protein family (UPF0497) | chr4:8917527-8918683 FORWARD LENGTH=190
	Ghir-A10G002990	20.8936	-4.73115	0.930749	3.37939e-08	1.74329e-05	AT1G29670.1	Symbols: | GDSL-like Lipase/Acylhydrolase superfamily protein | chr1:10375843-10377717 FORWARD LENGTH=363
	Ghir-D06G012110	40.2422	-2.92238	0.598623	3.97862e-08	2.00577e-05	AT1G55260.1	Symbols: | Bifunctional inhibitor/lipid-transfer protein/seed storage 2S albumin superfamily protein | chr1:20614663-20616158 FORWARD LENGTH=227
	Ghir-A05G007250	22.4415	-4.12661	0.835409	4.13825e-08	2.03988e-05	AT3G21090.1	Symbols: | ABC-2 type transporter family protein | chr3:7391497-7394933 REVERSE LENGTH=691
	Ghir-D02G014780	43.8189	-3.21161	0.665601	5.29801e-08	2.55479e-05	AT1G70840.1	Symbols: MLP31 | MLP-like protein 31 | chr1:26713170-26714014 REVERSE LENGTH=171
	Ghir-A07G020270	31.4337	-4.63024e-06	0.0014427	6.3591e-08	3.00122e-05	AT2G05540.1	Symbols: | Glycine-rich protein family | chr2:2033265-2033978 FORWARD LENGTH=135
	Ghir-D12G020110	61.3246	-7.71538e-06	0.0014427	7.26807e-08	3.35876e-05	AT1G67750.1	Symbols: | Pectate lyase family protein | chr1:25401660-25403165 FORWARD LENGTH=408
	Ghir-A13G020120	19.4498	-4.61872	0.939126	7.6991e-08	3.48533e-05	AT2G26250.1	Symbols: FDH	KCS10 | 3-ketoacyl-CoA synthase 10 | chr2:11170799-11173059 REVERSE LENGTH=550
	Ghir-D03G003200	148.408	-2.27385	0.48047	8.06954e-08	3.56435e-05	AT5G65730.1	Symbols: XTH6 | xyloglucan endotransglucosylase/hydrolase 6 | chr5:26299080-26300290 FORWARD LENGTH=292
	Ghir-D09G016710	31.9201	-6.87518e-06	0.0014427	8.19502e-08	3.56435e-05	AT2G38110.1	Symbols: ATGPAT6	GPAT6 | glycerol-3-phosphate acyltransferase 6 | chr2:15952816-15955364 REVERSE LENGTH=501
	Ghir-A07G010320	21.7812	-4.42004	0.928996	9.68238e-08	4.13028e-05	AT2G28630.1	Symbols: KCS12 | 3-ketoacyl-CoA synthase 12 | chr2:12275719-12277149 REVERSE LENGTH=476
	Ghir-D01G017200	17.9478	-4.84136e-06	0.0014427	1.40103e-07	5.8637e-05	AT4G38770.1	Symbols: PRP4	ATPRP4 | proline-rich protein 4 | chr4:18097009-18098448 REVERSE LENGTH=448
	Ghir-D05G008300	23.2451	-6.01031	1.2408	2.10555e-07	8.64912e-05	AT2G27385.1	Symbols: | Pollen Ole e 1 allergen and extensin family protein | chr2:11716697-11717318 REVERSE LENGTH=173
	Ghir-D09G022830	28.4857	-4.5361e-06	0.0014427	2.3493e-07	9.47492e-05	AT2G26640.1	Symbols: KCS11 | 3-ketoacyl-CoA synthase 11 | chr2:11330094-11331623 FORWARD LENGTH=509
	Ghir-A11G003600	17.935	-5.5638e-06	0.0014427	2.83764e-07	0.000112401	AT5G62470.2	Symbols: MYB96 | myb domain protein 96 | chr5:25079434-25080858 REVERSE LENGTH=352
	Ghir-D13G020960	18.6342	-5.48722e-06	0.0014427	3.08703e-07	0.000120134	AT2G26250.1	Symbols: FDH	KCS10 | 3-ketoacyl-CoA synthase 10 | chr2:11170799-11173059 REVERSE LENGTH=550
	Ghir-A13G004740	262.869	-1.41349	0.318396	3.44075e-07	0.000131591
	Ghir-D02G017140	20.7553	-5.32731e-06	0.0014427	3.61896e-07	0.000133996	AT1G24020.1	Symbols: MLP423 | MLP-like protein 423 | chr1:8500653-8501458 REVERSE LENGTH=155
	Ghir-D12G007740	18.6724	-5.21374e-06	0.0014427	3.62444e-07	0.000133996	AT5G13870.1	Symbols: EXGT-A4	XTH5 | xyloglucan endotransglucosylase/hydrolase 5 | chr5:4475089-4476217 REVERSE LENGTH=293	D501 | Cytochrome P450 superfamily protein | chr5:2560437-2562859 FORWARD LENGTH=513
	Ghir-D07G013030	76.3536	-2.04246	0.463975	3.89932e-07	0.000139508	AT5G07990.1	Symbols: TT7	CYP75B1	ATLTP1 | lipid transfer protein 1 | chr2:16130418-16130893 FORWARD LENGTH=118
	Ghir-D10G012300	415.565	-2.22532e-06	0.0014427	3.84035e-07	0.000139508	AT2G38540.1	Symbols: LP1	LTP1
	Ghir-A09G017280	19.28	-5.61268e-06	0.0014427	4.332e-07	0.000152528	AT2G38110.1	Symbols: ATGPAT6	GPAT6 | glycerol-3-phosphate acyltransferase 6 | chr2:15952816-15955364 REVERSE LENGTH=501
	Ghir-D07G008050	74.8382	-1.95591	0.447211	4.54557e-07	0.000157547	AT5G14700.1	Symbols: | NAD(P)-binding Rossmann-fold superfamily protein | chr5:4740502-4743327 REVERSE LENGTH=368
	Ghir-A02G011760	42.4005	-5.54591e-06	0.0014427	4.98615e-07	0.000170158	AT5G25460.1	Symbols: | Protein of unknown function	DUF642 | chr5:8863430-8865394 FORWARD LENGTH=369
	Ghir-A02G016380	377.685	-1.88021	0.434959	5.64418e-07	0.000189696	AT5G65730.1	Symbols: XTH6 | xyloglucan endotransglucosylase/hydrolase 6 | chr5:26299080-26300290 FORWARD LENGTH=292
	Ghir-A11G009640	41.8112	-7.6097e-06	0.0014427	7.02678e-07	0.000232639	AT4G00400.1	Symbols: GPAT8	AtGPAT8 | glycerol-3-phosphate acyltransferase 8 | chr4:174312-176734 REVERSE LENGTH=500
	Ghir-D05G017540	27.7786	-4.9641e-06	0.0014427	7.80766e-07	0.00025469				M318 | dihydroflavonol 4-reductase | chr5:17164296-17165864 REVERSE LENGTH=382
	Ghir-D05G019650	113.017	-2.0713	0.49022	8.36088e-07	0.000268784	AT5G42800.1	Symbols: DFR	TT3
	Ghir-A05G017550	34.9575	-3.00065	0.721552	1.13464e-06	0.00035955				subfamily A	polypeptide 22 | chr3:17888192-17889749 FORWARD LENGTH=490
	Ghir-D10G022070	187.818	1.97304	0.473877	1.18663e-06	0.000370729	AT3G48310.1	Symbols: CYP71A22 | cytochrome P450	family 71
	Ghir-A03G003150	112.453	-1.93374	0.470157	1.37712e-06	0.000424269	AT5G05340.1	Symbols: | Peroxidase superfamily protein | chr5:1579142-1580819 REVERSE LENGTH=324
	Ghir-A02G015270	16.6896	-4.82593e-06	0.0014427	1.78423e-06	0.000529891	AT4G39330.1	Symbols: ATCAD9	CAD9 | cinnamyl alcohol dehydrogenase 9 | chr4:18291268-18292772 FORWARD LENGTH=360
	Ghir-A09G003290	15.3449	-4.84366e-06	0.0014427	1.75206e-06	0.000529891	AT5G14410.1	Symbols: | unknown protein; Has 23 Blast hits to 23 proteins in 9 species: Archae - 0; Bacteria - 0; Metazoa - 0; Fungi - 0; Plants - 23; Viruses - 0; Other Eukaryotes - 0 (source: NCBI BLink). | chr5:4646897-4647398 REVERSE LENGTH=133
	Ghir-A09G023600	23.9636	-5.57964e-06	0.0014427	1.79163e-06	0.000529891	AT2G26640.1	Symbols: KCS11 | 3-ketoacyl-CoA synthase 11 | chr2:11330094-11331623 FORWARD LENGTH=509		M318 | dihydroflavonol 4-reductase | chr5:17164296-17165864 REVERSE LENGTH=382
	Ghir-D06G000680	257.572	-1.345	0.335326	2.20689e-06	0.000644123	AT5G42800.1	Symbols: DFR	TT3
	Ghir-A12G010270	19.0715	-5.73207e-06	0.0014427	2.41942e-06	0.000688599	AT4G00050.1	Symbols: UNE10 | basic helix-loop-helix (bHLH) DNA-binding superfamily protein | chr4:17863-19848 FORWARD LENGTH=399
	Ghir-D10G003790	16.509	-4.68429e-06	0.0014427	2.42136e-06	0.000688599	AT1G29670.1	Symbols: | GDSL-like Lipase/Acylhydrolase superfamily protein | chr1:10375843-10377717 FORWARD LENGTH=363
	Ghir-A10G006150	18.5051	-6.59689	1.46518	3.17123e-06	0.000890434	AT3G16370.1	Symbols: | GDSL-like Lipase/Acylhydrolase superfamily protein | chr3:5556928-5558351 FORWARD LENGTH=353
	Ghir-D03G013260	16.8252	-5.15586e-06	0.0014427	3.45945e-06	0.000959219	AT5G59030.1	Symbols: COPT1 | copper transporter 1 | chr5:23833945-23834457 REVERSE LENGTH=170
	Ghir-D07G014480	24.005	-3.78942e-06	0.0014427	3.79349e-06	0.00103885	AT1G01120.1	Symbols: KCS1 | 3-ketoacyl-CoA synthase 1 | chr1:57392-58978 REVERSE LENGTH=528
	Ghir-D13G002580	43.1043	-7.93117e-06	0.0014427	4.61693e-06	0.00124894	AT5G03120.1	Symbols: | unknown protein; FUNCTIONS IN: molecular_function unknown; INVOLVED IN: biological_process unknown; LOCATED IN: endomembrane system; EXPRESSED IN: 21 plant structures; EXPRESSED DURING: 13 growth stages; Has 14 Blast hits to 14 proteins in 4 species: Archae - 0; Bacteria - 0; Metazoa - 0; Fungi - 0; Plants - 14; Viruses - 0; Other Eukaryotes - 0 (source: NCBI BLink). | chr5:734062-7346…
	Ghir-D09G012430	20.7806	-2.96005e-06	0.0014427	6.47503e-06	0.00173047	AT1G08080.1	Symbols: ATACA7	ACA7 | alpha carbonic anhydrase 7 | chr1:2517022-2518546 REVERSE LENGTH=275
	Ghir-D04G012990	23.5771	-4.09755e-06	0.0014427	6.88494e-06	0.00181472	AT5G02540.1	Symbols: | NAD(P)-binding Rossmann-fold superfamily protein | chr5:568609-570720 FORWARD LENGTH=331
	Ghir-D11G009610	14.9725	-4.60072e-06	0.0014427	6.9539e-06	0.00181472	AT4G00400.1	Symbols: GPAT8	AtGPAT8 | glycerol-3-phosphate acyltransferase 8 | chr4:174312-176734 REVERSE LENGTH=500	subfamily A	polypeptide 2 | chr1:4342462-4344569 FORWARD LENGTH=478
	Ghir-D01G004980	9.92296	-3.14907e-06	0.0014427	7.31457e-06	0.00188665	AT1G12740.2	Symbols: CYP87A2 | cytochrome P450	family 87	F3'H | flavanone 3-hydroxylase | chr3:19025409-19026658 FORWARD LENGTH=358
	Ghir-D12G006160	111.843	-8.45425e-06	0.0014427	7.49498e-06	0.00191096	AT3G51240.1	Symbols: F3H	TT6	ATEXP8	ATHEXP ALPHA 1.11	EXPA8 | expansin A8 | chr2:16949121-16950472 REVERSE LENGTH=253
	Ghir-D04G001360	22.5742	-5.00495e-06	0.0014427	8.26342e-06	0.00208295	AT2G40610.1	Symbols: ATEXPA8	EXP8
	Ghir-A05G017310	189.802	-1.80917	0.496507	8.96086e-06	0.00223337	AT1G61720.1	Symbols: BAN | NAD(P)-binding Rossmann-fold superfamily protein | chr1:22791326-22792757 REVERSE LENGTH=340
	Ghir-D03G000750	19.0789	-5.06824e-06	0.0014427	9.4654e-06	0.00233291	AT1G75900.1	Symbols: | GDSL-like Lipase/Acylhydrolase superfamily protein | chr1:28499179-28500943 FORWARD LENGTH=364
	Ghir-D11G006540	152.851	-1.61351	0.44437	9.57975e-06	0.00233514	AT5G13870.1	Symbols: EXGT-A4	XTH5 | xyloglucan endotransglucosylase/hydrolase 5 | chr5:4475089-4476217 REVERSE LENGTH=293
	Ghir-D10G015220	16.6186	-3.52828e-06	0.0014427	1.12878e-05	0.0027216				ATHEXP ALPHA 1.4	EXP5	EXPA5 | expansin A5 | chr3:11011538-11013068 REVERSE LENGTH=255
	Ghir-A09G001430	16.4742	-4.92573e-06	0.0014427	1.27353e-05	0.00303757	AT3G29030.1	Symbols: ATEXPA5	ATEXP5	CER6	G2	KCS6 | 3-ketoacyl-CoA synthase 6 | chr1:25712881-25714733 REVERSE LENGTH=497
	Ghir-D01G019360	14.0492	-4.77024e-06	0.0014427	1.60381e-05	0.00378465	AT1G68530.1	Symbols: CUT1	POP1
	Ghir-D10G017820	71.2712	-8.42062e-06	0.0014427	1.66135e-05	0.00387917	AT4G15630.1	Symbols: | Uncharacterised protein family (UPF0497) | chr4:8917527-8918683 FORWARD LENGTH=190
	Ghir-A05G016940	14.5185	-4.3885e-06	0.0014427	1.74692e-05	0.00402987	AT4G21620.1	Symbols: | glycine-rich protein | chr4:11491519-11491914 FORWARD LENGTH=131
	Ghir-D07G004380	14.4292	-3.45598e-06	0.0014427	1.7804e-05	0.00402987	AT5G11420.1	Symbols: | Protein of unknown function	DUF642 | chr5:3644655-3646991 FORWARD LENGTH=366	PIP2;7	SIMIP | plasma membrane intrinsic protein 3 | chr4:16708672-16709958 FORWARD LENGTH=280
	Ghir-D10G009470	18.4154	-5.11467e-06	0.0014427	1.77817e-05	0.00402987	AT4G35100.1	Symbols: PIP3	PIP3A
	Ghir-D05G007320	18.5854	-4.21474e-06	0.0014427	1.81972e-05	0.00407727	AT3G21090.1	Symbols: | ABC-2 type transporter family protein | chr3:7391497-7394933 REVERSE LENGTH=691
	Ghir-A08G009820	71.3507	-9.95303e-06	0.00144271	1.86122e-05	0.00412856	AT2G23910.1	Symbols: | NAD(P)-binding Rossmann-fold superfamily protein | chr2:10177902-10179789 FORWARD LENGTH=304
	Ghir-D09G020530	21.5771	-4.51092e-06	0.0014427	1.98058e-05	0.00434983	AT4G13710.1	Symbols: | Pectin lyase-like superfamily protein | chr4:7962550-7966012 FORWARD LENGTH=470
	Ghir-A05G038920	58.3535	2.03641	0.585888	2.0749e-05	0.0045123
	Ghir-A12G023320	14.0539	-3.93132e-06	0.0014427	2.09751e-05	0.00451719
	Ghir-D08G019480	8.14206	-2.7932e-06	0.0014427	2.21019e-05	0.00471408	AT1G12570.1	Symbols: | Glucose-methanol-choline (GMC) oxidoreductase family protein | chr1:4278192-4280753 REVERSE LENGTH=572		ATCHS | Chalcone and stilbene synthase family protein | chr5:4488762-4490035 FORWARD LENGTH=395
	Ghir-D10G015380	168.316	-1.66294	0.490101	2.23374e-05	0.00471893	AT5G13930.1	Symbols: CHS	TT4	M318 | dihydroflavonol 4-reductase | chr5:17164296-17165864 REVERSE LENGTH=382
	Ghir-A05G019640	191.217	-9.45809e-06	0.0014427	2.59272e-05	0.00542564	AT5G42800.1	Symbols: DFR	TT3
	Ghir-D12G020180	13.8149	-4.01835e-06	0.0014427	2.74942e-05	0.00569978	AT3G48460.1	Symbols: | GDSL-like Lipase/Acylhydrolase superfamily protein | chr3:17949496-17951082 FORWARD LENGTH=381
	Ghir-A13G002290	13.8981	-4.25124e-06	0.0014427	2.82054e-05	0.00579307				ATCHS | Chalcone and stilbene synthase family protein | chr5:4488762-4490035 FORWARD LENGTH=395
	Ghir-D02G003050	146.185	-1.68661	0.508673	2.89998e-05	0.0059016	AT5G13930.1	Symbols: CHS	TT4
	Ghir-A09G023690	19.4623	-5.03754e-06	0.0014427	3.3471e-05	0.00668877	AT5G43700.1	Symbols: ATAUX2-11	IAA4 | AUX/IAA transcriptional regulator family protein | chr5:17550465-17551206 FORWARD LENGTH=186	ATADH	ATADH1 | alcohol dehydrogenase 1 | chr1:28975509-28977216 FORWARD LENGTH=379
	Ghir-D01G019800	84.5812	1.5874	0.475517	3.34652e-05	0.00668877	AT1G77120.1	Symbols: ADH1	ADH
	Ghir-A12G013560	227.84	1.13483	0.343814	3.48212e-05	0.00689647	AT3G62550.1	Symbols: | Adenine nucleotide alpha hydrolases-like superfamily protein | chr3:23136194-23137074 FORWARD LENGTH=162
	Ghir-A12G029180	11.7614	-3.64237e-06	0.0014427	3.5905e-05	0.00704819	AT3G57030.1	Symbols: | Calcium-dependent phosphotriesterase superfamily protein | chr3:21101653-21103204 REVERSE LENGTH=374
	Ghir-D12G023200	94.6406	1.828	0.559942	3.89896e-05	0.00758656	AT1G62510.1	Symbols: | Bifunctional inhibitor/lipid-transfer protein/seed storage 2S albumin superfamily protein | chr1:23136632-23137081 REVERSE LENGTH=149		BETA CA2 | carbonic anhydrase 2 | chr5:4758257-4762382 FORWARD LENGTH=331
	Ghir-D12G028850	17.234	6.01525	2.53219	3.97225e-05	0.00766195	AT5G14740.1	Symbols: CA2	CA18
	Ghir-D09G003230	13.6144	-3.86311e-06	0.0014427	4.02928e-05	0.00770496	AT5G14410.1	Symbols: | unknown protein; Has 23 Blast hits to 23 proteins in 9 species: Archae - 0; Bacteria - 0; Metazoa - 0; Fungi - 0; Plants - 23; Viruses - 0; Other Eukaryotes - 0 (source: NCBI BLink). | chr5:4646897-4647398 REVERSE LENGTH=133		CYP73A5	REF3 | cinnamate-4-hydroxylase | chr2:12993861-12995683 REVERSE LENGTH=505
	Ghir-D13G025600	159.309	-1.14537e-05	0.00144271	4.508e-05	0.0085467	AT2G30490.1	Symbols: ATC4H	C4H	KAO1 | cytochrome P450	family 88	subfamily A	polypeptide 3 | chr1:1487640-1489828 REVERSE LENGTH=490
	Ghir-A09G020710	8.15653	-2.14126e-06	0.0014427	5.17118e-05	0.00955893	AT1G05160.1	Symbols: CYP88A3	ATKAO1
	Ghir-D06G021210	62.2029	-7.91703e-06	0.0014427	5.127e-05	0.00955893	AT5G25460.1	Symbols: | Protein of unknown function	DUF642 | chr5:8863430-8865394 FORWARD LENGTH=369
	Ghir-D10G006510	8.15653	-2.14126e-06	0.0014427	5.17118e-05	0.00955893	AT3G22060.1	Symbols: | Receptor-like protein kinase-related family protein | chr3:7771065-7772137 FORWARD LENGTH=252
	Ghir-D06G022350	7.35795	-2.37181e-06	0.0014427	5.46155e-05	0.0100085	AT1G29670.1	Symbols: | GDSL-like Lipase/Acylhydrolase superfamily protein | chr1:10375843-10377717 FORWARD LENGTH=363
	Ghir-D12G020670	78.0676	1.83642	0.575031	5.50463e-05	0.0100085	AT5G50790.1	Symbols: SWEET10	AtSWEET10 | Nodulin MtN3 family protein | chr5:20656461-20657827 REVERSE LENGTH=289
	Ghir-D07G016800	6.69825	-2.29058e-06	0.0014427	7.83453e-05	0.0141289
	Ghir-A12G023460	11.9501	-3.2935e-06	0.0014427	8.54484e-05	0.0152856	AT1G12330.1	Symbols: | unknown protein; INVOLVED IN: biological_process unknown; LOCATED IN: chloroplast; EXPRESSED IN: 21 plant structures; EXPRESSED DURING: 12 growth stages; BEST Arabidopsis thaliana protein match is: unknown protein (TAIR:AT5G12900.1); Has 249 Blast hits to 249 proteins in 27 species: Archae - 0; Bacteria - 0; Metazoa - 7; Fungi - 14; Plants - 217; Viruses - 0; Other Eukaryotes - 11 (sou…
	Ghir-A13G010600	441.008	-0.985636	0.329211	8.66763e-05	0.0153812
	Ghir-D09G008940	10.4802	-3.63018e-06	0.0014427	9.28687e-05	0.0163493
	Ghir-A09G003350	14.6593	5.64235	2.54121	0.000105995	0.0185132	AT3G25810.1	Symbols: | Terpenoid cyclases/Protein prenyltransferases superfamily protein | chr3:9430805-9433844 FORWARD LENGTH=598		ATADH	ATADH1 | alcohol dehydrogenase 1 | chr1:28975509-28977216 FORWARD LENGTH=379
	Ghir-A01G018310	123.458	1.51674	0.515817	0.000113144	0.0196075	AT1G77120.1	Symbols: ADH1	ADH
	Ghir-A04G013330	2489.82	0.878145	0.302029	0.000116615	0.0200524
	Ghir-A12G020420	97.1121	1.64421	0.564708	0.000120587	0.0205759	AT5G50790.1	Symbols: SWEET10	AtSWEET10 | Nodulin MtN3 family protein | chr5:20656461-20657827 REVERSE LENGTH=289
	Ghir-A09G022640	54.074	-8.9792e-07	0.0014427	0.000124591	0.0210968	AT3G08770.2	Symbols: LTP6 | lipid transfer protein 6 | chr3:2664330-2664784 REVERSE LENGTH=117
	Ghir-A11G029610	24.9977	3.03102	0.953171	0.000127403	0.0214094	AT1G09240.1	Symbols: NAS3	ATNAS3 | nicotianamine synthase 3 | chr1:2984950-2985912 FORWARD LENGTH=320	family 86	subfamily A	polypeptide 8 | chr2:18912548-18914161 REVERSE LENGTH=537
	Ghir-A11G009660	7.13081	-1.86481e-06	0.0014427	0.000135423	0.0225861	AT2G45970.1	Symbols: CYP86A8	LCR | cytochrome P450	SAG14 | blue-copper-binding protein | chr5:6826626-6827408 FORWARD LENGTH=196
	Ghir-D06G005780	12.9686	-2.78513e-06	0.0014427	0.000141407	0.0234081	AT5G20230.1	Symbols: ATBCB	BCB
	Ghir-A10G018990	77.863	1.50278	0.527699	0.000144215	0.0236961	AT1G49320.1	Symbols: ATUSPL1	USPL1 | unknown seed protein like 1 | chr1:18246441-18247817 FORWARD LENGTH=280
	Ghir-D10G018900	156.344	1.16572	0.415772	0.00016123	0.0262971	AT1G24020.1	Symbols: MLP423 | MLP-like protein 423 | chr1:8500653-8501458 REVERSE LENGTH=155		CER3	WAX2 | Fatty acid hydroxylase superfamily | chr5:23420589-23423832 FORWARD LENGTH=632
	Ghir-D08G009490	6.46388	-1.93662e-06	0.0014427	0.000162616	0.0263295	AT5G57800.1	Symbols: FLP1	YRE
	Ghir-A07G020260	708.306	-3.67063	1.41634	0.000183611	0.0295089
	Ghir-D01G004850	542.24	-0.821266	0.299897	0.000184913	0.0295089	AT1G78830.1	Symbols: | Curculin-like (mannose-binding) lectin family protein | chr1:29637141-29638508 REVERSE LENGTH=455
	Ghir-A08G023930	15.3396	-3.99904e-06	0.0014427	0.000197726	0.0311061	AT1G65450.1	Symbols: | HXXXD-type acyl-transferase family protein | chr1:24315875-24318895 FORWARD LENGTH=450		ATCHS | Chalcone and stilbene synthase family protein | chr5:4488762-4490035 FORWARD LENGTH=395
	Ghir-D05G024500	9.82052	-2.89995e-06	0.0014427	0.00019744	0.0311061	AT5G13930.1	Symbols: CHS	TT4
	Ghir-D08G023510	6.57383	-1.67652e-06	0.0014427	0.000205024	0.032027	AT3G04290.1	Symbols: ATLTL1	LTL1 | Li-tolerant lipase 1 | chr3:1133620-1136223 REVERSE LENGTH=366
	Ghir-A02G014180	18.4804	-4.02532e-06	0.0014427	0.000208517	0.0321203	AT2G23910.1	Symbols: | NAD(P)-binding Rossmann-fold superfamily protein | chr2:10177902-10179789 FORWARD LENGTH=304		subfamily B	polypeptide 37 | chr3:9646873-9648536 REVERSE LENGTH=500
	Ghir-A13G013840	10.5628	-3.33486e-06	0.0014427	0.000207963	0.0321203	AT3G26330.1	Symbols: CYP71B37 | cytochrome P450	family 71
	Ghir-A09G024860	13.728	-3.39624e-06	0.0014427	0.000217834	0.0333241
	Ghir-A07G005420	29.9729	2.26225	0.798915	0.000226694	0.0344419	AT5G50790.1	Symbols: SWEET10	AtSWEET10 | Nodulin MtN3 family protein | chr5:20656461-20657827 REVERSE LENGTH=289
	Ghir-A02G003540	23.7162	-4.9841e-06	0.0014427	0.000231351	0.0344648	AT3G22810.1	Symbols: | Plant protein of unknown function (DUF828) with plant pleckstrin homology-like region | chr3:8068595-8071559 FORWARD LENGTH=472
	Ghir-A12G024630	12.7613	5.30021	2.55888	0.000232588	0.0344648	AT1G64160.1	Symbols: | Disease resistance-responsive (dirigent-like protein) family protein | chr1:23814063-23814611 FORWARD LENGTH=182
	Ghir-D04G007710	5.57705	-1.95253e-06	0.0014427	0.000233963	0.0344648	AT1G02205.3	Symbols: CER1 | Fatty acid hydroxylase superfamily | chr1:418818-422154 FORWARD LENGTH=630
	Ghir-D06G000120	11.2287	-2.54364e-06	0.0014427	0.00023115	0.0344648	AT3G57240.1	Symbols: BG3 | beta-1	3-glucanase 3 | chr3:21181916-21183045 REVERSE LENGTH=341
	Ghir-D08G022170	5.79695	-1.8968e-06	0.0014427	0.000234613	0.0344648	AT1G09310.1	Symbols: | Protein of unknown function	DUF538 | chr1:3009109-3009648 FORWARD LENGTH=179
	Ghir-D08G001870	9.37349	-2.81773e-06	0.0014427	0.000246945	0.0360377	AT3G57650.1	Symbols: LPAT2 | lysophosphatidyl acyltransferase 2 | chr3:21349751-21352839 FORWARD LENGTH=389
	Ghir-D02G018910	9.71057	-2.67489e-06	0.0014427	0.000252042	0.0363039
	Ghir-D07G020360	9.79882	-2.73457e-06	0.0014427	0.000250955	0.0363039	AT2G04570.1	Symbols: | GDSL-like Lipase/Acylhydrolase superfamily protein | chr2:1594747-1596129 FORWARD LENGTH=350
	Ghir-D10G018880	29.8194	-1.88023	0.723622	0.000258505	0.0369945
	Ghir-D11G030930	22.8953	3.79807	1.21018	0.000261656	0.0372055
	Ghir-A11G027860	116.503	-1.29082	0.499278	0.000266264	0.0376195	A0A1U8HQC9	cuticle collagen 2-like		DSO	COF1	ATWBC11 | white-brown complex homolog protein 11 | chr1:6142870-6145894 FORWARD LENGTH=703
	Ghir-D07G006620	12.025	-3.5869e-06	0.0014427	0.000274666	0.038561	AT1G17840.1	Symbols: WBC11	ABCG11	F3'H | flavanone 3-hydroxylase | chr3:19025409-19026658 FORWARD LENGTH=358
	Ghir-A12G006140	34.6255	-1.85766	0.729007	0.000282272	0.0393796	AT3G51240.1	Symbols: F3H	TT6
	Ghir-A05G041560	126.345	-1.48521	0.586565	0.000298867	0.0414342	AT5G05270.1	Symbols: | Chalcone-flavanone isomerase family protein | chr5:1563492-1564827 FORWARD LENGTH=209
	Ghir-A12G027860	54.2745	-1.73619	0.690018	0.000301337	0.0415172	AT3G18490.1	Symbols: | Eukaryotic aspartyl protease family protein | chr3:6349090-6350592 REVERSE LENGTH=500		ATCHS | Chalcone and stilbene synthase family protein | chr5:4488762-4490035 FORWARD LENGTH=395
	Ghir-D10G015360	134.527	-6.22504e-06	0.0014427	0.000308019	0.0421757	AT5G13930.1	Symbols: CHS	TT4
	Ghir-D12G005670	55.1316	-1.50633	0.598402	0.000311672	0.0424141
	Ghir-A07G007960	49.5995	-7.36294e-06	0.0014427	0.000313663	0.0424249	AT5G14700.1	Symbols: | NAD(P)-binding Rossmann-fold superfamily protein | chr5:4740502-4743327 REVERSE LENGTH=368
	Ghir-A12G012150	5.2472	-1.80795e-06	0.0014427	0.000342726	0.0460749	AT1G01250.1	Symbols: | Integrase-type DNA-binding superfamily protein | chr1:104731-105309 REVERSE LENGTH=192		CER6	G2	KCS6 | 3-ketoacyl-CoA synthase 6 | chr1:25712881-25714733 REVERSE LENGTH=497
12hours	Ghir-A01G017870	12.9973	-3.136e-06	0.0014427	0.000367801	0.0491479	AT1G68530.1	Symbols: CUT1	POP1
	Ghir-D02G003280	618.459	-3.64249	0.199189	6.56145e-76	1.05475e-71	AT5G59310.1	Symbols: LTP4 | lipid transfer protein 4 | chr5:23925296-23925772 REVERSE LENGTH=112
	Ghir-D10G012310	945.481	-2.8449	0.233043	9.49273e-36	7.62978e-32	AT5G59320.1	Symbols: LTP3 | lipid transfer protein 3 | chr5:23929051-23929492 FORWARD LENGTH=115		ATLTP1 | lipid transfer protein 1 | chr2:16130418-16130893 FORWARD LENGTH=118
	Ghir-A10G015260	463.295	-3.08971	0.26755	3.79691e-32	2.03451e-28	AT2G38540.1	Symbols: LP1	LTP1
	Ghir-D09G023440	153.17	-3.45589	0.302165	1.36997e-31	5.50557e-28
	Ghir-A04G000730	280.679	-3.04546	0.276494	1.39619e-29	4.48875e-26	AT5G55620.1	Symbols: | unknown protein; BEST Arabidopsis thaliana protein match is: unknown protein (TAIR:AT3G09950.1); Has 30201 Blast hits to 17322 proteins in 780 species: Archae - 12; Bacteria - 1396; Metazoa - 17338; Fungi - 3422; Plants - 5037; Viruses - 0; Other Eukaryotes - 2996 (source: NCBI BLink). | chr5:22530373-22530678 FORWARD LENGTH=101
	Ghir-D05G038790	193.111	-2.95413	0.309706	4.7614e-23	1.27566e-19	AT5G55620.1	Symbols: | unknown protein; BEST Arabidopsis thaliana protein match is: unknown protein (TAIR:AT3G09950.1); Has 30201 Blast hits to 17322 proteins in 780 species: Archae - 12; Bacteria - 1396; Metazoa - 17338; Fungi - 3422; Plants - 5037; Viruses - 0; Other Eukaryotes - 2996 (source: NCBI BLink). | chr5:22530373-22530678 FORWARD LENGTH=101		ATCHS | Chalcone and stilbene synthase family protein | chr5:4488762-4490035 FORWARD LENGTH=395
	Ghir-D02G003050	589.942	-1.82295	0.191265	7.30991e-23	1.67867e-19	AT5G13930.1	Symbols: CHS	TT4
	Ghir-D03G015870	204.333	-2.72187	0.290192	4.71816e-22	9.48054e-19	AT5G05340.1	Symbols: | Peroxidase superfamily protein | chr5:1579142-1580819 REVERSE LENGTH=324		ATCB5-D	CB5-D | cytochrome B5 isoform D | chr5:19789249-19790180 REVERSE LENGTH=140
	Ghir-A02G008900	1284.88	-1.73312	0.191771	7.55447e-21	1.34931e-17	AT5G48810.1	Symbols: ATB5-B	B5 #3
	Ghir-A02G015530	303.352	-1.9356	0.222538	1.56474e-19	2.51532e-16	AT1G65060.1	Symbols: 4CL3 | 4-coumarate:CoA ligase 3 | chr1:24167385-24171457 REVERSE LENGTH=561		F3'H | flavanone 3-hydroxylase | chr3:19025409-19026658 FORWARD LENGTH=358
	Ghir-D12G006160	381.965	-1.77521	0.211842	2.8302e-18	4.13596e-15	AT3G51240.1	Symbols: F3H	TT6
	Ghir-A02G002900	1486.2	-1.67301	0.20061	3.42989e-18	4.59463e-15	AT5G59310.1	Symbols: LTP4 | lipid transfer protein 4 | chr5:23925296-23925772 REVERSE LENGTH=112
	Ghir-A01G007270	60.3653	-4.64197	0.551411	4.59634e-18	5.68355e-15
	Ghir-A02G016380	389.839	-1.72577	0.208306	5.88342e-18	6.75543e-15	AT5G65730.1	Symbols: XTH6 | xyloglucan endotransglucosylase/hydrolase 6 | chr5:26299080-26300290 FORWARD LENGTH=292		ATCB5-D	CB5-D | cytochrome B5 isoform D | chr5:19789249-19790180 REVERSE LENGTH=140
	Ghir-D02G009090	715.793	-1.53529	0.200305	8.76124e-16	9.38913e-13	AT5G48810.1	Symbols: ATB5-B	B5 #3	ATCHS | Chalcone and stilbene synthase family protein | chr5:4488762-4490035 FORWARD LENGTH=395
	Ghir-A02G002640	520.634	-1.47963	0.195203	1.70913e-15	1.71714e-12	AT5G13930.1	Symbols: CHS	TT4	CER6	G2	KCS6 | 3-ketoacyl-CoA synthase 6 | chr1:25712881-25714733 REVERSE LENGTH=497
	Ghir-D02G017570	75.2243	-3.25458	0.434493	1.91502e-15	1.81082e-12	AT1G68530.1	Symbols: CUT1	POP1	subfamily B	polypeptide 1 | chr5:25408987-25410519 REVERSE LENGTH=510
	Ghir-D07G022780	120.536	-2.29773	0.313287	1.0819e-14	9.66198e-12	AT5G63450.1	Symbols: CYP94B1 | cytochrome P450	family 94	ATCHS | Chalcone and stilbene synthase family protein | chr5:4488762-4490035 FORWARD LENGTH=395
	Ghir-D10G015380	656.293	-1.52323	0.208341	1.23878e-14	1.04807e-11	AT5G13930.1	Symbols: CHS	TT4
	Ghir-D06G002580	65.8624	-3.26001	0.447538	1.54961e-14	1.2455e-11	AT5G49630.1	Symbols: AAP6 | amino acid permease 6 | chr5:20142681-20146441 REVERSE LENGTH=481		DELTA-TIP1	AQP1	ATTIP2;1 | delta tonoplast integral protein | chr3:5505534-5506788 FORWARD LENGTH=250
	Ghir-D03G006170	204.226	1.97949	0.272347	2.01895e-14	1.54546e-11	AT3G16240.1	Symbols: DELTA-TIP	TIP2;1	ATCHS | Chalcone and stilbene synthase family protein | chr5:4488762-4490035 FORWARD LENGTH=395
	Ghir-D10G015360	487.253	-1.46958	0.20391	2.79338e-14	2.04107e-11	AT5G13930.1	Symbols: CHS	TT4
	Ghir-D08G025150	85.8964	5.28989	0.713287	4.89814e-14	3.42338e-11	AT1G33590.1	Symbols: | Leucine-rich repeat (LRR) family protein | chr1:12177788-12179221 FORWARD LENGTH=477
	Ghir-D03G005150	207.832	-1.78781	0.252481	6.46911e-14	4.33295e-11	AT1G65060.1	Symbols: 4CL3 | 4-coumarate:CoA ligase 3 | chr1:24167385-24171457 REVERSE LENGTH=561
	Ghir-A05G017310	497.023	-1.38226	0.195956	8.73287e-14	5.61523e-11	AT1G61720.1	Symbols: BAN | NAD(P)-binding Rossmann-fold superfamily protein | chr1:22791326-22792757 REVERSE LENGTH=340
	Ghir-D07G020430	68.9008	-3.08324	0.44046	9.65529e-14	5.96957e-11
	Ghir-A01G003520	75.2132	-2.63357	0.383411	3.66275e-13	2.1807e-10	AT1G17200.1	Symbols: | Uncharacterised protein family (UPF0497) | chr1:5878493-5879871 FORWARD LENGTH=204
	Ghir-A08G009820	198.453	-1.74679	0.25582	3.91683e-13	2.24868e-10	AT2G23910.1	Symbols: | NAD(P)-binding Rossmann-fold superfamily protein | chr2:10177902-10179789 FORWARD LENGTH=304
	Ghir-A13G010600	592.214	-1.30365	0.192075	5.8579e-13	3.2471e-10
	Ghir-A08G026800	81.8862	-2.88288	0.433765	9.46273e-13	5.07044e-10	AT1G55260.1	Symbols: | Bifunctional inhibitor/lipid-transfer protein/seed storage 2S albumin superfamily protein | chr1:20614663-20616158 FORWARD LENGTH=227
	Ghir-A07G007960	123.303	-2.02537	0.304922	1.52854e-12	7.92624e-10	AT5G14700.1	Symbols: | NAD(P)-binding Rossmann-fold superfamily protein | chr5:4740502-4743327 REVERSE LENGTH=368		ATCHS | Chalcone and stilbene synthase family protein | chr5:4488762-4490035 FORWARD LENGTH=395
	Ghir-A10G012380	1047.59	-1.45127	0.222488	3.3061e-12	1.6608e-09	AT5G13930.1	Symbols: CHS	TT4	DELTA-TIP1	AQP1	ATTIP2;1 | delta tonoplast integral protein | chr3:5505534-5506788 FORWARD LENGTH=250
	Ghir-A02G013330	180.841	1.82394	0.281061	4.52039e-12	2.20198e-09	AT3G16240.1	Symbols: DELTA-TIP	TIP2;1
	Ghir-D05G017120	221.029	-1.59289	0.246463	5.24987e-12	2.48211e-09	AT1G61720.1	Symbols: BAN | NAD(P)-binding Rossmann-fold superfamily protein | chr1:22791326-22792757 REVERSE LENGTH=340		D501 | Cytochrome P450 superfamily protein | chr5:2560437-2562859 FORWARD LENGTH=513
	Ghir-D07G013030	270.246	-1.67857	0.264081	8.74054e-12	4.01441e-09	AT5G07990.1	Symbols: TT7	CYP75B1
	Ghir-A07G020260	778.619	-2.79283	0.443951	1.32129e-11	5.89994e-09				M318 | dihydroflavonol 4-reductase | chr5:17164296-17165864 REVERSE LENGTH=382
	Ghir-A05G019640	417.538	-1.32407	0.210892	1.69116e-11	7.34742e-09	AT5G42800.1	Symbols: DFR	TT3
	Ghir-D01G020590	105.061	-2.06971	0.330679	1.75812e-11	7.43729e-09	AT4G24380.1	Symbols: | INVOLVED IN: 10-formyltetrahydrofolate biosynthetic process	folic acid and derivative biosynthetic process; EXPRESSED IN: 24 plant structures; EXPRESSED DURING: 15 growth stages; CONTAINS InterPro DOMAIN/s: Serine hydrolase (InterPro:IPR005645); BEST Arabidopsis thaliana protein match is: alpha/beta-Hydrolases superfamily protein (TAIR:AT5G65400.1); Has 30201 Blast hits to 17322 proteins in 780 species: Archae - 12; Bacteria - 1396; Metazoa - 17338; Fungi…
	Ghir-A05G029780	149.061	-1.8235	0.294348	2.52343e-11	1.0401e-08	AT3G10410.1	Symbols: SCPL49	CPY | SERINE CARBOXYPEPTIDASE-LIKE 49 | chr3:3235518-3238063 REVERSE LENGTH=516
	Ghir-D10G013420	377.598	1.65204	0.266178	2.62988e-11	1.05688e-08	AT5G48490.1	Symbols: | Bifunctional inhibitor/lipid-transfer protein/seed storage 2S albumin superfamily protein | chr5:19647932-19648237 REVERSE LENGTH=101
	Ghir-D11G004620	56.9631	-2.75571	0.443791	3.36521e-11	1.31941e-08	AT4G36130.1	Symbols: | Ribosomal protein L2 family | chr4:17097613-17098656 FORWARD LENGTH=258
	Ghir-D11G015260	144.845	2.13563	0.347549	3.89222e-11	1.4897e-08	AT5G48490.1	Symbols: | Bifunctional inhibitor/lipid-transfer protein/seed storage 2S albumin superfamily protein | chr5:19647932-19648237 REVERSE LENGTH=101
	Ghir-A03G017540	89.1357	-2.30447	0.378616	4.60595e-11	1.72188e-08	AT4G35160.1	Symbols: | O-methyltransferase family protein | chr4:16730989-16732808 REVERSE LENGTH=382
	Ghir-D07G008050	159.644	-1.67447	0.277179	7.14163e-11	2.60913e-08	AT5G14700.1	Symbols: | NAD(P)-binding Rossmann-fold superfamily protein | chr5:4740502-4743327 REVERSE LENGTH=368
	Ghir-A05G041560	389.497	-1.36542	0.226656	8.03525e-11	2.87037e-08	AT5G05270.1	Symbols: | Chalcone-flavanone isomerase family protein | chr5:1563492-1564827 FORWARD LENGTH=209
	Ghir-A08G012760	30.6556	-4.71707	0.772049	9.36633e-11	3.27313e-08	AT3G62550.1	Symbols: | Adenine nucleotide alpha hydrolases-like superfamily protein | chr3:23136194-23137074 FORWARD LENGTH=162
	Ghir-D08G017260	120.67	-1.82392	0.30417	9.92267e-11	3.39377e-08	AT2G23910.1	Symbols: | NAD(P)-binding Rossmann-fold superfamily protein | chr2:10177902-10179789 FORWARD LENGTH=304		TT18	ANS | leucoanthocyanidin dioxygenase | chr4:12004905-12006059 REVERSE LENGTH=356
	Ghir-A08G018450	396.298	-1.42139	0.23765	1.02302e-10	3.42606e-08	AT4G22880.1	Symbols: LDOX	TDS4	ATADH	ATADH1 | alcohol dehydrogenase 1 | chr1:28975509-28977216 FORWARD LENGTH=379
	Ghir-D01G019800	175.536	2.07216	0.348093	1.22685e-10	4.02481e-08	AT1G77120.1	Symbols: ADH1	ADH
	Ghir-D05G038620	43.2092	-3.01946	0.516079	2.15406e-10	6.92529e-08	AT2G21110.1	Symbols: | Disease resistance-responsive (dirigent-like protein) family protein | chr2:9050290-9050850 REVERSE LENGTH=186
	Ghir-A05G001520	99.0922	2.17544	0.372029	2.80364e-10	8.66703e-08	AT2G10940.1	Symbols: | Bifunctional inhibitor/lipid-transfer protein/seed storage 2S albumin superfamily protein | chr2:4311160-4312035 REVERSE LENGTH=291
	Ghir-D12G005600	57.1722	-2.78448	0.482668	2.80092e-10	8.66703e-08	AT1G48750.1	Symbols: | Bifunctional inhibitor/lipid-transfer protein/seed storage 2S albumin superfamily protein | chr1:18036019-18036303 FORWARD LENGTH=94
	Ghir-D07G020490	85.0952	2.32216	0.403164	4.69679e-10	1.42454e-07
	Ghir-D01G007580	143.996	-4.2982	0.760803	6.41553e-10	1.90981e-07
	Ghir-D02G003830	69.1554	2.85101	0.501178	7.28097e-10	2.12803e-07	AT2G32030.1	Symbols: | Acyl-CoA N-acyltransferases (NAT) superfamily protein | chr2:13632675-13633241 REVERSE LENGTH=188
	Ghir-A01G020680	190.215	-1.60795	0.285742	8.17969e-10	2.34801e-07	AT2G37040.1	Symbols: PAL1	ATPAL1 | PHE ammonia lyase 1 | chr2:15557602-15560237 REVERSE LENGTH=725	M318 | dihydroflavonol 4-reductase | chr5:17164296-17165864 REVERSE LENGTH=382
	Ghir-D05G019650	311.895	-1.37477	0.244767	8.8718e-10	2.502e-07	AT5G42800.1	Symbols: DFR	TT3	CYP73A5	REF3 | cinnamate-4-hydroxylase | chr2:12993861-12995683 REVERSE LENGTH=505
	Ghir-D13G025600	348.689	-1.22136	0.217012	9.2668e-10	2.56834e-07	AT2G30490.1	Symbols: ATC4H	C4H
	Ghir-A09G010440	154.394	1.7508	0.311775	1.0072e-09	2.74419e-07	AT2G27730.1	Symbols: | copper ion binding | chr2:11820056-11820867 REVERSE LENGTH=113		CFI | Chalcone-flavanone isomerase family protein | chr3:20430248-20431415 REVERSE LENGTH=246
	Ghir-A13G001970	281.329	-1.50468	0.27126	1.2605e-09	3.3771e-07	AT3G55120.1	Symbols: TT5	A11
	Ghir-D13G011190	376.92	-1.19943	0.217321	1.77202e-09	4.6697e-07
	Ghir-A07G017110	228.688	1.77389	0.323088	1.87897e-09	4.87169e-07	AT5G48490.1	Symbols: | Bifunctional inhibitor/lipid-transfer protein/seed storage 2S albumin superfamily protein | chr5:19647932-19648237 REVERSE LENGTH=101
	Ghir-A09G023600	38.4321	-2.93701	0.543209	2.83732e-09	7.23967e-07	AT2G26640.1	Symbols: KCS11 | 3-ketoacyl-CoA synthase 11 | chr2:11330094-11331623 FORWARD LENGTH=509		EMB22	GK	PAS3 | acetyl-CoA carboxylase 1 | chr1:13534196-13543773 FORWARD LENGTH=2254
	Ghir-A01G017990	144.68	-1.53083	0.287804	4.78687e-09	1.17828e-06	AT1G36160.1	Symbols: ACC1	AT-ACC1
	Ghir-A03G003150	137.082	-1.58429	0.297415	4.8102e-09	1.17828e-06	AT5G05340.1	Symbols: | Peroxidase superfamily protein | chr5:1579142-1580819 REVERSE LENGTH=324
	Ghir-A06G014150	199.278	-1.40918	0.264368	4.83773e-09	1.17828e-06	AT1G09850.1	Symbols: XBCP3 | xylem bark cysteine peptidase 3 | chr1:3201848-3203875 FORWARD LENGTH=437		F3'H | flavanone 3-hydroxylase | chr3:19025409-19026658 FORWARD LENGTH=358
	Ghir-D11G018670	104.534	-1.7703	0.335148	5.97919e-09	1.43456e-06	AT3G51240.1	Symbols: F3H	TT6
	Ghir-D11G028030	97.2261	-1.73267	0.33394	9.45132e-09	2.23427e-06				D501 | Cytochrome P450 superfamily protein | chr5:2560437-2562859 FORWARD LENGTH=513
	Ghir-A07G012860	192.512	-1.41025	0.275518	1.42133e-08	3.31128e-06	AT5G07990.1	Symbols: TT7	CYP75B1
	Ghir-A10G014120	291.497	1.30884	0.25705	1.79268e-08	4.09621e-06	AT5G48490.1	Symbols: | Bifunctional inhibitor/lipid-transfer protein/seed storage 2S albumin superfamily protein | chr5:19647932-19648237 REVERSE LENGTH=101
	Ghir-A11G027860	263.997	-1.32932	0.262253	1.80921e-08	4.09621e-06	A0A1U8HQC9	cuticle collagen 2-like		TUFF	VHA-E1 | vacuolar ATP synthase subunit E1 | chr4:6800091-6801696 FORWARD LENGTH=230
	Ghir-A08G012350	121.707	1.66704	0.329614	2.2329e-08	4.98525e-06	AT4G11150.1	Symbols: TUF	emb2448	GSTU18 | glutathione S-transferase TAU 18 | chr1:3395738-3396806 REVERSE LENGTH=227
	Ghir-D04G014760	237.175	-1.19371	0.237687	2.56071e-08	5.63883e-06	AT1G10360.1	Symbols: ATGSTU18	GST29
	Ghir-D07G023330	51.9954	2.82618	0.560504	2.88355e-08	6.26392e-06	AT3G28600.1	Symbols: | P-loop containing nucleoside triphosphate hydrolases superfamily protein | chr3:10722437-10723870 FORWARD LENGTH=477
	Ghir-A01G002980	93.683	-1.69918	0.342117	3.04674e-08	6.53017e-06	AT5G49460.1	Symbols: ACLB-2 | ATP citrate lyase subunit B 2 | chr5:20055048-20058195 FORWARD LENGTH=608		CFI | Chalcone-flavanone isomerase family protein | chr3:20430248-20431415 REVERSE LENGTH=246
	Ghir-D13G002250	254.784	-1.24922	0.251541	3.19807e-08	6.76435e-06	AT3G55120.1	Symbols: TT5	A11
	Ghir-D03G003200	131.263	-1.66238	0.335084	3.53048e-08	7.37045e-06	AT5G65730.1	Symbols: XTH6 | xyloglucan endotransglucosylase/hydrolase 6 | chr5:26299080-26300290 FORWARD LENGTH=292
	Ghir-A02G004180	139.07	-0.158553	0.317598	3.59428e-08	7.39191e-06
	Ghir-D11G016620	123.94	-1.63859	0.332889	3.63273e-08	7.39191e-06	AT1G06550.1	Symbols: | ATP-dependent caseinolytic (Clp) protease/crotonase family protein | chr1:2003834-2006564 REVERSE LENGTH=387		GF14 OMEGA | general regulatory factor 2 | chr1:29461883-29463052 FORWARD LENGTH=259
	Ghir-A01G001190	45.9695	2.88025	0.572461	3.74525e-08	7.52562e-06	AT1G78300.1	Symbols: GRF2	14-3-3OMEGA
	Ghir-D10G021980	72.6372	-1.85248	0.378696	4.68267e-08	9.29307e-06	AT4G35160.1	Symbols: | O-methyltransferase family protein | chr4:16730989-16732808 REVERSE LENGTH=382
	Ghir-A03G006840	516.981	0.990567	0.201464	4.99835e-08	9.79859e-06	AT5G62360.1	Symbols: | Plant invertase/pectin methylesterase inhibitor superfamily protein | chr5:25040699-25041310 FORWARD LENGTH=203
	Ghir-A11G001540	196.805	1.46144	0.299564	5.46987e-08	1.05938e-05	AT4G27740.1	Symbols: | Yippee family putative zinc-binding protein | chr4:13839148-13839616 FORWARD LENGTH=105		CYP73A5	REF3 | cinnamate-4-hydroxylase | chr2:12993861-12995683 REVERSE LENGTH=505
	Ghir-A13G024830	353.144	-1.06411	0.21798	5.54718e-08	1.06156e-05	AT2G30490.1	Symbols: ATC4H	C4H
	Ghir-D12G015490	64.7725	2.21651	0.454852	6.20561e-08	1.17359e-05	AT5G50760.1	Symbols: | SAUR-like auxin-responsive protein family | chr5:20644780-20645331 FORWARD LENGTH=183
	Ghir-A13G018840	34.8894	-2.77445	0.580922	7.03189e-08	1.31439e-05	AT1G09310.1	Symbols: | Protein of unknown function	DUF538 | chr1:3009109-3009648 FORWARD LENGTH=179
	Ghir-D02G004520	384.457	-3.6127	0.762499	7.42169e-08	1.37131e-05				F3'H | flavanone 3-hydroxylase | chr3:19025409-19026658 FORWARD LENGTH=358
	Ghir-A12G006140	124.025	-1.52355	0.317521	7.56408e-08	1.38173e-05	AT3G51240.1	Symbols: F3H	TT6	ATMT-1 | metallothionein 2A | chr3:2889737-2890188 REVERSE LENGTH=81
	Ghir-A01G021580	548.241	-1.15084	0.240685	8.72255e-08	1.57545e-05	AT3G09390.1	Symbols: MT2A	ATMT-K
	Ghir-A05G007250	25.6696	-3.27478	0.686265	9.29505e-08	1.6602e-05	AT3G21090.1	Symbols: | ABC-2 type transporter family protein | chr3:7391497-7394933 REVERSE LENGTH=691
	Ghir-A08G022630	39.2536	-2.515	0.527716	9.79964e-08	1.73109e-05	AT5G33370.1	Symbols: | GDSL-like Lipase/Acylhydrolase superfamily protein | chr5:12602773-12604670 REVERSE LENGTH=366
	Ghir-D08G009580	127.573	-1.42201	0.300537	1.00136e-07	1.74966e-05	AT2G23910.1	Symbols: | NAD(P)-binding Rossmann-fold superfamily protein | chr2:10177902-10179789 FORWARD LENGTH=304		subfamily A	polypeptide 22 | chr3:17888192-17889749 FORWARD LENGTH=490
	Ghir-D10G022060	35.5949	7.98295	2.66699	1.16855e-07	2.01983e-05	AT3G48310.1	Symbols: CYP71A22 | cytochrome P450	family 71
	Ghir-D09G022830	24.683	-3.3096	0.703194	1.23119e-07	2.10547e-05	AT2G26640.1	Symbols: KCS11 | 3-ketoacyl-CoA synthase 11 | chr2:11330094-11331623 FORWARD LENGTH=509
	Ghir-D05G034510	93.6285	-1.55468	0.341118	2.3304e-07	3.94328e-05	AT5G05340.1	Symbols: | Peroxidase superfamily protein | chr5:1579142-1580819 REVERSE LENGTH=324
	Ghir-D04G017700	938.05	2.02086	0.443128	2.38869e-07	3.99981e-05
	Ghir-A12G008280	60.0237	-1.87961	0.419632	3.58898e-07	5.94772e-05	AT3G59030.1	Symbols: TT12	ATTT12 | MATE efflux family protein | chr3:21819124-21821288 FORWARD LENGTH=507
	Ghir-D04G001380	321.863	-1.10305	0.246517	3.71325e-07	6.09086e-05	AT5G05270.1	Symbols: | Chalcone-flavanone isomerase family protein | chr5:1563492-1564827 FORWARD LENGTH=209
	Ghir-D05G005220	21.7836	-4.19313	0.946911	3.80547e-07	6.17908e-05	AT5G25610.1	Symbols: RD22	ATRD22 | BURP domain-containing protein | chr5:8914498-8916684 REVERSE LENGTH=392
	Ghir-D11G027670	28.2279	-2.88666	0.653999	5.17401e-07	8.31721e-05	AT5G11880.1	Symbols: | Pyridoxal-dependent decarboxylase family protein | chr5:3827806-3829942 REVERSE LENGTH=489
	Ghir-A12G000540	599.956	0.904459	0.209963	9.39338e-07	0.000149504	AT1G03220.1	Symbols: | Eukaryotic aspartyl protease family protein | chr1:787143-788444 FORWARD LENGTH=433		TR-BAMY | beta-amylase 1 | chr3:8641722-8644199 FORWARD LENGTH=575
	Ghir-A10G010640	18.8753	-3.97768	0.93888	9.61165e-07	0.000150961	AT3G23920.1	Symbols: BAM1	BMY7
	Ghir-D06G002630	33.6598	5.01379	1.05118	9.67279e-07	0.000150961
	Ghir-D13G019550	24.749	-2.90768	0.689455	9.92879e-07	0.000153467	AT1G56580.1	Symbols: SVB | Protein of unknown function	DUF538 | chr1:21198402-21198902 REVERSE LENGTH=166
	Ghir-A09G000790	40.8561	-2.12214	0.501184	1.04422e-06	0.000159864	AT3G59030.1	Symbols: TT12	ATTT12 | MATE efflux family protein | chr3:21819124-21821288 FORWARD LENGTH=507
	Ghir-D05G007320	20.2615	-3.37682	0.795863	1.07374e-06	0.000162834	AT3G21090.1	Symbols: | ABC-2 type transporter family protein | chr3:7391497-7394933 REVERSE LENGTH=691
	Ghir-A10G021880	32.8063	4.98402	1.05009	1.15326e-06	0.000173258	AT1G17860.1	Symbols: | Kunitz family trypsin and protease inhibitor protein | chr1:6149343-6149933 FORWARD LENGTH=196
	Ghir-A03G005520	179.203	-1.18702	0.282138	1.17649e-06	0.000173505	AT3G53990.1	Symbols: | Adenine nucleotide alpha hydrolases-like superfamily protein | chr3:19989658-19991019 REVERSE LENGTH=160		CER6	G2	KCS6 | 3-ketoacyl-CoA synthase 6 | chr1:25712881-25714733 REVERSE LENGTH=497
	Ghir-D01G019360	21.5304	-3.4766	0.841261	1.17518e-06	0.000173505	AT1G68530.1	Symbols: CUT1	POP1
	Ghir-A11G012580	271.026	-1.0235	0.243697	1.32173e-06	0.000193153
	Ghir-A02G008340	191.243	1.35588	0.325355	1.405e-06	0.000203471	AT1G09750.1	Symbols: | Eukaryotic aspartyl protease family protein | chr1:3157541-3158960 FORWARD LENGTH=449		CORI-7	ATST5A | sulfotransferase 16 | chr1:27864489-27865505 REVERSE LENGTH=338
	Ghir-D05G038330	32.5563	3.00566	0.700995	1.42045e-06	0.000203873	AT1G74100.1	Symbols: SOT16	ATSOT16	MYB123	ATTT2 | Duplicated homeodomain-like superfamily protein | chr5:13726807-13727729 FORWARD LENGTH=258
	Ghir-A07G002090	77.0066	-1.52793	0.368399	1.50277e-06	0.000213779	AT5G35550.1	Symbols: TT2	ATMYB123	D501 | Cytochrome P450 superfamily protein | chr5:2560437-2562859 FORWARD LENGTH=513
	Ghir-D12G019530	125.683	-1.25512	0.302732	1.5585e-06	0.000219762	AT5G07990.1	Symbols: TT7	CYP75B1	PIP2;7	SIMIP | plasma membrane intrinsic protein 3 | chr4:16708672-16709958 FORWARD LENGTH=280
	Ghir-D10G009470	35.3485	-2.27301	0.565301	2.1155e-06	0.00029571	AT4G35100.1	Symbols: PIP3	PIP3A
	Ghir-D06G001340	95.3521	1.47375	0.365093	2.67569e-06	0.000370791	AT2G15780.1	Symbols: | Cupredoxin superfamily protein | chr2:6873666-6874701 REVERSE LENGTH=257
	Ghir-D02G013820	49.1849	2.1082	0.521347	2.82498e-06	0.000386399	AT1G05260.1	Symbols: RCI3	RCI3A | Peroxidase superfamily protein | chr1:1529827-1531271 FORWARD LENGTH=326	BETA CA2 | carbonic anhydrase 2 | chr5:4758257-4762382 FORWARD LENGTH=331
	Ghir-D12G028850	43.2862	2.20708	0.54534	2.85647e-06	0.000386399	AT5G14740.1	Symbols: CA2	CA18	ATVHA-C2 | ATPase	F0/V0 complex	subunit C protein | chr1:6913317-6914322 FORWARD LENGTH=165
	Ghir-D13G009960	83.0891	1.59993	0.399333	2.86043e-06	0.000386399	AT1G19910.1	Symbols: AVA-P2	AVA-2PE	TT18	ANS | leucoanthocyanidin dioxygenase | chr4:12004905-12006059 REVERSE LENGTH=356
	Ghir-D08G019350	143.198	-1.16328	0.291561	3.06615e-06	0.000410736	AT4G22880.1	Symbols: LDOX	TDS4	ATADH	ATADH1 | alcohol dehydrogenase 1 | chr1:28975509-28977216 FORWARD LENGTH=379
	Ghir-A01G018310	308.983	0.916846	0.230101	3.76127e-06	0.000498726	AT1G77120.1	Symbols: ADH1	ADH
	Ghir-D04G018160	57.5364	2.18196	0.553444	3.78504e-06	0.000498726	AT4G35160.1	Symbols: | O-methyltransferase family protein | chr4:16730989-16732808 REVERSE LENGTH=382
	Ghir-D11G001540	68.12	1.74973	0.444117	3.96335e-06	0.000513797	AT4G27740.1	Symbols: | Yippee family putative zinc-binding protein | chr4:13839148-13839616 FORWARD LENGTH=105
	Ghir-D11G005220	266.148	1.02068	0.257506	3.95158e-06	0.000513797	AT5G42930.1	Symbols: | alpha/beta-Hydrolases superfamily protein | chr5:17210738-17214152 REVERSE LENGTH=467		PLA2A | phospholipase A 2A | chr2:11293912-11295708 REVERSE LENGTH=407
	Ghir-D05G020560	78.0696	-1.59079	0.411031	4.05425e-06	0.000521376	AT2G26560.1	Symbols: PLP2	PLA IIA
	Ghir-A07G023600	124.783	1.25104	0.319125	4.39391e-06	0.000560572	AT1G23800.1	Symbols: ALDH2B7	ALDH2B | aldehyde dehydrogenase 2B7 | chr1:8412238-8414804 REVERSE LENGTH=534
	Ghir-A07G020370	98.2979	1.57332	0.407553	4.89814e-06	0.000615138
	Ghir-A11G016850	108.698	1.31879	0.338799	4.89501e-06	0.000615138	AT5G15780.1	Symbols: | Pollen Ole e 1 allergen and extensin family protein | chr5:5144898-5146297 REVERSE LENGTH=401
	Ghir-D12G005670	112.534	-1.21852	0.316914	5.42423e-06	0.000675926				ARATH GLB1	NSHB1	ATGLB1	HB1 | hemoglobin 1 | chr2:6982782-6983522 REVERSE LENGTH=160
	Ghir-D04G018730	1417.72	0.718722	0.182454	5.50755e-06	0.00068103	AT2G16060.1	Symbols: GLB1	AHB1
	Ghir-D07G009880	101.1	1.32771	0.353084	7.99484e-06	0.000981046	AT5G48480.1	Symbols: | Lactoylglutathione lyase / glyoxalase I family protein | chr5:19644814-19645658 FORWARD LENGTH=166
	Ghir-A03G003700	27.966	2.95729	0.761933	8.51742e-06	0.00103228	AT1G08110.4	Symbols: | lactoylglutathione lyase family protein / glyoxalase I family protein | chr1:2535463-2537630 FORWARD LENGTH=235		ATCAD8	CAD-B2 | elicitor-activated gene 3-2 | chr4:17855964-17857388 FORWARD LENGTH=359
	Ghir-D12G008060	214.182	1.0098	0.267839	8.54082e-06	0.00103228	AT4G37990.1	Symbols: ELI3-2	ELI3
	Ghir-A08G024260	310.819	-0.977845	0.260794	8.74197e-06	0.00104871	AT1G33590.1	Symbols: | Leucine-rich repeat (LRR) family protein | chr1:12177788-12179221 FORWARD LENGTH=477
	Ghir-D07G012450	17.0766	6.57199	2.56092	9.57022e-06	0.00113957	AT1G01800.1	Symbols: | NAD(P)-binding Rossmann-fold superfamily protein | chr1:293396-294888 FORWARD LENGTH=295
	Ghir-A08G016410	118.27	-1.35923	0.37244	1.01622e-05	0.00120116	AT2G23910.1	Symbols: | NAD(P)-binding Rossmann-fold superfamily protein | chr2:10177902-10179789 FORWARD LENGTH=304
	Ghir-A01G019120	81.0569	-1.33894	0.364553	1.03604e-05	0.00121261	AT4G24380.1	Symbols: | INVOLVED IN: 10-formyltetrahydrofolate biosynthetic process	folic acid and derivative biosynthetic process; EXPRESSED IN: 24 plant structures; EXPRESSED DURING: 15 growth stages; CONTAINS InterPro DOMAIN/s: Serine hydrolase (InterPro:IPR005645); BEST Arabidopsis thaliana protein match is: alpha/beta-Hydrolases superfamily protein (TAIR:AT5G65400.1); Has 30201 Blast hits to 17322 proteins in 780 species: Archae - 12; Bacteria - 1396; Metazoa - 17338; Fungi…
	Ghir-A06G022830	105.008	-1.20081	0.326521	1.041e-05	0.00121261	AT5G47870.1	Symbols: | FUNCTIONS IN: molecular_function unknown; INVOLVED IN: biological_process unknown; LOCATED IN: chloroplast; EXPRESSED IN: 22 plant structures; EXPRESSED DURING: 13 growth stages; BEST Arabidopsis thaliana protein match is: cobalt ion binding (TAIR:AT1G71310.1); Has 1807 Blast hits to 1807 proteins in 277 species: Archae - 0; Bacteria - 0; Metazoa - 736; Fungi - 347; Plants - 385; Virus…
	Ghir-A13G012760	49.3568	-1.86786	0.518857	1.07793e-05	0.0012466
	Ghir-A05G001270	241.93	-0.930411	0.252031	1.13921e-05	0.00129323
	Ghir-A08G003880	31.0217	-2.132	0.584441	1.14239e-05	0.00129323	AT1G22640.1	Symbols: ATMYB3	MYB3 | myb domain protein 3 | chr1:8006289-8007219 FORWARD LENGTH=257
	Ghir-A09G017430	52.8066	-1.67075	0.458224	1.14139e-05	0.00129323	AT5G05600.1	Symbols: | 2-oxoglutarate (2OG) and Fe(II)-dependent oxygenase superfamily protein | chr5:1672266-1674602 FORWARD LENGTH=371
	Ghir-A10G002930	50.6724	-1.91981	0.536698	1.19356e-05	0.00133824	AT1G17020.1	Symbols: SRG1	ATSRG1 | senescence-related gene 1 | chr1:5820258-5821741 FORWARD LENGTH=358
	Ghir-A10G017820	238.952	1.01942	0.27757	1.1988e-05	0.00133824	AT1G47960.1	Symbols: C/VIF1	ATC/VIF1 | cell wall / vacuolar inhibitor of fructosidase 1 | chr1:17681954-17683516 REVERSE LENGTH=205
	Ghir-D12G018390	57.7995	-1.54058	0.427277	1.25589e-05	0.00139231	AT1G75290.1	Symbols: | NAD(P)-binding Rossmann-fold superfamily protein | chr1:28253890-28255173 FORWARD LENGTH=318
	Ghir-D03G011950	833.105	0.70386	0.190727	1.47329e-05	0.00162213	AT5G62360.1	Symbols: | Plant invertase/pectin methylesterase inhibitor superfamily protein | chr5:25040699-25041310 FORWARD LENGTH=203		M318 | dihydroflavonol 4-reductase | chr5:17164296-17165864 REVERSE LENGTH=382
	Ghir-A06G000790	200.044	-1.1129	0.310898	1.48427e-05	0.0016231	AT5G42800.1	Symbols: DFR	TT3
	Ghir-D05G006460	93.8374	1.29866	0.361308	1.53983e-05	0.00167248	AT5G10770.1	Symbols: | Eukaryotic aspartyl protease family protein | chr5:3403331-3405331 REVERSE LENGTH=474
	Ghir-A11G002620	89.4665	1.46309	0.414102	1.76516e-05	0.00190435	AT4G12510.1	Symbols: | Bifunctional inhibitor/lipid-transfer protein/seed storage 2S albumin superfamily protein | chr4:7417414-7417803 REVERSE LENGTH=129		PIP2;7	SIMIP | plasma membrane intrinsic protein 3 | chr4:16708672-16709958 FORWARD LENGTH=280
	Ghir-D01G000240	42.1132	1.96426	0.550497	1.81067e-05	0.00194043	AT4G35100.1	Symbols: PIP3	PIP3A
	Ghir-A06G016590	72.8762	1.46001	0.412916	1.86189e-05	0.00198211
	Ghir-D04G017770	21.1216	-2.57228	0.741004	1.88925e-05	0.001998	AT4G38770.1	Symbols: PRP4	ATPRP4 | proline-rich protein 4 | chr4:18097009-18098448 REVERSE LENGTH=448
	Ghir-D02G008700	278.97	0.985477	0.278531	1.98507e-05	0.00208562	AT1G09750.1	Symbols: | Eukaryotic aspartyl protease family protein | chr1:3157541-3158960 FORWARD LENGTH=449
	Ghir-A04G004970	191.343	-0.938368	0.265257	2.02942e-05	0.00211837	AT1G17180.1	Symbols: ATGSTU25	GSTU25 | glutathione S-transferase TAU 25 | chr1:5872208-5872958 FORWARD LENGTH=221
	Ghir-A02G018840	14.8485	-3.31369	0.937812	2.58309e-05	0.00266175	AT1G75900.1	Symbols: | GDSL-like Lipase/Acylhydrolase superfamily protein | chr1:28499179-28500943 FORWARD LENGTH=364
	Ghir-D11G016930	113.126	1.19615	0.346513	2.57779e-05	0.00266175	AT5G15780.1	Symbols: | Pollen Ole e 1 allergen and extensin family protein | chr5:5144898-5146297 REVERSE LENGTH=401
	Ghir-D09G021890	37.6854	-1.80036	0.53147	2.71077e-05	0.00277552	AT3G08770.2	Symbols: LTP6 | lipid transfer protein 6 | chr3:2664330-2664784 REVERSE LENGTH=117
	Ghir-D11G004470	28.8843	5.57047	1.33624	2.88332e-05	0.00293351	AT4G16720.1	Symbols: | Ribosomal protein L23/L15e family protein | chr4:9400156-9401315 REVERSE LENGTH=204		PSK4 | phytosulfokine 4 precursor | chr3:18465750-18466254 FORWARD LENGTH=79
	Ghir-D12G008730	85.7565	-1.35359	0.403253	3.31194e-05	0.00334839	AT3G49780.1	Symbols: ATPSK4	ATPSK3 (FORMER SYMBOL)
	Ghir-A05G023080	25.0732	2.68659	0.78573	3.92934e-05	0.00392324	AT1G34750.1	Symbols: | Protein phosphatase 2C family protein | chr1:12736386-12737727 REVERSE LENGTH=282
	Ghir-D04G012990	15.2849	-3.24036	0.96727	3.92599e-05	0.00392324	AT5G02540.1	Symbols: | NAD(P)-binding Rossmann-fold superfamily protein | chr5:568609-570720 FORWARD LENGTH=331
	Ghir-A08G010570	43.9857	1.79983	0.542397	4.314e-05	0.00428071	AT5G53300.1	Symbols: UBC10 | ubiquitin-conjugating enzyme 10 | chr5:21632802-21633989 REVERSE LENGTH=148
	Ghir-A01G016180	94.7203	1.20678	0.368967	4.85082e-05	0.00478386	AT2G16850.1	Symbols: PIP3B	PIP2;8 | plasma membrane intrinsic protein 2;8 | chr2:7301647-7303180 FORWARD LENGTH=278
	Ghir-D08G004050	39.4141	-1.70243	0.525419	4.91627e-05	0.00481884	AT1G22640.1	Symbols: ATMYB3	MYB3 | myb domain protein 3 | chr1:8006289-8007219 FORWARD LENGTH=257
	Ghir-D03G005040	201.576	-0.874251	0.266585	5.22399e-05	0.00507149	AT3G03150.1	Symbols: | unknown protein; FUNCTIONS IN: molecular_function unknown; INVOLVED IN: biological_process unknown; LOCATED IN: mitochondrion; EXPRESSED IN: 22 plant structures; EXPRESSED DURING: 13 growth stages; BEST Arabidopsis thaliana protein match is: unknown protein (TAIR:AT5G17165.1); Has 39 Blast hits to 39 proteins in 11 species: Archae - 0; Bacteria - 0; Metazoa - 0; Fungi - 0; Plants - 39;…
	Ghir-D12G012450	55.2803	-1.49147	0.469078	5.23712e-05	0.00507149	AT3G13540.1	Symbols: ATMYB5	MYB5 | myb domain protein 5 | chr3:4420239-4421443 FORWARD LENGTH=249
	Ghir-A04G013400	22.773	-2.26121	0.706345	5.36758e-05	0.0051667	AT4G38770.1	Symbols: PRP4	ATPRP4 | proline-rich protein 4 | chr4:18097009-18098448 REVERSE LENGTH=448	ARATH GLB1	NSHB1	ATGLB1	HB1 | hemoglobin 1 | chr2:6982782-6983522 REVERSE LENGTH=160
	Ghir-A04G014160	800.633	0.675342	0.202401	5.53898e-05	0.00529994	AT2G16060.1	Symbols: GLB1	AHB1	GST30B	ERD9 | Glutathione S-transferase family protein | chr1:3397274-3398273 REVERSE LENGTH=227
	Ghir-A11G020840	48.6508	-1.6962	0.543103	5.69424e-05	0.00541627	AT1G10370.1	Symbols: GST30	ATGSTU17
	Ghir-A07G008500	12.3462	5.8867	2.5399	5.92473e-05	0.00560235
	Ghir-A09G006690	80.7721	-1.17791	0.369553	6.02186e-05	0.0056609	AT2G33380.1	Symbols: RD20	CLO-3 | Caleosin-related family protein | chr2:14144984-14146374 REVERSE LENGTH=236
	Ghir-A01G000750	33.864	-1.85355	0.589012	6.11554e-05	0.00571554	AT1G49670.2	Symbols: NQR | ARP protein (REF) | chr1:18381591-18386021 REVERSE LENGTH=652
	Ghir-D11G006650	75.5816	-1.21059	0.382953	6.36565e-05	0.00591491
	Ghir-D11G036140	172.558	0.944058	0.29409	6.50267e-05	0.00600749	AT5G02380.1	Symbols: MT2B | metallothionein 2B | chr5:506755-507164 REVERSE LENGTH=77
	Ghir-A05G034880	19.4297	3.51178	1.00955	6.55835e-05	0.00602431	AT5G14090.1	Symbols: | unknown protein; Has 56 Blast hits to 56 proteins in 18 species: Archae - 0; Bacteria - 0; Metazoa - 0; Fungi - 2; Plants - 46; Viruses - 0; Other Eukaryotes - 8 (source: NCBI BLink). | chr5:4547230-4549214 FORWARD LENGTH=358
	Ghir-A09G006330	154.025	1.00009	0.313194	6.66386e-05	0.00608645	AT5G19140.1	Symbols: ATAILP1	AILP1 | Aluminium induced protein with YGL and LRDR motifs | chr5:6423398-6425785 FORWARD LENGTH=234
	Ghir-D06G014920	256.644	-0.916809	0.289652	7.24753e-05	0.00658215	AT1G09850.1	Symbols: XBCP3 | xylem bark cysteine peptidase 3 | chr1:3201848-3203875 FORWARD LENGTH=437		VC-2 | HXXXD-type acyl-transferase family protein | chr4:12660929-12662537 FORWARD LENGTH=421
	Ghir-A01G011410	11.5716	-3.82912	1.19377	7.46052e-05	0.00666266	AT4G24510.1	Symbols: CER2	VC2
	Ghir-A04G001950	11.0491	-4.3893	1.29212	7.43073e-05	0.00666266				ACA1 | alpha carbonic anhydrase 1 | chr3:19538804-19541116 REVERSE LENGTH=284
	Ghir-D04G010840	21.9279	-2.19731	0.707686	7.45204e-05	0.00666266	AT3G52720.1	Symbols: CAH1	ATACA1	PIP2;7	SIMIP | plasma membrane intrinsic protein 3 | chr4:16708672-16709958 FORWARD LENGTH=280
	Ghir-D01G017710	115.469	1.08014	0.344117	7.7167e-05	0.00685337	AT4G35100.1	Symbols: PIP3	PIP3A
	Ghir-D08G004410	197.091	0.910099	0.288262	7.9096e-05	0.00698609	AT1G65720.1	Symbols: | unknown protein; FUNCTIONS IN: molecular_function unknown; INVOLVED IN: biological_process unknown; LOCATED IN: endomembrane system; EXPRESSED IN: 24 plant structures; EXPRESSED DURING: 15 growth stages; Has 44 Blast hits to 44 proteins in 14 species: Archae - 0; Bacteria - 0; Metazoa - 0; Fungi - 0; Plants - 44; Viruses - 0; Other Eukaryotes - 0 (source: NCBI BLink). | chr1:24440471-2…
	Ghir-A01G004800	22.1264	-2.50443	0.814586	8.04449e-05	0.0070664	AT1G78830.1	Symbols: | Curculin-like (mannose-binding) lectin family protein | chr1:29637141-29638508 REVERSE LENGTH=455
	Ghir-A01G022840	202.311	-0.898109	0.287548	8.42398e-05	0.00735953	AT1G53210.1	Symbols: | sodium/calcium exchanger family protein / calcium-binding EF hand family protein | chr1:19844790-19847533 FORWARD LENGTH=585
	Ghir-A07G006650	47.178	-1.49535	0.486299	8.48072e-05	0.00736906	AT1G68090.1	Symbols: ANNAT5	ANN5 | annexin 5 | chr1:25519442-25520774 REVERSE LENGTH=316
	Ghir-D06G012110	25.3291	-2.0449	0.683082	8.7972e-05	0.00760295	AT1G55260.1	Symbols: | Bifunctional inhibitor/lipid-transfer protein/seed storage 2S albumin superfamily protein | chr1:20614663-20616158 FORWARD LENGTH=227
	Ghir-D07G017600	48.2544	1.57151	0.512478	9.24242e-05	0.00794502	AT5G48485.1	Symbols: DIR1 | Bifunctional inhibitor/lipid-transfer protein/seed storage 2S albumin superfamily protein | chr5:19646317-19646625 REVERSE LENGTH=102
	Ghir-D01G015700	356.291	-0.758803	0.242619	9.67673e-05	0.00824916	AT1G70830.1	Symbols: MLP28 | MLP-like protein 28 | chr1:26710203-26711395 REVERSE LENGTH=335
	Ghir-D10G003790	23.3191	-2.09757	0.698532	9.69886e-05	0.00824916	AT1G29670.1	Symbols: | GDSL-like Lipase/Acylhydrolase superfamily protein | chr1:10375843-10377717 FORWARD LENGTH=363
	Ghir-D10G005490	133.259	-0.99341	0.328802	0.000107369	0.00908397	AT1G17260.1	Symbols: AHA10 | autoinhibited H(+)-ATPase isoform 10 | chr1:5904058-5908898 FORWARD LENGTH=947
	Ghir-A05G009460	74.9389	1.24601	0.415328	0.000114899	0.00967016	AT5G59180.1	Symbols: NRPB7 | DNA-directed RNA polymerase II | chr5:23883499-23884976 FORWARD LENGTH=176
	Ghir-D09G005970	77.4102	1.20256	0.401584	0.000121762	0.0101944	AT5G19140.1	Symbols: ATAILP1	AILP1 | Aluminium induced protein with YGL and LRDR motifs | chr5:6423398-6425785 FORWARD LENGTH=234
	Ghir-D04G017430	518.225	0.756929	0.247232	0.000122701	0.0102198	AT4G34050.1	Symbols: CCoAOMT1 | S-adenosyl-L-methionine-dependent methyltransferases superfamily protein | chr4:16310844-16311973 FORWARD LENGTH=259
	Ghir-D06G014820	11.1772	-3.85247	1.24564	0.000131649	0.0109086	AT5G45890.1	Symbols: SAG12 | senescence-associated gene 12 | chr5:18613300-18614759 FORWARD LENGTH=346
	Ghir-D13G016040	239.591	-0.804589	0.268006	0.000137235	0.0113131	AT5G53870.1	Symbols: ENODL1	AtENODL1 | early nodulin-like protein 1 | chr5:21870033-21871228 REVERSE LENGTH=370
	Ghir-A10G018990	56.6477	1.46197	0.502122	0.000148488	0.0121783	AT1G49320.1	Symbols: ATUSPL1	USPL1 | unknown seed protein like 1 | chr1:18246441-18247817 FORWARD LENGTH=280	ATADH	ATADH1 | alcohol dehydrogenase 1 | chr1:28975509-28977216 FORWARD LENGTH=379
	Ghir-A02G006960	260.737	0.876315	0.296426	0.00015155	0.0121808	AT1G77120.1	Symbols: ADH1	ADH	WER1	MYB66 | myb domain protein 66 | chr5:4763656-4764738 REVERSE LENGTH=203
	Ghir-A08G017600	34.5284	-1.59791	0.558544	0.000150262	0.0121808	AT5G14750.1	Symbols: WER	ATMYB66
	Ghir-A13G010930	56.0174	-1.33141	0.466019	0.000150487	0.0121808	AT1G60690.1	Symbols: | NAD(P)-linked oxidoreductase superfamily protein | chr1:22349892-22351668 REVERSE LENGTH=345		ATADH	ATADH1 | alcohol dehydrogenase 1 | chr1:28975509-28977216 FORWARD LENGTH=379
	Ghir-D02G007380	132.183	1.04444	0.357511	0.000151178	0.0121808	AT1G77120.1	Symbols: ADH1	ADH
	Ghir-D06G020020	12.8561	-3.66881	1.23809	0.00015985	0.012784	AT5G04200.1	Symbols: AtMC9	MC9 | metacaspase 9 | chr5:1153893-1154870 FORWARD LENGTH=325
	Ghir-D02G016530	10.3613	5.49313	2.55966	0.000162888	0.0129625	AT1G23290.1	Symbols: RPL27A	RPL27AB | Ribosomal protein L18e/L15 superfamily protein | chr1:8263007-8263447 FORWARD LENGTH=146	GR-RBP7	GRP7 | cold	circadian rhythm	and rna binding 2 | chr2:9265477-9266316 REVERSE LENGTH=176
	Ghir-D12G002840	10.1443	5.4485	2.54454	0.000165368	0.0130951	AT2G21660.1	Symbols: ATGRP7	CCR2
	Ghir-A08G009330	49.1546	-1.3413	0.470441	0.000166942	0.0131549	AT5G57630.1	Symbols: CIPK21	SnRK3.4 | CBL-interacting protein kinase 21 | chr5:23341092-23343143 REVERSE LENGTH=416
	Ghir-A01G015970	23.4469	2.32737	0.791051	0.000167937	0.0131687	AT2G16700.1	Symbols: ADF5	ATADF5 | actin depolymerizing factor 5 | chr2:7244717-7245467 FORWARD LENGTH=143
	Ghir-D11G012530	186.056	-0.84953	0.292191	0.000170814	0.0133293
	Ghir-D13G019760	428.954	-0.635689	0.211588	0.00017282	0.0134207	AT3G05890.1	Symbols: RCI2B | Low temperature and salt responsive protein family | chr3:1758179-1758452 REVERSE LENGTH=54
	Ghir-A02G015270	23.0952	-2.04702	0.742544	0.00017631	0.0136259	AT4G39330.1	Symbols: ATCAD9	CAD9 | cinnamyl alcohol dehydrogenase 9 | chr4:18291268-18292772 FORWARD LENGTH=360	PIP1;3 | plasma membrane intrinsic protein 1C | chr1:225986-227176 REVERSE LENGTH=286
	Ghir-D08G020060	200.22	0.81325	0.277366	0.000177462	0.0136493	AT1G01620.1	Symbols: PIP1C	TMP-B
	Ghir-A05G038920	35.8735	1.90738	0.672599	0.000179617	0.0137493
	Ghir-D02G004330	38.0961	-1.4922	0.535447	0.000188043	0.014326				AT-ASN1 | glutamine-dependent asparagine synthase 1 | chr3:17438136-17441043 REVERSE LENGTH=584
	Ghir-D13G024390	178.672	0.840867	0.290573	0.000190815	0.0144686	AT3G47340.1	Symbols: ASN1	DIN6
	Ghir-A13G002860	116.893	-0.927259	0.325435	0.000193677	0.0146167	AT4G39090.1	Symbols: RD19	RD19A | Papain family cysteine protease | chr4:18215826-18217326 REVERSE LENGTH=368
	Ghir-A10G004690	136.283	-0.983336	0.349739	0.000200978	0.014957	AT1G17260.1	Symbols: AHA10 | autoinhibited H(+)-ATPase isoform 10 | chr1:5904058-5908898 FORWARD LENGTH=947
	Ghir-D05G017420	1301.88	0.569921	0.189398	0.000200224	0.014957	AT4G21960.1	Symbols: PRXR1 | Peroxidase superfamily protein | chr4:11646613-11648312 REVERSE LENGTH=330
	Ghir-D09G022690	61.1948	-1.19566	0.427041	0.000200007	0.014957	AT4G14680.1	Symbols: APS3 | Pseudouridine synthase/archaeosine transglycosylase-like family protein | chr4:8413443-8415311 REVERSE LENGTH=465
	Ghir-A10G014950	19.1627	-2.29359	0.814937	0.000202797	0.0149958	AT5G48930.1	Symbols: HCT | hydroxycinnamoyl-CoA shikimate/quinate hydroxycinnamoyl transferase | chr5:19836654-19838092 REVERSE LENGTH=433
	Ghir-D03G000750	16.8136	-2.43323	0.904777	0.000203364	0.0149958	AT1G75900.1	Symbols: | GDSL-like Lipase/Acylhydrolase superfamily protein | chr1:28499179-28500943 FORWARD LENGTH=364		CER6	G2	KCS6 | 3-ketoacyl-CoA synthase 6 | chr1:25712881-25714733 REVERSE LENGTH=497
	Ghir-A03G016310	31.7226	-1.66339	0.612523	0.000207856	0.015257	AT1G68530.1	Symbols: CUT1	POP1
	Ghir-A10G002990	10.0725	-0.120827	0.244376	0.00021859	0.0158387	AT1G29670.1	Symbols: | GDSL-like Lipase/Acylhydrolase superfamily protein | chr1:10375843-10377717 FORWARD LENGTH=363		CAD-5 | cinnamyl alcohol dehydrogenase 5 | chr4:16386898-16388666 REVERSE LENGTH=357
	Ghir-A12G002160	142.307	0.939765	0.332822	0.000218737	0.0158387	AT4G34230.1	Symbols: CAD5	ATCAD5
	Ghir-D05G037150	274.699	0.726984	0.251508	0.000218556	0.0158387	AT4G27270.1	Symbols: | Quinone reductase family protein | chr4:13661458-13663243 REVERSE LENGTH=205
	Ghir-A07G018700	190.356	0.795915	0.280509	0.000241099	0.0173797	AT5G38430.1	Symbols: | Ribulose bisphosphate carboxylase (small chain) family protein | chr5:15384350-15385155 REVERSE LENGTH=181
	Ghir-D10G007430	15.3611	-2.40148	0.899934	0.000244623	0.0175549	AT3G24600.1	Symbols: | Late embryogenesis abundant protein	group 2 | chr3:8972195-8974867 REVERSE LENGTH=506
	Ghir-A04G013330	2002.31	0.670669	0.233656	0.000251349	0.0179575
	Ghir-A07G020270	12.0132	-0.147679	0.285307	0.000255507	0.0181738	AT2G05540.1	Symbols: | Glycine-rich protein family | chr2:2033265-2033978 FORWARD LENGTH=135
	Ghir-A12G001300	31.4558	-1.7104	0.650649	0.000270506	0.0191559	AT4G35350.1	Symbols: XCP1 | xylem cysteine peptidase 1 | chr4:16810529-16811875 FORWARD LENGTH=355
	Ghir-A12G028010	315.292	0.734707	0.261427	0.000277492	0.019479	AT3G18280.1	Symbols: | Bifunctional inhibitor/lipid-transfer protein/seed storage 2S albumin superfamily protein | chr3:6267102-6267392 FORWARD LENGTH=96
	Ghir-D05G038610	13.7544	-0.190756	0.394679	0.000276283	0.019479	AT2G21110.1	Symbols: | Disease resistance-responsive (dirigent-like protein) family protein | chr2:9050290-9050850 REVERSE LENGTH=186
	Ghir-D12G004840	49.1576	1.35709	0.502328	0.000281919	0.0197037				GST30B	ERD9 | Glutathione S-transferase family protein | chr1:3397274-3398273 REVERSE LENGTH=227
	Ghir-A04G010520	291.845	-0.702829	0.250502	0.000284618	0.0198062	AT1G10370.1	Symbols: GST30	ATGSTU17
	Ghir-A13G020120	12.7748	-0.172949	0.340191	0.000301682	0.0208904	AT2G26250.1	Symbols: FDH	KCS10 | 3-ketoacyl-CoA synthase 10 | chr2:11170799-11173059 REVERSE LENGTH=550
	Ghir-D01G004860	181.63	-0.0462969	0.184756	0.000302797	0.0208904	AT1G78860.1	Symbols: | D-mannose binding lectin protein with Apple-like carbohydrate-binding domain | chr1:29646168-29647499 REVERSE LENGTH=443
	Ghir-D08G023520	22.254	-1.93978	0.748652	0.000304683	0.0209307	AT5G33370.1	Symbols: | GDSL-like Lipase/Acylhydrolase superfamily protein | chr5:12602773-12604670 REVERSE LENGTH=366
	Ghir-A08G000850	28.8937	-1.60693	0.618957	0.000314313	0.0215003	AT2G38640.1	Symbols: | Protein of unknown function (DUF567) | chr2:16157725-16158474 REVERSE LENGTH=196		CS1	ATAPX1	ATAPX01 | ascorbate peroxidase 1 | chr1:2438005-2439435 FORWARD LENGTH=250
	Ghir-A08G020550	427.165	0.672004	0.242555	0.000331889	0.0226064	AT1G07890.3	Symbols: APX1	MEE6
	Ghir-D01G011230	229.556	0.734548	0.268242	0.000340205	0.0230751	AT1G75280.1	Symbols: | NmrA-like negative transcriptional regulator family protein | chr1:28252030-28253355 FORWARD LENGTH=310
	Ghir-A13G002730	141.286	0.845187	0.31923	0.000383941	0.0259321	AT4G38970.1	Symbols: FBA2 | fructose-bisphosphate aldolase 2 | chr4:18163714-18165659 REVERSE LENGTH=398
	Ghir-A08G006730	49.6179	-1.23246	0.488668	0.0003975	0.0267356	AT5G43700.1	Symbols: ATAUX2-11	IAA4 | AUX/IAA transcriptional regulator family protein | chr5:17550465-17551206 FORWARD LENGTH=186
	Ghir-A12G015100	45.6238	1.36244	0.534964	0.000422179	0.0282772	AT1G03870.1	Symbols: FLA9 | FASCICLIN-like arabinoogalactan 9 | chr1:982625-983368 REVERSE LENGTH=247
	Ghir-D12G023200	221.945	1.76963	0.721267	0.000425951	0.0284114	AT1G62510.1	Symbols: | Bifunctional inhibitor/lipid-transfer protein/seed storage 2S albumin superfamily protein | chr1:23136632-23137081 REVERSE LENGTH=149
	Ghir-A01G007640	115.285	0.95865	0.373262	0.000432904	0.028641	AT1G50590.1	Symbols: | RmlC-like cupins superfamily protein | chr1:18732378-18734053 REVERSE LENGTH=310
	Ghir-A05G036540	93.2854	0.956051	0.370468	0.000432956	0.028641	AT1G75270.1	Symbols: DHAR2 | dehydroascorbate reductase 2 | chr1:28250255-28251237 REVERSE LENGTH=213
	Ghir-A13G020570	55.6189	1.23766	0.489841	0.000459618	0.0302801
	Ghir-A09G017580	694.62	-0.513309	0.186041	0.00046605	0.0305786	AT5G01600.1	Symbols: ATFER1	FER1 | ferretin 1 | chr5:228149-229594 REVERSE LENGTH=255
	Ghir-D01G022210	412.379	-0.655291	0.248351	0.000480846	0.0314211	AT2G37040.1	Symbols: PAL1	ATPAL1 | PHE ammonia lyase 1 | chr2:15557602-15560237 REVERSE LENGTH=725
	Ghir-D12G007500	34.5316	-1.4017	0.573121	0.000491237	0.0319702	AT3G59030.1	Symbols: TT12	ATTT12 | MATE efflux family protein | chr3:21819124-21821288 FORWARD LENGTH=507
	Ghir-A05G008660	33.9631	1.55612	0.627183	0.00050785	0.0329181	AT5G22580.1	Symbols: | Stress responsive A/B Barrel Domain | chr5:7502709-7503137 FORWARD LENGTH=111
	Ghir-A08G023710	10.362	-0.114198	0.235426	0.000531001	0.0342805	AT5G24760.1	Symbols: | GroES-like zinc-binding dehydrogenase family protein | chr5:8495035-8497245 REVERSE LENGTH=381
	Ghir-A11G000630	133.687	0.899122	0.360475	0.00053718	0.034497	AT1G49030.1	Symbols: | PLAC8 family protein | chr1:18136794-18137846 FORWARD LENGTH=224
	Ghir-A13G006870	15.8019	4.49041	1.4155	0.000538647	0.034497	AT4G33510.1	Symbols: DHS2 | 3-deoxy-d-arabino-heptulosonate 7-phosphate synthase | chr4:16116496-16118549 FORWARD LENGTH=507
	Ghir-A10G013880	12.5434	-0.155106	0.297138	0.000592062	0.0377675	AT2G43310.1	Symbols: | Ribosomal L18p/L5e family protein | chr2:17996106-17996507 FORWARD LENGTH=133
	Ghir-D08G009780	17.6276	2.4488	0.973534	0.000599	0.038059	AT2G10940.1	Symbols: | Bifunctional inhibitor/lipid-transfer protein/seed storage 2S albumin superfamily protein | chr2:4311160-4312035 REVERSE LENGTH=291
	Ghir-D12G024610	15.9373	4.46557	1.44799	0.00060339	0.038187	AT1G64160.1	Symbols: | Disease resistance-responsive (dirigent-like protein) family protein | chr1:23814063-23814611 FORWARD LENGTH=182		SNRK3.14	ATCIPK6 | SOS3-interacting protein 3 | chr4:15067400-15068725 FORWARD LENGTH=441
	Ghir-A06G010250	89.5632	0.955391	0.391113	0.000613094	0.038649	AT4G30960.1	Symbols: CIPK6	SIP3	ATHEXP ALPHA 1.6	EXPA4 | expansin A4 | chr2:16544246-16545434 REVERSE LENGTH=257
	Ghir-D13G002130	226.346	0.688975	0.271639	0.000617849	0.0387966	AT2G39700.1	Symbols: ATEXPA4	ATEXP4
	Ghir-A10G003620	17.5228	2.42975	0.973371	0.000625492	0.0391237	AT2G34430.1	Symbols: LHB1B1	LHCB1.4 | light-harvesting chlorophyll-protein complex II subunit B1 | chr2:14524818-14525618 FORWARD LENGTH=266
	Ghir-A02G002020	107.822	0.991176	0.411524	0.000636889	0.0396821	AT3G23730.1	Symbols: XTH16 | xyloglucan endotransglucosylase/hydrolase 16 | chr3:8550222-8551248 FORWARD LENGTH=291
	Ghir-A10G010190	13.5697	-0.159584	0.306317	0.000639417	0.0396858	AT4G15630.1	Symbols: | Uncharacterised protein family (UPF0497) | chr4:8917527-8918683 FORWARD LENGTH=190
	Ghir-A02G006290	66.9627	-1.00589	0.421971	0.000643588	0.039791	AT4G02600.1	Symbols: MLO1	ATMLO1 | Seven transmembrane MLO family protein | chr4:1144141-1147156 FORWARD LENGTH=526
	Ghir-A05G001300	11.0413	-0.129996	0.255204	0.000667653	0.0411208
	Ghir-D05G018670	76.0546	0.987469	0.411046	0.000673506	0.0413229	AT1G20340.1	Symbols: DRT112	PETE2 | Cupredoxin superfamily protein | chr1:7042770-7043273 REVERSE LENGTH=167
	Ghir-D03G001690	13.3479	-0.159931	0.306854	0.000678831	0.0414913	AT2G18630.1	Symbols: | Protein of unknown function (DUF677) | chr2:8081154-8082496 FORWARD LENGTH=393
	Ghir-D04G016080	41.9829	1.47491	0.629039	0.000691641	0.0421141	AT5G28000.1	Symbols: | Polyketide cyclase/dehydrase and lipid transport superfamily protein | chr5:10020679-10021251 FORWARD LENGTH=164
	Ghir-D13G017930	4217.43	-0.456118	0.170985	0.000721157	0.0437457
	Ghir-A05G028890	13.2206	-0.129748	0.254906	0.000730575	0.0441503				AT4CL1 | 4-coumarate:CoA ligase 1 | chr1:19159007-19161464 REVERSE LENGTH=561
	Ghir-A05G014680	122.886	0.81501	0.338824	0.000740365	0.0445744	AT1G51680.1	Symbols: 4CL1	4CL.1
	Ghir-A03G015850	35.6967	-1.32788	0.594665	0.000750492	0.0450155	AT1G24020.1	Symbols: MLP423 | MLP-like protein 423 | chr1:8500653-8501458 REVERSE LENGTH=155
	Ghir-D05G031330	13.066	-0.153844	0.293702	0.000767743	0.045879	AT1G14040.1	Symbols: | EXS (ERD1/XPR1/SYG1) family protein | chr1:4810488-4814543 FORWARD LENGTH=813		EMB22	GK	PAS3 | acetyl-CoA carboxylase 1 | chr1:13534196-13543773 FORWARD LENGTH=2254
	Ghir-D05G027300	31.2967	-1.53429	0.704005	0.000770815	0.0458921	AT1G36160.1	Symbols: ACC1	AT-ACC1
	Ghir-A01G002600	30.5105	1.62672	0.708031	0.000796903	0.0472701	AT3G23510.1	Symbols: | Cyclopropane-fatty-acyl-phospholipid synthase | chr3:8428071-8433159 FORWARD LENGTH=867		PIP1E | plasma membrane intrinsic protein 1;4 | chr4:186143-187531 REVERSE LENGTH=287
	Ghir-D09G016720	76.459	-0.920372	0.39917	0.000806055	0.0476372	AT4G00430.1	Symbols: TMP-C	PIP1;4
	Ghir-A01G004820	160.772	-0.747218	0.313903	0.000830204	0.0488847	AT1G78850.1	Symbols: | D-mannose binding lectin protein with Apple-like carbohydrate-binding domain | chr1:29642072-29643397 REVERSE LENGTH=441
	Ghir-D01G018650	22.9595	-1.59421	0.722097	0.000834539	0.0489606	AT1G49310.1	Symbols: | unknown protein; FUNCTIONS IN: molecular_function unknown; INVOLVED IN: biological_process unknown; LOCATED IN: endomembrane system; EXPRESSED IN: 9 plant structures; EXPRESSED DURING: LP.04 four leaves visible	petal differentiation and expansion stage; Has 11 Blast hits to 11 proteins in 6 species: Archae - 0; Bacteria - 0; Metazoa - 0; Fungi - 0; Plants - 11; Viruses - 0; Other Eukaryotes - 0 (source: NCBI BLink). | chr1:18237997-18238325 REVERSE LENGTH=82

## Sheet: Cortex
Differentiated genes expressed in cortex of Jin668 and TM-1 at different time points
Time	DEGs
0HACI	gene	baseMean	log2FoldChange	lfcSE	pvalue	padj	AtId	Annotation_uniprot
	Ghir-D06G002580	179.177	-4.89196	0.537951	6.58745e-21	5.84636e-17	AT5G49630.1	Symbols: AAP6 | amino acid permease 6 | chr5:20142681-20146441 REVERSE LENGTH=481
	Ghir-D08G025150	136.734	6.73316	0.926708	5.33529e-13	2.36754e-09	AT1G33590.1	Symbols: | Leucine-rich repeat (LRR) family protein | chr1:12177788-12179221 FORWARD LENGTH=477
	Ghir-D07G023330	173.533	3.11498	0.52801	2.07317e-10	6.13314e-07	AT3G28600.1	Symbols: | P-loop containing nucleoside triphosphate hydrolases superfamily protein | chr3:10722437-10723870 FORWARD LENGTH=477
	Ghir-A09G014380	94.9489	-3.47888	0.603441	5.42541e-10	1.20376e-06	AT3G11660.1	Symbols: NHL1 | NDR1/HIN1-like 1 | chr3:3679031-3679660 REVERSE LENGTH=209
	Ghir-D05G022870	140.944	-2.81908	0.599352	7.91756e-08	0.000117114	AT5G64260.1	Symbols: EXL2 | EXORDIUM like 2 | chr5:25703980-25704897 FORWARD LENGTH=305
	Ghir-D09G022700	41.0317	-6.96376e-06	0.0014427	6.99704e-08	0.000117114	AT3G22910.1	Symbols: | ATPase E1-E2 type family protein / haloacid dehalogenase-like hydrolase family protein | chr3:8116335-8119388 REVERSE LENGTH=1017
	Ghir-D05G022880	320.028	-2.60158	0.575473	2.13045e-07	0.00027011	AT4G08950.1	Symbols: EXO | Phosphate-responsive 1 family protein | chr4:5740378-5741322 FORWARD LENGTH=314
	Ghir-A02G003260	12.3878	-3.58565e-06	0.0014427	3.53556e-06	0.00348645	AT1G54520.1	Symbols: | unknown protein; FUNCTIONS IN: molecular_function unknown; INVOLVED IN: biological_process unknown; LOCATED IN: chloroplast; EXPRESSED IN: 24 plant structures; EXPRESSED DURING: 15 growth stages; CONTAINS InterPro DOMAIN/s: Protein of unknown function DUF1517 (InterPro:IPR010903); Has 276 Blast hits to 275 proteins in 83 species: Archae - 0; Bacteria - 108; Metazoa - 6; Fungi - 0; Plan…
	Ghir-D02G014730	26.4018	-3.0559e-06	0.0014427	3.33144e-06	0.00348645	AT1G23200.1	Symbols: | Plant invertase/pectin methylesterase inhibitor superfamily | chr1:8227236-8229400 FORWARD LENGTH=554
	Ghir-D05G010490	687.601	-1.57293	0.441901	1.26251e-05	0.0112048	AT1G08080.1	Symbols: ATACA7	ACA7 | alpha carbonic anhydrase 7 | chr1:2517022-2518546 REVERSE LENGTH=275
	Ghir-D12G011840	47.5946	-4.60868e-06	0.0014427	1.86416e-05	0.0150404	AT3G61460.1	Symbols: BRH1 | brassinosteroid-responsive RING-H2 | chr3:22741701-22742213 REVERSE LENGTH=170
	Ghir-D04G013660	18.526	-3.6151e-06	0.0014427	2.21911e-05	0.0151497	AT3G09220.1	Symbols: LAC7 | laccase 7 | chr3:2827434-2830477 REVERSE LENGTH=567
	Ghir-D08G023820	27.0993	-5.22542e-06	0.0014427	2.07444e-05	0.0151497	AT5G17820.1	Symbols: | Peroxidase superfamily protein | chr5:5888195-5890101 REVERSE LENGTH=313
	Ghir-D01G018650	47.1732	-5.25951e-06	0.0014427	2.52455e-05	0.0160038	AT1G49310.1	Symbols: | unknown protein; FUNCTIONS IN: molecular_function unknown; INVOLVED IN: biological_process unknown; LOCATED IN: endomembrane system; EXPRESSED IN: 9 plant structures; EXPRESSED DURING: LP.04 four leaves visible	petal differentiation and expansion stage; Has 11 Blast hits to 11 proteins in 6 species: Archae - 0; Bacteria - 0; Metazoa - 0; Fungi - 0; Plants - 11; Viruses - 0; Other Eukaryotes - 0 (source: NCBI BLink). | chr1:18237997-18238325 REVERSE LENGTH=82
	Ghir-D02G003830	27.9145	3.51273	1.02598	3.29246e-05	0.0194804	AT2G32030.1	Symbols: | Acyl-CoA N-acyltransferases (NAT) superfamily protein | chr2:13632675-13633241 REVERSE LENGTH=188
	Ghir-A03G013490	20.09	-2.83308e-06	0.0014427	3.52573e-05	0.0195568	AT1G23200.1	Symbols: | Plant invertase/pectin methylesterase inhibitor superfamily | chr1:8227236-8229400 FORWARD LENGTH=554
	Ghir-A03G004220	148.58	-1.87292	0.588012	4.32033e-05	0.0196583	AT2G27080.1	Symbols: | Late embryogenesis abundant (LEA) hydroxyproline-rich glycoprotein family | chr2:11566383-11567165 FORWARD LENGTH=260
	Ghir-A05G010560	20.7061	-4.24594e-06	0.0014427	3.78783e-05	0.0196583	AT5G60660.1	Symbols: PIP2F	PIP2;4 | plasma membrane intrinsic protein 2;4 | chr5:24375673-24376939 REVERSE LENGTH=291
	Ghir-D05G009610	164.573	-7.41126e-06	0.0014427	4.0401e-05	0.0196583	AT2G28790.1	Symbols: | Pathogenesis-related thaumatin superfamily protein | chr2:12354664-12355413 REVERSE LENGTH=249
	Ghir-D05G022890	186.383	-5.18191e-06	0.0014427	4.43003e-05	0.0196583	AT4G08950.1	Symbols: EXO | Phosphate-responsive 1 family protein | chr4:5740378-5741322 FORWARD LENGTH=314
	Ghir-D04G010780	12.2359	-3.13419e-06	0.0014427	6.56606e-05	0.0277494	AT1G57790.1	Symbols: | F-box family protein | chr1:21404578-21405636 REVERSE LENGTH=352
	Ghir-D01G000910	23.3039	-4.52362e-06	0.0014427	7.2494e-05	0.0292447	AT2G15220.1	Symbols: | Plant basic secretory protein (BSP) family protein | chr2:6608689-6609366 FORWARD LENGTH=225
	Ghir-D07G022780	387.947	-1.6249	0.552027	9.47591e-05	0.0365647	AT5G63450.1	Symbols: CYP94B1 | cytochrome P450	family 94	subfamily B	polypeptide 1 | chr5:25408987-25410519 REVERSE LENGTH=510
	Ghir-A02G016380	28.2599	-4.18002e-06	0.0014427	0.000101798	0.0376439	AT5G65730.1	Symbols: XTH6 | xyloglucan endotransglucosylase/hydrolase 6 | chr5:26299080-26300290 FORWARD LENGTH=292
	Ghir-A12G008500	30.5576	3.58822	1.26544	0.000116321	0.041294	AT5G13870.1	Symbols: EXGT-A4	XTH5 | xyloglucan endotransglucosylase/hydrolase 5 | chr5:4475089-4476217 REVERSE LENGTH=293
	Ghir-A05G015800	76.3155	-4.86032e-06	0.0014427	0.000125826	0.0429501	AT1G29290.1	Symbols: | unknown protein; FUNCTIONS IN: molecular_function unknown; INVOLVED IN: biological_process unknown; LOCATED IN: endomembrane system; Has 18 Blast hits to 18 proteins in 5 species: Archae - 0; Bacteria - 0; Metazoa - 0; Fungi - 0; Plants - 18; Viruses - 0; Other Eukaryotes - 0 (source: NCBI BLink). | chr1:10245055-10245378 FORWARD LENGTH=107
	Ghir-A12G020420	21.6346	-4.34142e-06	0.0014427	0.000150818	0.0478038	AT5G50790.1	Symbols: SWEET10	AtSWEET10 | Nodulin MtN3 family protein | chr5:20656461-20657827 REVERSE LENGTH=289
	Ghir-D13G000830	192.692	-1.5631	0.561265	0.000149532	0.0478038
	Ghir-A02G008130	54.3219	-5.78275e-06	0.0014427	0.000161274	0.0488119	AT4G08950.1	Symbols: EXO | Phosphate-responsive 1 family protein | chr4:5740378-5741322 FORWARD LENGTH=314
	Ghir-D09G013870	778.607	-1.36841	0.495271	0.000164998	0.0488119	AT5G06320.1	Symbols: NHL3 | NDR1/HIN1-like 3 | chr5:1931016-1931711 REVERSE LENGTH=231
1HACI	Ghir-D07G023330	339.312	4.14861	0.386646	3.94459e-28	6.77445e-24	AT3G28600.1	Symbols: | P-loop containing nucleoside triphosphate hydrolases superfamily protein | chr3:10722437-10723870 FORWARD LENGTH=477
	Ghir-A12G000540	2658.57	2.42024	0.234043	2.49197e-26	2.13985e-22	AT1G03220.1	Symbols: | Eukaryotic aspartyl protease family protein | chr1:787143-788444 FORWARD LENGTH=433
	Ghir-D06G002580	144.402	-3.71289	0.373524	1.37164e-24	7.85219e-21	AT5G49630.1	Symbols: AAP6 | amino acid permease 6 | chr5:20142681-20146441 REVERSE LENGTH=481
	Ghir-D02G004330	195.716	-3.36245	0.398325	1.80852e-18	7.76489e-15
	Ghir-D08G025150	225.231	6.59462	0.753577	3.6164e-18	1.24216e-14	AT1G33590.1	Symbols: | Leucine-rich repeat (LRR) family protein | chr1:12177788-12179221 FORWARD LENGTH=477
	Ghir-D09G022700	104.004	-3.52873	0.478921	1.00489e-14	2.87633e-11	AT3G22910.1	Symbols: | ATPase E1-E2 type family protein / haloacid dehalogenase-like hydrolase family protein | chr3:8116335-8119388 REVERSE LENGTH=1017
	Ghir-D12G015380	46.2856	-4.41759	0.627561	1.64091e-13	4.02585e-10	AT1G17100.1	Symbols: | SOUL heme-binding family protein | chr1:5844766-5845539 FORWARD LENGTH=232
	Ghir-A02G002900	572.945	2.09418	0.30869	5.7298e-13	1.23004e-09	AT5G59310.1	Symbols: LTP4 | lipid transfer protein 4 | chr5:23925296-23925772 REVERSE LENGTH=112
	Ghir-A04G013330	414.73	-1.72315	0.280494	3.52823e-11	6.73266e-08
	Ghir-D08G023820	46.4242	-0.017328	0.0438172	1.45485e-10	2.49857e-07	AT5G17820.1	Symbols: | Peroxidase superfamily protein | chr5:5888195-5890101 REVERSE LENGTH=313
	Ghir-D12G008060	124.364	2.3227	0.419917	1.43791e-09	2.24497e-06	AT4G37990.1	Symbols: ELI3-2	ELI3	ATCAD8	CAD-B2 | elicitor-activated gene 3-2 | chr4:17855964-17857388 FORWARD LENGTH=359
	Ghir-A03G017540	89.1329	-2.22142	0.430145	1.08997e-08	1.55994e-05	AT4G35160.1	Symbols: | O-methyltransferase family protein | chr4:16730989-16732808 REVERSE LENGTH=382
	Ghir-D05G038590	87.7146	-2.19685	0.445268	2.92939e-08	3.86995e-05	AT2G21110.1	Symbols: | Disease resistance-responsive (dirigent-like protein) family protein | chr2:9050290-9050850 REVERSE LENGTH=186
	Ghir-D09G022410	25.865	-0.00886556	0.0390875	6.63707e-08	8.14179e-05	AT3G22620.1	Symbols: | Bifunctional inhibitor/lipid-transfer protein/seed storage 2S albumin superfamily protein | chr3:8008615-8009415 FORWARD LENGTH=203
	Ghir-D10G023970	30.6445	-0.00905951	0.0391544	1.28912e-07	0.000147596	AT1G17860.1	Symbols: | Kunitz family trypsin and protease inhibitor protein | chr1:6149343-6149933 FORWARD LENGTH=196
	Ghir-D07G022780	225.623	-0.0209816	0.046906	5.27654e-07	0.00056637	AT5G63450.1	Symbols: CYP94B1 | cytochrome P450	family 94	subfamily B	polypeptide 1 | chr5:25408987-25410519 REVERSE LENGTH=510
	Ghir-D13G009960	64.6473	2.37487	0.538193	5.98354e-07	0.000604478	AT1G19910.1	Symbols: AVA-P2	AVA-2PE	ATVHA-C2 | ATPase	F0/V0 complex	subunit C protein | chr1:6913317-6914322 FORWARD LENGTH=165
	Ghir-D05G038610	71.8063	-1.94464	0.460665	8.77916e-07	0.000837629	AT2G21110.1	Symbols: | Disease resistance-responsive (dirigent-like protein) family protein | chr2:9050290-9050850 REVERSE LENGTH=186
	Ghir-D06G020250	439.471	-1.52093	0.361607	9.90758e-07	0.000895541	AT2G02990.1	Symbols: RNS1	ATRNS1 | ribonuclease 1 | chr2:873714-874667 FORWARD LENGTH=230
	Ghir-D09G023870	75.4656	2.17514	0.522156	1.22751e-06	0.00105406	AT5G18860.1	Symbols: | inosine-uridine preferring nucleoside hydrolase family protein | chr5:6291023-6295581 FORWARD LENGTH=890
	Ghir-D04G003390	48.8324	-2.12856	0.515712	1.33434e-06	0.00109124	AT2G13650.1	Symbols: GONST1 | golgi nucleotide sugar transporter 1 | chr2:5687584-5690303 REVERSE LENGTH=333
	Ghir-A10G010640	15.8174	-0.00711533	0.0385185	1.50993e-06	0.00117871	AT3G23920.1	Symbols: BAM1	BMY7	TR-BAMY | beta-amylase 1 | chr3:8641722-8644199 FORWARD LENGTH=575
	Ghir-D01G018650	77.0521	-1.88487	0.465373	1.7454e-06	0.00119902	AT1G49310.1	Symbols: | unknown protein; FUNCTIONS IN: molecular_function unknown; INVOLVED IN: biological_process unknown; LOCATED IN: endomembrane system; EXPRESSED IN: 9 plant structures; EXPRESSED DURING: LP.04 four leaves visible	petal differentiation and expansion stage; Has 11 Blast hits to 11 proteins in 6 species: Archae - 0; Bacteria - 0; Metazoa - 0; Fungi - 0; Plants - 11; Viruses - 0; Other Eukaryotes - 0 (source: NCBI BLink). | chr1:18237997-18238325 REVERSE LENGTH=82
	Ghir-D06G001910	138.411	-1.42745	0.350875	1.74391e-06	0.00119902	AT3G16150.1	Symbols: | N-terminal nucleophile aminohydrolases (Ntn hydrolases) superfamily protein | chr3:5471794-5473033 FORWARD LENGTH=325
	Ghir-D10G006500	27.7657	-2.77702	0.67717	1.73677e-06	0.00119902	AT3G22060.1	Symbols: | Receptor-like protein kinase-related family protein | chr3:7771065-7772137 FORWARD LENGTH=252
	Ghir-D02G014750	38.4181	3.38888	0.811947	2.80567e-06	0.00185325	AT1G14890.1	Symbols: | Plant invertase/pectin methylesterase inhibitor superfamily protein | chr1:5137045-5137704 FORWARD LENGTH=219
	Ghir-A01G001190	35.2996	3.69401	0.869597	4.05199e-06	0.00257736	AT1G78300.1	Symbols: GRF2	14-3-3OMEGA	GF14 OMEGA | general regulatory factor 2 | chr1:29461883-29463052 FORWARD LENGTH=259
	Ghir-D05G038620	41.6845	-2.15542	0.563025	4.33445e-06	0.00265857	AT2G21110.1	Symbols: | Disease resistance-responsive (dirigent-like protein) family protein | chr2:9050290-9050850 REVERSE LENGTH=186
	Ghir-D12G027280	21.692	-2.98425	0.777002	5.33568e-06	0.00315983	AT5G44440.1	Symbols: | FAD-binding Berberine family protein | chr5:17910694-17912295 REVERSE LENGTH=533
	Ghir-A02G003260	9.2041	-0.00456493	0.0379282	6.5263e-06	0.00373609	AT1G54520.1	Symbols: | unknown protein; FUNCTIONS IN: molecular_function unknown; INVOLVED IN: biological_process unknown; LOCATED IN: chloroplast; EXPRESSED IN: 24 plant structures; EXPRESSED DURING: 15 growth stages; CONTAINS InterPro DOMAIN/s: Protein of unknown function DUF1517 (InterPro:IPR010903); Has 276 Blast hits to 275 proteins in 83 species: Archae - 0; Bacteria - 108; Metazoa - 6; Fungi - 0; Plan…
	Ghir-A11G013240	32.8273	-0.00960574	0.0393407	7.18573e-06	0.0039809	AT2G48130.1	Symbols: | Bifunctional inhibitor/lipid-transfer protein/seed storage 2S albumin superfamily protein | chr2:19685263-19685977 REVERSE LENGTH=183
	Ghir-D12G015490	51.1978	2.26339	0.591559	7.58625e-06	0.00407145	AT5G50760.1	Symbols: | SAUR-like auxin-responsive protein family | chr5:20644780-20645331 FORWARD LENGTH=183
	Ghir-A10G018240	979.474	1.04486	0.291299	1.20992e-05	0.00629671	AT2G30490.1	Symbols: ATC4H	C4H	CYP73A5	REF3 | cinnamate-4-hydroxylase | chr2:12993861-12995683 REVERSE LENGTH=505
	Ghir-A06G002140	163.338	1.47833	0.424982	1.67493e-05	0.00821865	AT2G23270.1	Symbols: | unknown protein; FUNCTIONS IN: molecular_function unknown; INVOLVED IN: biological_process unknown; LOCATED IN: endomembrane system; EXPRESSED IN: stem	sperm cell	root	stamen; EXPRESSED DURING: 4 anthesis; BEST Arabidopsis thaliana protein match is: unknown protein (TAIR:AT4G37290.1); Has 36 Blast hits to 35 proteins in 6 species: Archae - 0; Bacteria - 0; Metazoa - 0; Fungi - 0; Plants - 36; Viruses - 0; Other Eukaryotes - 0 (source: NCBI BLink). | chr2:9903311-9903571 FORWARD LENGTH=86
	Ghir-D10G007150	44.3856	-1.87345	0.534014	1.6349e-05	0.00821865	AT1G59870.1	Symbols: PEN3	PDR8	ATPDR8	ABCG36	ATABCG36 | ABC-2 and Plant PDR ABC-type transporter family protein | chr1:22034661-22039844 FORWARD LENGTH=1469
	Ghir-A09G023600	22.4102	-0.00474227	0.0379592	2.11141e-05	0.0100726	AT2G26640.1	Symbols: KCS11 | 3-ketoacyl-CoA synthase 11 | chr2:11330094-11331623 FORWARD LENGTH=509
	Ghir-D02G003830	39.0899	2.4451	0.687749	2.48e-05	0.0115112	AT2G32030.1	Symbols: | Acyl-CoA N-acyltransferases (NAT) superfamily protein | chr2:13632675-13633241 REVERSE LENGTH=188
	Ghir-A09G006690	144.578	-1.6167	0.499074	4.12771e-05	0.018597	AT2G33380.1	Symbols: RD20	CLO-3 | Caleosin-related family protein | chr2:14144984-14146374 REVERSE LENGTH=236
	Ghir-D09G009210	17.6148	5.99183	2.52277	4.22314e-05	0.018597	AT5G22860.1	Symbols: | Serine carboxypeptidase S28 family protein | chr5:7639511-7642945 REVERSE LENGTH=502
	Ghir-A04G000840	115.896	-1.47445	0.464458	4.60406e-05	0.0197675	AT2G21110.1	Symbols: | Disease resistance-responsive (dirigent-like protein) family protein | chr2:9050290-9050850 REVERSE LENGTH=186
	Ghir-D09G016710	14.7835	-0.00612835	0.0382491	4.88227e-05	0.0204507	AT2G38110.1	Symbols: ATGPAT6	GPAT6 | glycerol-3-phosphate acyltransferase 6 | chr2:15952816-15955364 REVERSE LENGTH=501
	Ghir-A03G019060	27.7737	3.13998	0.908532	5.09131e-05	0.0208186	AT5G64120.1	Symbols: | Peroxidase superfamily protein | chr5:25659551-25660946 REVERSE LENGTH=328
	Ghir-D01G014050	162.115	-1.11983	0.355486	5.35726e-05	0.0213967	AT2G36630.1	Symbols: | Sulfite exporter TauE/SafE family protein | chr2:15352767-15355050 REVERSE LENGTH=459
	Ghir-A05G022790	40.2455	2.24887	0.691685	5.71065e-05	0.0217944	AT1G72230.1	Symbols: | Cupredoxin superfamily protein | chr1:27188287-27189093 FORWARD LENGTH=181
	Ghir-A13G005050	18.2067	-0.00453127	0.0379188	5.62627e-05	0.0217944
	Ghir-D06G023340	75.7927	-1.41824	0.459294	6.79883e-05	0.0253833	AT5G47530.1	Symbols: | Auxin-responsive family protein | chr5:19281471-19282870 FORWARD LENGTH=395
	Ghir-D02G005570	529.438	0.878166	0.286564	7.36779e-05	0.0269222	AT1G24020.1	Symbols: MLP423 | MLP-like protein 423 | chr1:8500653-8501458 REVERSE LENGTH=155
	Ghir-A11G013230	348.055	-0.954574	0.313846	7.58388e-05	0.0271345	AT3G22600.1	Symbols: | Bifunctional inhibitor/lipid-transfer protein/seed storage 2S albumin superfamily protein | chr3:8006711-8007397 REVERSE LENGTH=170
	Ghir-A01G009640	16.697	-0.00457276	0.037924	9.83219e-05	0.0337716	AT1G76160.1	Symbols: sks5 | SKU5 similar 5 | chr1:28578211-28581020 REVERSE LENGTH=541
	Ghir-A03G001340	117.112	-1.56194	0.532576	9.77262e-05	0.0337716	AT4G17340.1	Symbols: TIP2;2	DELTA-TIP2 | tonoplast intrinsic protein 2;2 | chr4:9699318-9700250 FORWARD LENGTH=250
	Ghir-D10G023960	9.43929	-0.00476209	0.0379633	0.000137763	0.046391	AT1G17860.1	Symbols: | Kunitz family trypsin and protease inhibitor protein | chr1:6149343-6149933 FORWARD LENGTH=196
	Ghir-D04G010780	13.4846	-0.00540343	0.038082	0.000145448	0.0480371	AT1G57790.1	Symbols: | F-box family protein | chr1:21404578-21405636 REVERSE LENGTH=352
	Ghir-D05G009460	173.064	1.03169	0.363855	0.000152606	0.0485343	AT2G39700.1	Symbols: ATEXPA4	ATEXP4	ATHEXP ALPHA 1.6	EXPA4 | expansin A4 | chr2:16544246-16545434 REVERSE LENGTH=257
	Ghir-D05G019060	9.98043	-0.00415647	0.0378534	0.000150117	0.0485343	AT1G75750.1	Symbols: GASA1 | GAST1 protein homolog 1 | chr1:28441813-28442284 REVERSE LENGTH=98
	Ghir-A03G019070	125.182	1.16052	0.409462	0.000160785	0.0495512	AT5G64120.1	Symbols: | Peroxidase superfamily protein | chr5:25659551-25660946 REVERSE LENGTH=328
	Ghir-D02G020050	282.61	-0.86768	0.311735	0.000167344	0.0495512	AT1G76490.1	Symbols: HMG1	HMGR1	AtHMGR1 | hydroxy methylglutaryl CoA reductase 1 | chr1:28695801-28698206 FORWARD LENGTH=642
	Ghir-D08G009520	40.4739	-1.58516	0.573848	0.000166623	0.0495512
	Ghir-D11G004470	13.4104	5.38921	2.51059	0.00016663	0.0495512	AT4G16720.1	Symbols: | Ribosomal protein L23/L15e family protein | chr4:9400156-9401315 REVERSE LENGTH=204
12HACI	Ghir-D08G025150	580.62	7.96282	0.547921	2.20055e-47	2.58454e-43	AT1G33590.1	Symbols: | Leucine-rich repeat (LRR) family protein | chr1:12177788-12179221 FORWARD LENGTH=477
	Ghir-D06G002580	284.354	-3.45283	0.279768	2.71322e-36	1.59334e-32	AT5G49630.1	Symbols: AAP6 | amino acid permease 6 | chr5:20142681-20146441 REVERSE LENGTH=481
	Ghir-D09G022700	124.584	-3.96062	0.394777	1.02327e-24	4.00612e-21	AT3G22910.1	Symbols: | ATPase E1-E2 type family protein / haloacid dehalogenase-like hydrolase family protein | chr3:8116335-8119388 REVERSE LENGTH=1017
	Ghir-D07G022780	639.288	-2.22177	0.238183	4.85007e-22	1.4241e-18	AT5G63450.1	Symbols: CYP94B1 | cytochrome P450	family 94	subfamily B	polypeptide 1 | chr5:25408987-25410519 REVERSE LENGTH=510
	Ghir-A02G002900	726.174	1.86475	0.204978	4.6672e-21	1.09632e-17	AT5G59310.1	Symbols: LTP4 | lipid transfer protein 4 | chr5:23925296-23925772 REVERSE LENGTH=112
	Ghir-A10G018240	1272.19	1.98168	0.220574	1.27641e-20	2.49857e-17	AT2G30490.1	Symbols: ATC4H	C4H	CYP73A5	REF3 | cinnamate-4-hydroxylase | chr2:12993861-12995683 REVERSE LENGTH=505
	Ghir-A11G013240	139.295	-2.8418	0.347181	1.41042e-17	2.36649e-14	AT2G48130.1	Symbols: | Bifunctional inhibitor/lipid-transfer protein/seed storage 2S albumin superfamily protein | chr2:19685263-19685977 REVERSE LENGTH=183
	Ghir-D06G001230	514.131	2.01367	0.247086	1.84213e-17	2.70448e-14	AT4G31940.1	Symbols: CYP82C4 | cytochrome P450	family 82	subfamily C	polypeptide 4 | chr4:15452040-15453966 FORWARD LENGTH=524
	Ghir-D09G023870	99.5419	3.0299	0.404549	4.32729e-15	5.64712e-12	AT5G18860.1	Symbols: | inosine-uridine preferring nucleoside hydrolase family protein | chr5:6291023-6295581 FORWARD LENGTH=890
	Ghir-D06G020250	308.927	-2.20699	0.306379	2.66432e-14	3.12925e-11	AT2G02990.1	Symbols: RNS1	ATRNS1 | ribonuclease 1 | chr2:873714-874667 FORWARD LENGTH=230
	Ghir-D10G023970	55.8268	-4.28765	0.600842	8.50537e-14	9.08141e-11	AT1G17860.1	Symbols: | Kunitz family trypsin and protease inhibitor protein | chr1:6149343-6149933 FORWARD LENGTH=196
	Ghir-D13G002130	1097.32	1.44033	0.206129	1.41955e-13	1.38939e-10	AT2G39700.1	Symbols: ATEXPA4	ATEXP4	ATHEXP ALPHA 1.6	EXPA4 | expansin A4 | chr2:16544246-16545434 REVERSE LENGTH=257
	Ghir-D11G002600	934.471	-1.57726	0.234665	8.29129e-13	7.49086e-10	AT2G45180.1	Symbols: | Bifunctional inhibitor/lipid-transfer protein/seed storage 2S albumin superfamily protein | chr2:18626377-18626781 FORWARD LENGTH=134
	Ghir-D10G024930	72.3685	3.19108	0.471848	9.59042e-13	8.04567e-10	AT2G39700.1	Symbols: ATEXPA4	ATEXP4	ATHEXP ALPHA 1.6	EXPA4 | expansin A4 | chr2:16544246-16545434 REVERSE LENGTH=257
	Ghir-D10G024010	179.894	-2.12102	0.325891	3.25548e-12	2.54904e-09	AT1G17860.1	Symbols: | Kunitz family trypsin and protease inhibitor protein | chr1:6149343-6149933 FORWARD LENGTH=196
	Ghir-A05G034550	51.5489	-4.03729	0.614875	4.33599e-12	3.04751e-09	AT5G13900.1	Symbols: | Bifunctional inhibitor/lipid-transfer protein/seed storage 2S albumin superfamily protein | chr5:4481346-4481876 REVERSE LENGTH=151
	Ghir-D02G003830	72.9168	2.99275	0.459643	4.41104e-12	3.04751e-09	AT2G32030.1	Symbols: | Acyl-CoA N-acyltransferases (NAT) superfamily protein | chr2:13632675-13633241 REVERSE LENGTH=188
	Ghir-A06G001370	178.424	1.93404	0.298878	4.84725e-12	3.16283e-09	AT4G31940.1	Symbols: CYP82C4 | cytochrome P450	family 82	subfamily C	polypeptide 4 | chr4:15452040-15453966 FORWARD LENGTH=524
	Ghir-D09G022400	57.432	-3.2662	0.517962	1.5208e-11	9.40094e-09	AT3G22600.1	Symbols: | Bifunctional inhibitor/lipid-transfer protein/seed storage 2S albumin superfamily protein | chr3:8006711-8007397 REVERSE LENGTH=170
	Ghir-A12G000540	6482.03	1.50489	0.240167	1.79647e-11	1.05498e-08	AT1G03220.1	Symbols: | Eukaryotic aspartyl protease family protein | chr1:787143-788444 FORWARD LENGTH=433
	Ghir-D10G021980	48.6704	-3.62226	0.581756	3.58654e-11	2.0059e-08	AT4G35160.1	Symbols: | O-methyltransferase family protein | chr4:16730989-16732808 REVERSE LENGTH=382
	Ghir-D06G001340	489.821	1.39624	0.227887	4.27797e-11	2.28385e-08	AT2G15780.1	Symbols: | Cupredoxin superfamily protein | chr2:6873666-6874701 REVERSE LENGTH=257
	Ghir-D05G010490	384.154	-1.37019	0.243233	8.37829e-10	4.27839e-07	AT1G08080.1	Symbols: ATACA7	ACA7 | alpha carbonic anhydrase 7 | chr1:2517022-2518546 REVERSE LENGTH=275
	Ghir-A05G022980	225.281	-1.627	0.290979	1.04342e-09	5.10622e-07	AT4G08950.1	Symbols: EXO | Phosphate-responsive 1 family protein | chr4:5740378-5741322 FORWARD LENGTH=314
	Ghir-A11G001540	165.099	1.68944	0.302344	1.11513e-09	5.23886e-07	AT4G27740.1	Symbols: | Yippee family putative zinc-binding protein | chr4:13839148-13839616 FORWARD LENGTH=105
	Ghir-A13G001850	970.579	1.34154	0.242891	1.62832e-09	7.35563e-07	AT2G39700.1	Symbols: ATEXPA4	ATEXP4	ATHEXP ALPHA 1.6	EXPA4 | expansin A4 | chr2:16544246-16545434 REVERSE LENGTH=257
	Ghir-A07G022690	222.549	-1.64631	0.318172	1.05648e-08	4.59571e-06	AT5G63450.1	Symbols: CYP94B1 | cytochrome P450	family 94	subfamily B	polypeptide 1 | chr5:25408987-25410519 REVERSE LENGTH=510
	Ghir-A05G029780	86.435	-1.96039	0.394485	2.94488e-08	1.19268e-05	AT3G10410.1	Symbols: SCPL49	CPY | SERINE CARBOXYPEPTIDASE-LIKE 49 | chr3:3235518-3238063 REVERSE LENGTH=516
	Ghir-D05G022870	338.631	-1.58543	0.318792	2.89042e-08	1.19268e-05	AT5G64260.1	Symbols: EXL2 | EXORDIUM like 2 | chr5:25703980-25704897 FORWARD LENGTH=305
	Ghir-D02G014750	61.6096	2.40984	0.483946	3.27106e-08	1.28062e-05	AT1G14890.1	Symbols: | Plant invertase/pectin methylesterase inhibitor superfamily protein | chr1:5137045-5137704 FORWARD LENGTH=219
	Ghir-A10G010670	503.865	1.18158	0.239415	3.79884e-08	1.43927e-05	AT4G13510.1	Symbols: AMT1;1	ATAMT1	ATAMT1;1 | ammonium transporter 1;1 | chr4:7858220-7859725 FORWARD LENGTH=501
	Ghir-A02G001990	532.334	1.25772	0.25871	5.52605e-08	2.02823e-05	AT5G44440.1	Symbols: | FAD-binding Berberine family protein | chr5:17910694-17912295 REVERSE LENGTH=533
	Ghir-A06G020120	46.5574	2.75534	0.564718	5.72695e-08	2.03827e-05	AT1G74810.1	Symbols: BOR5 | HCO3- transporter family | chr1:28108474-28111534 FORWARD LENGTH=683
	Ghir-A12G024900	111.552	1.68522	0.351666	7.52438e-08	2.59923e-05	AT1G64390.1	Symbols: AtGH9C2	GH9C2 | glycosyl hydrolase 9C2 | chr1:23911329-23914642 FORWARD LENGTH=620
	Ghir-D07G005220	147.331	1.48046	0.314375	1.13106e-07	3.7955e-05	AT5G61820.1	Symbols: | FUNCTIONS IN: molecular_function unknown; INVOLVED IN: biological_process unknown; LOCATED IN: vacuole; EXPRESSED IN: 24 plant structures; EXPRESSED DURING: 15 growth stages; CONTAINS InterPro DOMAIN/s: Stress up-regulated Nod 19 (InterPro:IPR011692); Has 30201 Blast hits to 17322 proteins in 780 species: Archae - 12; Bacteria - 1396; Metazoa - 17338; Fungi - 3422; Plants - 5037; Virus…
	Ghir-A05G025310	35.3431	5.56207	1.07327	1.34595e-07	4.39117e-05	AT5G09360.1	Symbols: LAC14 | laccase 14 | chr5:2906426-2908658 REVERSE LENGTH=569
	Ghir-A07G020260	30.9374	3.42499	0.741433	3.1501e-07	9.7363e-05
	Ghir-A12G001260	25.8402	7.88789	2.69052	3.07886e-07	9.7363e-05	AT1G76490.1	Symbols: HMG1	HMGR1	AtHMGR1 | hydroxy methylglutaryl CoA reductase 1 | chr1:28695801-28698206 FORWARD LENGTH=642
	Ghir-A09G017430	59.4604	-2.15768	0.483308	3.42833e-07	0.000103245	AT5G05600.1	Symbols: | 2-oxoglutarate (2OG) and Fe(II)-dependent oxygenase superfamily protein | chr5:1672266-1674602 FORWARD LENGTH=371
	Ghir-A02G003260	21.1263	-7.95389	2.76334	3.61746e-07	0.000106218	AT1G54520.1	Symbols: | unknown protein; FUNCTIONS IN: molecular_function unknown; INVOLVED IN: biological_process unknown; LOCATED IN: chloroplast; EXPRESSED IN: 24 plant structures; EXPRESSED DURING: 15 growth stages; CONTAINS InterPro DOMAIN/s: Protein of unknown function DUF1517 (InterPro:IPR010903); Has 276 Blast hits to 275 proteins in 83 species: Archae - 0; Bacteria - 108; Metazoa - 6; Fungi - 0; Plan…
	Ghir-D09G022390	34.9845	-2.7261	0.612918	4.31983e-07	0.000123747	AT3G22600.1	Symbols: | Bifunctional inhibitor/lipid-transfer protein/seed storage 2S albumin superfamily protein | chr3:8006711-8007397 REVERSE LENGTH=170
	Ghir-D02G004330	159.463	-1.66871	0.380407	4.98818e-07	0.000139491
	Ghir-A09G023600	50.9074	-2.19934	0.501822	5.2303e-07	0.00014286	AT2G26640.1	Symbols: KCS11 | 3-ketoacyl-CoA synthase 11 | chr2:11330094-11331623 FORWARD LENGTH=509
	Ghir-D12G004840	62.0744	2.01209	0.460552	5.67729e-07	0.000151545
	Ghir-A02G011130	78.9873	2.20328	0.506454	6.05409e-07	0.000158012	AT1G64160.1	Symbols: | Disease resistance-responsive (dirigent-like protein) family protein | chr1:23814063-23814611 FORWARD LENGTH=182
	Ghir-D05G038610	31.0993	-2.93955	0.671392	6.65092e-07	0.000169815	AT2G21110.1	Symbols: | Disease resistance-responsive (dirigent-like protein) family protein | chr2:9050290-9050850 REVERSE LENGTH=186
	Ghir-A07G022700	531.405	-1.0426	0.243671	8.64635e-07	0.000216067	AT5G63450.1	Symbols: CYP94B1 | cytochrome P450	family 94	subfamily B	polypeptide 1 | chr5:25408987-25410519 REVERSE LENGTH=510
	Ghir-A11G005510	21.5995	7.54934	2.67056	9.78666e-07	0.000239467	AT4G37800.1	Symbols: XTH7 | xyloglucan endotransglucosylase/hydrolase 7 | chr4:17775703-17777372 REVERSE LENGTH=293
	Ghir-D05G032440	111.251	-1.56176	0.369817	1.07827e-06	0.000258455	AT5G57560.1	Symbols: TCH4	XTH22 | Xyloglucan endotransglucosylase/hydrolase family protein | chr5:23307296-23308235 REVERSE LENGTH=284
	Ghir-A01G001190	27.8985	5.16556	1.09993	1.10237e-06	0.000258948	AT1G78300.1	Symbols: GRF2	14-3-3OMEGA	GF14 OMEGA | general regulatory factor 2 | chr1:29461883-29463052 FORWARD LENGTH=259
	Ghir-D09G022410	22.0582	-4.20301	0.950198	1.1656e-06	0.00026843	AT3G22620.1	Symbols: | Bifunctional inhibitor/lipid-transfer protein/seed storage 2S albumin superfamily protein | chr3:8008615-8009415 FORWARD LENGTH=203
	Ghir-A13G003600	99.7638	1.58011	0.377252	1.24566e-06	0.000281352	AT2G26710.1	Symbols: BAS1	CYP734A1	CYP72B1 | Cytochrome P450 superfamily protein | chr2:11380700-11383413 FORWARD LENGTH=520
	Ghir-A09G014380	64.7419	-1.83109	0.441374	1.38933e-06	0.000306886	AT3G11660.1	Symbols: NHL1 | NDR1/HIN1-like 1 | chr3:3679031-3679660 REVERSE LENGTH=209
	Ghir-A09G023460	230.167	-1.20258	0.289667	1.41097e-06	0.000306886	AT3G22910.1	Symbols: | ATPase E1-E2 type family protein / haloacid dehalogenase-like hydrolase family protein | chr3:8116335-8119388 REVERSE LENGTH=1017
	Ghir-D05G020230	906.718	0.900446	0.215968	1.48816e-06	0.00031779	AT4G31940.1	Symbols: CYP82C4 | cytochrome P450	family 82	subfamily C	polypeptide 4 | chr4:15452040-15453966 FORWARD LENGTH=524
	Ghir-D05G038620	104.816	-1.79447	0.441062	1.82053e-06	0.000381824	AT2G21110.1	Symbols: | Disease resistance-responsive (dirigent-like protein) family protein | chr2:9050290-9050850 REVERSE LENGTH=186
	Ghir-A11G013230	667.433	-0.955666	0.237655	2.62182e-06	0.000540234	AT3G22600.1	Symbols: | Bifunctional inhibitor/lipid-transfer protein/seed storage 2S albumin superfamily protein | chr3:8006711-8007397 REVERSE LENGTH=170
	Ghir-D01G018650	68.0296	-1.78385	0.445938	2.70294e-06	0.000547344	AT1G49310.1	Symbols: | unknown protein; FUNCTIONS IN: molecular_function unknown; INVOLVED IN: biological_process unknown; LOCATED IN: endomembrane system; EXPRESSED IN: 9 plant structures; EXPRESSED DURING: LP.04 four leaves visible	petal differentiation and expansion stage; Has 11 Blast hits to 11 proteins in 6 species: Archae - 0; Bacteria - 0; Metazoa - 0; Fungi - 0; Plants - 11; Viruses - 0; Other Eukaryotes - 0 (source: NCBI BLink). | chr1:18237997-18238325 REVERSE LENGTH=82
	Ghir-A08G006730	66.4507	-1.75796	0.442211	2.95777e-06	0.000588797	AT5G43700.1	Symbols: ATAUX2-11	IAA4 | AUX/IAA transcriptional regulator family protein | chr5:17550465-17551206 FORWARD LENGTH=186
	Ghir-D13G009960	116.371	1.37118	0.345041	3.07631e-06	0.000602187	AT1G19910.1	Symbols: AVA-P2	AVA-2PE	ATVHA-C2 | ATPase	F0/V0 complex	subunit C protein | chr1:6913317-6914322 FORWARD LENGTH=165
	Ghir-A06G006890	134.972	1.31992	0.336616	3.82416e-06	0.000736308	AT1G77210.1	Symbols: STP14	AtSTP14 | sugar transporter 14 | chr1:29009036-29010980 REVERSE LENGTH=504
	Ghir-A05G010000	36.6583	-2.67241	0.688404	4.00557e-06	0.000757905	AT4G01470.1	Symbols: GAMMA-TIP3	TIP1;3	ATTIP1.3 | tonoplast intrinsic protein 1;3 | chr4:625092-625850 REVERSE LENGTH=252
	Ghir-A08G002860	351.188	-1.07864	0.276119	4.06539e-06	0.000757905	AT4G25810.1	Symbols: XTR6	XTH23 | xyloglucan endotransglycosylase 6 | chr4:13128694-13129715 FORWARD LENGTH=286
	Ghir-D08G004410	234.072	1.06614	0.274183	4.53119e-06	0.000818751	AT1G65720.1	Symbols: | unknown protein; FUNCTIONS IN: molecular_function unknown; INVOLVED IN: biological_process unknown; LOCATED IN: endomembrane system; EXPRESSED IN: 24 plant structures; EXPRESSED DURING: 15 growth stages; Has 44 Blast hits to 44 proteins in 14 species: Archae - 0; Bacteria - 0; Metazoa - 0; Fungi - 0; Plants - 44; Viruses - 0; Other Eukaryotes - 0 (source: NCBI BLink). | chr1:24440471-2…
	Ghir-D13G005150	15.4879	-7.29695	2.75712	4.46568e-06	0.000818751
	Ghir-A03G017540	82.7114	-1.68348	0.435614	4.65581e-06	0.000828522	AT4G35160.1	Symbols: | O-methyltransferase family protein | chr4:16730989-16732808 REVERSE LENGTH=382
	Ghir-D07G012450	16.2887	7.00202	2.63361	4.86488e-06	0.000852806	AT1G01800.1	Symbols: | NAD(P)-binding Rossmann-fold superfamily protein | chr1:293396-294888 FORWARD LENGTH=295
	Ghir-D04G003390	67.8149	-1.7435	0.455907	5.45973e-06	0.000943008	AT2G13650.1	Symbols: GONST1 | golgi nucleotide sugar transporter 1 | chr2:5687584-5690303 REVERSE LENGTH=333
	Ghir-A09G023180	42.669	-2.13158	0.559439	5.61951e-06	0.000956538	AT3G22600.1	Symbols: | Bifunctional inhibitor/lipid-transfer protein/seed storage 2S albumin superfamily protein | chr3:8006711-8007397 REVERSE LENGTH=170
	Ghir-D12G015490	67.2738	1.76046	0.464593	6.44506e-06	0.00108139	AT5G50760.1	Symbols: | SAUR-like auxin-responsive protein family | chr5:20644780-20645331 FORWARD LENGTH=183
	Ghir-D12G008060	219.822	1.05661	0.280247	7.17821e-06	0.00117215	AT4G37990.1	Symbols: ELI3-2	ELI3	ATCAD8	CAD-B2 | elicitor-activated gene 3-2 | chr4:17855964-17857388 FORWARD LENGTH=359
	Ghir-D13G019760	199.524	-1.07461	0.285661	7.18561e-06	0.00117215	AT3G05890.1	Symbols: RCI2B | Low temperature and salt responsive protein family | chr3:1758179-1758452 REVERSE LENGTH=54
	Ghir-D10G022070	27.4633	-2.66326	0.711292	8.3575e-06	0.00134464	AT3G48310.1	Symbols: CYP71A22 | cytochrome P450	family 71	subfamily A	polypeptide 22 | chr3:17888192-17889749 FORWARD LENGTH=490
	Ghir-D06G023340	177.07	-1.11161	0.302861	1.01327e-05	0.00160822	AT5G47530.1	Symbols: | Auxin-responsive family protein | chr5:19281471-19282870 FORWARD LENGTH=395
	Ghir-D13G002890	71.2115	-1.56296	0.428172	1.04016e-05	0.00162889
	Ghir-A03G013530	322.346	-0.916623	0.249914	1.08346e-05	0.00167438	AT1G70840.1	Symbols: MLP31 | MLP-like protein 31 | chr1:26713170-26714014 REVERSE LENGTH=171
	Ghir-A03G003700	20.8277	4.6493	1.14412	1.23138e-05	0.00182055	AT1G08110.4	Symbols: | lactoylglutathione lyase family protein / glyoxalase I family protein | chr1:2535463-2537630 FORWARD LENGTH=235
	Ghir-D09G010710	154.971	1.18537	0.326699	1.21865e-05	0.00182055	AT5G20950.1	Symbols: | Glycosyl hydrolase family protein | chr5:7107609-7110775 REVERSE LENGTH=624
	Ghir-D11G004470	13.9815	6.68999	2.62551	1.24005e-05	0.00182055	AT4G16720.1	Symbols: | Ribosomal protein L23/L15e family protein | chr4:9400156-9401315 REVERSE LENGTH=204
	Ghir-D12G016990	1663.32	0.737065	0.200359	1.1977e-05	0.00182055	AT1G05210.1	Symbols: | Transmembrane protein 97	predicted | chr1:1510469-1511485 FORWARD LENGTH=168
	Ghir-A05G023080	24.1851	2.94576	0.796487	1.30385e-05	0.00186753	AT1G34750.1	Symbols: | Protein phosphatase 2C family protein | chr1:12736386-12737727 REVERSE LENGTH=282
	Ghir-A11G001920	63.3585	-1.79303	0.501789	1.28844e-05	0.00186753	AT4G24130.1	Symbols: | Protein of unknown function	DUF538 | chr4:12527861-12528423 FORWARD LENGTH=157
	Ghir-D10G023960	22.6534	-5.96398	1.40724	1.35778e-05	0.00189846	AT1G17860.1	Symbols: | Kunitz family trypsin and protease inhibitor protein | chr1:6149343-6149933 FORWARD LENGTH=196
	Ghir-D11G001540	59.5987	1.79345	0.498205	1.34266e-05	0.00189846	AT4G27740.1	Symbols: | Yippee family putative zinc-binding protein | chr4:13839148-13839616 FORWARD LENGTH=105
	Ghir-D12G024880	80.348	1.69683	0.475617	1.43047e-05	0.00197657	AT1G64390.1	Symbols: AtGH9C2	GH9C2 | glycosyl hydrolase 9C2 | chr1:23911329-23914642 FORWARD LENGTH=620
	Ghir-A10G010330	26.8202	5.91983	1.37766	1.53789e-05	0.0021003	AT2G39040.1	Symbols: | Peroxidase superfamily protein | chr2:16299463-16301173 REVERSE LENGTH=350
	Ghir-A10G010640	16.887	-4.10892	1.07845	1.61333e-05	0.002178	AT3G23920.1	Symbols: BAM1	BMY7	TR-BAMY | beta-amylase 1 | chr3:8641722-8644199 FORWARD LENGTH=575
	Ghir-D12G026670	83.3428	-1.49596	0.424904	1.70375e-05	0.00227392	AT5G24090.1	Symbols: ATCHIA	CHIA | chitinase A | chr5:8143805-8145153 REVERSE LENGTH=302
	Ghir-D05G009460	147.811	1.14553	0.325286	1.8214e-05	0.00240363	AT2G39700.1	Symbols: ATEXPA4	ATEXP4	ATHEXP ALPHA 1.6	EXPA4 | expansin A4 | chr2:16544246-16545434 REVERSE LENGTH=257
	Ghir-D07G023330	482.109	2.58942	0.74922	1.88575e-05	0.00246091	AT3G28600.1	Symbols: | P-loop containing nucleoside triphosphate hydrolases superfamily protein | chr3:10722437-10723870 FORWARD LENGTH=477
	Ghir-A08G020550	327.215	0.90616	0.258619	2.06814e-05	0.00262951	AT1G07890.3	Symbols: APX1	MEE6	CS1	ATAPX1	ATAPX01 | ascorbate peroxidase 1 | chr1:2438005-2439435 FORWARD LENGTH=250
	Ghir-A09G005260	26.0801	2.73349	0.770219	2.08212e-05	0.00262951	AT5G07990.1	Symbols: TT7	CYP75B1	D501 | Cytochrome P450 superfamily protein | chr5:2560437-2562859 FORWARD LENGTH=513
	Ghir-D09G018470	178.271	-1.07342	0.308647	2.06197e-05	0.00262951	AT5G52400.1	Symbols: CYP715A1 | cytochrome P450	family 715	subfamily A	polypeptide 1 | chr5:21272949-21275509 FORWARD LENGTH=519
	Ghir-D11G002650	78.4513	1.45715	0.420921	2.21048e-05	0.00276193	AT4G12510.1	Symbols: | Bifunctional inhibitor/lipid-transfer protein/seed storage 2S albumin superfamily protein | chr4:7417414-7417803 REVERSE LENGTH=129
	Ghir-D09G005090	161.802	1.12081	0.325745	2.44951e-05	0.00302837	AT3G26300.1	Symbols: CYP71B34 | cytochrome P450	family 71	subfamily B	polypeptide 34 | chr3:9639199-9640866 REVERSE LENGTH=500
	Ghir-D05G020240	88.8148	1.58144	0.465513	2.69017e-05	0.00325733	AT4G31940.1	Symbols: CYP82C4 | cytochrome P450	family 82	subfamily C	polypeptide 4 | chr4:15452040-15453966 FORWARD LENGTH=524
	Ghir-D09G022830	37.8197	-1.98674	0.586813	2.67505e-05	0.00325733	AT2G26640.1	Symbols: KCS11 | 3-ketoacyl-CoA synthase 11 | chr2:11330094-11331623 FORWARD LENGTH=509
	Ghir-A12G021800	65.6238	1.52931	0.458588	3.34763e-05	0.0039715	AT1G31910.1	Symbols: | GHMP kinase family protein | chr1:11459050-11461649 FORWARD LENGTH=505
	Ghir-D11G013210	22.1018	-2.96384	0.870679	3.31459e-05	0.0039715	AT3G22600.1	Symbols: | Bifunctional inhibitor/lipid-transfer protein/seed storage 2S albumin superfamily protein | chr3:8006711-8007397 REVERSE LENGTH=170
	Ghir-D05G009610	390.28	-0.914993	0.278247	4.27742e-05	0.00502383	AT2G28790.1	Symbols: | Pathogenesis-related thaumatin superfamily protein | chr2:12354664-12355413 REVERSE LENGTH=249
	Ghir-D06G001980	61.9687	-1.953	0.604318	4.38269e-05	0.00509651	AT2G23270.1	Symbols: | unknown protein; FUNCTIONS IN: molecular_function unknown; INVOLVED IN: biological_process unknown; LOCATED IN: endomembrane system; EXPRESSED IN: stem	sperm cell	root	stamen; EXPRESSED DURING: 4 anthesis; BEST Arabidopsis thaliana protein match is: unknown protein (TAIR:AT4G37290.1); Has 36 Blast hits to 35 proteins in 6 species: Archae - 0; Bacteria - 0; Metazoa - 0; Fungi - 0; Plants - 36; Viruses - 0; Other Eukaryotes - 0 (source: NCBI BLink). | chr2:9903311-9903571 FORWARD LENGTH=86
	Ghir-D04G018220	22.2119	-2.58213	0.803321	5.26938e-05	0.00606754	AT4G38400.1	Symbols: ATEXLA2	EXPL2	ATEXPL2	ATHEXP BETA 2.2	EXLA2 | expansin-like A2 | chr4:17978675-17979665 REVERSE LENGTH=265
	Ghir-D13G014660	951.45	0.782341	0.2415	5.51419e-05	0.00628779	AT3G26310.1	Symbols: CYP71B35 | cytochrome P450	family 71	subfamily B	polypeptide 35 | chr3:9641089-9642779 REVERSE LENGTH=500
	Ghir-A05G014530	139.751	1.28764	0.405799	5.81298e-05	0.00656475	AT5G40990.1	Symbols: GLIP1 | GDSL lipase 1 | chr5:16418920-16420400 FORWARD LENGTH=374
	Ghir-A07G023600	115.987	1.14191	0.366441	7.21295e-05	0.00797665	AT1G23800.1	Symbols: ALDH2B7	ALDH2B | aldehyde dehydrogenase 2B7 | chr1:8412238-8414804 REVERSE LENGTH=534
	Ghir-A12G016740	987.469	0.654074	0.205029	7.26694e-05	0.00797665	AT1G05210.1	Symbols: | Transmembrane protein 97	predicted | chr1:1510469-1511485 FORWARD LENGTH=168
	Ghir-D01G000910	18.9025	-3.06156	0.957819	7.26422e-05	0.00797665	AT2G15220.1	Symbols: | Plant basic secretory protein (BSP) family protein | chr2:6608689-6609366 FORWARD LENGTH=225
	Ghir-A05G022960	94.5662	1.27735	0.411389	7.3713e-05	0.00801628	AT5G64260.1	Symbols: EXL2 | EXORDIUM like 2 | chr5:25703980-25704897 FORWARD LENGTH=305
	Ghir-D03G011740	1232.92	0.648825	0.204274	7.6385e-05	0.00823066	AT3G19930.1	Symbols: STP4	ATSTP4 | sugar transporter 4 | chr3:6935048-6936841 FORWARD LENGTH=514
	Ghir-D04G010780	14.9072	-3.79271	1.15769	8.03719e-05	0.00858153	AT1G57790.1	Symbols: | F-box family protein | chr1:21404578-21405636 REVERSE LENGTH=352
	Ghir-A07G006650	41.4995	-1.68156	0.553992	8.57718e-05	0.00907558	AT1G68090.1	Symbols: ANNAT5	ANN5 | annexin 5 | chr1:25519442-25520774 REVERSE LENGTH=316
	Ghir-D04G015520	1304.74	0.631968	0.202437	9.26305e-05	0.00971379
	Ghir-D04G018730	1334.16	0.625923	0.200471	9.53705e-05	0.00991262	AT2G16060.1	Symbols: GLB1	AHB1	ARATH GLB1	NSHB1	ATGLB1	HB1 | hemoglobin 1 | chr2:6982782-6983522 REVERSE LENGTH=160
	Ghir-A12G002160	104.353	1.28776	0.428645	9.72314e-05	0.00993029	AT4G34230.1	Symbols: CAD5	ATCAD5	CAD-5 | cinnamyl alcohol dehydrogenase 5 | chr4:16386898-16388666 REVERSE LENGTH=357
	Ghir-D07G002940	184.11	0.977975	0.322391	9.70269e-05	0.00993029	AT4G19810.1	Symbols: | Glycosyl hydrolase family protein with chitinase insertion domain | chr4:10764151-10765753 REVERSE LENGTH=379
	Ghir-A09G006690	271.683	-0.837735	0.279051	0.000111264	0.0112655	AT2G33380.1	Symbols: RD20	CLO-3 | Caleosin-related family protein | chr2:14144984-14146374 REVERSE LENGTH=236
	Ghir-A08G012760	13.3236	-4.17042	1.26446	0.000122895	0.0123368	AT3G62550.1	Symbols: | Adenine nucleotide alpha hydrolases-like superfamily protein | chr3:23136194-23137074 FORWARD LENGTH=162
	Ghir-D05G005180	116.248	-1.03447	0.353903	0.000132003	0.0131388	AT2G25737.1	Symbols: | Sulfite exporter TauE/SafE family protein | chr2:10977174-10979677 FORWARD LENGTH=476
	Ghir-D05G022890	200.63	-0.898744	0.307634	0.000138445	0.0136642	AT4G08950.1	Symbols: EXO | Phosphate-responsive 1 family protein | chr4:5740378-5741322 FORWARD LENGTH=314
	Ghir-A08G023100	26.0012	2.47811	0.85431	0.00015232	0.0149084	AT1G64940.1	Symbols: CYP89A6 | cytochrome P450	family 87	subfamily A	polypeptide 6 | chr1:24123789-24125324 FORWARD LENGTH=511
	Ghir-A13G006960	14.4767	-5.14036	1.48544	0.000154782	0.0150241
	Ghir-A11G009640	104.046	-1.06949	0.378502	0.000173001	0.0166549	AT4G00400.1	Symbols: GPAT8	AtGPAT8 | glycerol-3-phosphate acyltransferase 8 | chr4:174312-176734 REVERSE LENGTH=500
	Ghir-D09G015320	1265.28	-0.65095	0.224159	0.000175417	0.0167502	AT3G53420.1	Symbols: PIP2A	PIP2	PIP2;1 | plasma membrane intrinsic protein 2A | chr3:19803906-19805454 REVERSE LENGTH=287
	Ghir-D05G038590	19.2878	-2.55108	0.908322	0.000177385	0.0168015	AT2G21110.1	Symbols: | Disease resistance-responsive (dirigent-like protein) family protein | chr2:9050290-9050850 REVERSE LENGTH=186
	Ghir-D08G024670	622.762	0.665585	0.229826	0.000179599	0.0168751	AT3G02780.1	Symbols: IPP2	IPIAT1	IDI2 | isopentenyl pyrophosphate:dimethylallyl pyrophosphate isomerase 2 | chr3:602578-604648 REVERSE LENGTH=284
	Ghir-D11G004620	25.2121	-2.01676	0.723815	0.000187884	0.0175135	AT4G36130.1	Symbols: | Ribosomal protein L2 family | chr4:17097613-17098656 FORWARD LENGTH=258
	Ghir-A09G010440	65.3139	1.30015	0.465611	0.000189834	0.017556	AT2G27730.1	Symbols: | copper ion binding | chr2:11820056-11820867 REVERSE LENGTH=113
	Ghir-A08G011130	287.851	0.899212	0.319733	0.000195726	0.0179594	AT1G64390.1	Symbols: AtGH9C2	GH9C2 | glycosyl hydrolase 9C2 | chr1:23911329-23914642 FORWARD LENGTH=620
	Ghir-A03G007010	1234.77	0.646555	0.227089	0.000211204	0.0192294	AT3G19930.1	Symbols: STP4	ATSTP4 | sugar transporter 4 | chr3:6935048-6936841 FORWARD LENGTH=514
	Ghir-A07G021260	211.789	0.917461	0.331014	0.000213712	0.0193081	AT5G48540.1	Symbols: | receptor-like protein kinase-related family protein | chr5:19669096-19669887 REVERSE LENGTH=263
	Ghir-D02G005570	844.074	0.596865	0.211843	0.000245748	0.0220329	AT1G24020.1	Symbols: MLP423 | MLP-like protein 423 | chr1:8500653-8501458 REVERSE LENGTH=155
	Ghir-A01G014460	97.2346	-1.11025	0.414742	0.000253515	0.0225571	AT1G70830.1	Symbols: MLP28 | MLP-like protein 28 | chr1:26710203-26711395 REVERSE LENGTH=335
	Ghir-A03G016560	19.4256	2.46688	0.900071	0.000268375	0.0236997	AT1G18390.2	Symbols: | Protein kinase superfamily protein | chr1:6327463-6329935 FORWARD LENGTH=654
	Ghir-A05G014010	108.714	-0.988312	0.375792	0.000303912	0.0264404	AT3G13870.1	Symbols: RHD3 | Root hair defective 3 GTP-binding protein (RHD3) | chr3:4565762-4571109 REVERSE LENGTH=802
	Ghir-D08G006130	104.448	1.12918	0.431298	0.000302063	0.0264404	AT3G29970.1	Symbols: | B12D protein | chr3:11745299-11746481 FORWARD LENGTH=87
	Ghir-D02G011110	26.3254	2.0349	0.784583	0.000322168	0.0278226	AT1G51590.1	Symbols: MNS1	MANIB | alpha-mannosidase 1 | chr1:19128315-19132132 REVERSE LENGTH=560
	Ghir-D03G011670	16.8398	-2.74012	1.04489	0.000343637	0.02946	AT5G07475.1	Symbols: | Cupredoxin superfamily protein | chr5:2364827-2365536 REVERSE LENGTH=192
	Ghir-D07G009170	57.7343	-1.24023	0.489516	0.000372183	0.031676	AT3G22142.1	Symbols: | Bifunctional inhibitor/lipid-transfer protein/seed storage 2S albumin superfamily protein | chr3:7803604-7808046 REVERSE LENGTH=1480
	Ghir-A02G001980	36.842	1.64675	0.659861	0.000408216	0.0342464	AT5G44440.1	Symbols: | FAD-binding Berberine family protein | chr5:17910694-17912295 REVERSE LENGTH=533
	Ghir-D04G007980	14.5937	-0.0735053	0.162841	0.000406888	0.0342464	AT5G41040.1	Symbols: | HXXXD-type acyl-transferase family protein | chr5:16431448-16433086 FORWARD LENGTH=457
	Ghir-A03G007440	103.94	-0.0125506	0.13158	0.000424157	0.0353314	AT5G50260.1	Symbols: | Cysteine proteinases superfamily protein | chr5:20455605-20456862 FORWARD LENGTH=361
	Ghir-D03G016880	187.591	-0.83012	0.334351	0.000479185	0.039634	AT4G23030.1	Symbols: | MATE efflux family protein | chr4:12072857-12074365 FORWARD LENGTH=502
	Ghir-D08G002600	20.6268	2.1922	0.883772	0.000491873	0.0401184	AT2G18960.1	Symbols: AHA1	PMA	OST2	HA1 | H(+)-ATPase 1 | chr2:8221858-8227268 FORWARD LENGTH=949
	Ghir-D09G009210	13.8582	4.66284	1.50704	0.000490748	0.0401184	AT5G22860.1	Symbols: | Serine carboxypeptidase S28 family protein | chr5:7639511-7642945 REVERSE LENGTH=502
	Ghir-D02G020050	211.791	0.731462	0.294096	0.000522728	0.042341	AT1G76490.1	Symbols: HMG1	HMGR1	AtHMGR1 | hydroxy methylglutaryl CoA reductase 1 | chr1:28695801-28698206 FORWARD LENGTH=642
	Ghir-D12G020500	74.7856	-1.15464	0.483848	0.000531138	0.0427275	AT5G50720.1	Symbols: ATHVA22E	HVA22E | HVA22 homologue E | chr5:20633442-20634502 REVERSE LENGTH=116
	Ghir-D09G003320	35.5248	1.57157	0.660565	0.000547905	0.0437765	AT5G63180.1	Symbols: | Pectin lyase-like superfamily protein | chr5:25341106-25343113 REVERSE LENGTH=432
	Ghir-A10G014300	126.822	0.915393	0.381418	0.000580653	0.0460795	AT5G67550.1	Symbols: | unknown protein; FUNCTIONS IN: molecular_function unknown; INVOLVED IN: biological_process unknown; LOCATED IN: endomembrane system; EXPRESSED IN: flower; EXPRESSED DURING: 4 anthesis; BEST Arabidopsis thaliana protein match is: unknown protein (TAIR:AT1G71110.1); Has 161 Blast hits to 154 proteins in 16 species: Archae - 0; Bacteria - 0; Metazoa - 0; Fungi - 0; Plants - 161; Viruses -…
	Ghir-A13G013980	1370.67	0.555136	0.22092	0.000600293	0.0470029	AT3G26310.1	Symbols: CYP71B35 | cytochrome P450	family 71	subfamily B	polypeptide 35 | chr3:9641089-9642779 REVERSE LENGTH=500
	Ghir-D04G015950	11.3357	-0.0549351	0.148137	0.000597874	0.0470029	AT5G23190.1	Symbols: CYP86B1 | cytochrome P450	family 86	subfamily B	polypeptide 1 | chr5:7803478-7805659 REVERSE LENGTH=559
	Ghir-D05G007160	28.9009	1.69536	0.726299	0.000614029	0.0477601	AT3G20820.1	Symbols: | Leucine-rich repeat (LRR) family protein | chr3:7280930-7282027 FORWARD LENGTH=365
	Ghir-D01G000930	10.8985	-0.0564384	0.149163	0.000622486	0.0477991	AT4G33910.1	Symbols: | 2-oxoglutarate (2OG) and Fe(II)-dependent oxygenase superfamily protein | chr4:16256943-16258614 REVERSE LENGTH=288
	Ghir-D08G020680	71.7487	-1.20585	0.523446	0.00062267	0.0477991
	Ghir-A04G008120	102.5	0.988819	0.421999	0.000637055	0.0484235	AT2G37040.1	Symbols: PAL1	ATPAL1 | PHE ammonia lyase 1 | chr2:15557602-15560237 REVERSE LENGTH=725
	Ghir-D13G012470	56.0431	-1.1802	0.511663	0.00063905	0.0484235	AT1G56580.1	Symbols: SVB | Protein of unknown function	DUF538 | chr1:21198402-21198902 REVERSE LENGTH=166
	Ghir-A03G001820	492.231	0.719999	0.299958	0.000654682	0.04929	AT4G12320.1	Symbols: CYP706A6 | cytochrome P450	family 706	subfamily A	polypeptide 6 | chr4:7314939-7316647 REVERSE LENGTH=518
	Ghir-D06G014820	32.5936	-1.63178	0.721065	0.000663368	0.0496258	AT5G45890.1	Symbols: SAG12 | senescence-associated gene 12 | chr5:18613300-18614759 FORWARD LENGTH=346

## Sheet: Primary xylem
Differentiated genes expressed in primary xylem of Jin668 and TM-1 at different time points
Time	DEGs
0HACI	gene	baseMean	log2FoldChange	lfcSE	pvalue	padj	AtId	Annotation_uniprot
	Ghir-A08G022630	163.943	4.87395	0.509634	1.36243e-23	3.7633e-19	AT5G33370.1	Symbols: | GDSL-like Lipase/Acylhydrolase superfamily protein | chr5:12602773-12604670 REVERSE LENGTH=366
	Ghir-A02G002900	875.876	3.2435	0.357297	4.17453e-21	3.84363e-17	AT5G59310.1	Symbols: LTP4 | lipid transfer protein 4 | chr5:23925296-23925772 REVERSE LENGTH=112
	Ghir-D08G023520	140.761	4.94207	0.552791	3.67563e-21	3.84363e-17	AT5G33370.1	Symbols: | GDSL-like Lipase/Acylhydrolase superfamily protein | chr5:12602773-12604670 REVERSE LENGTH=366
	Ghir-D05G013420	419.001	3.96959	0.447827	1.56005e-20	1.07729e-16	AT3G16370.1	Symbols: | GDSL-like Lipase/Acylhydrolase superfamily protein | chr3:5556928-5558351 FORWARD LENGTH=353
	Ghir-D03G015870	628.948	3.7005	0.434863	1.45621e-18	8.04467e-15	AT5G05340.1	Symbols: | Peroxidase superfamily protein | chr5:1579142-1580819 REVERSE LENGTH=324
	Ghir-A01G001190	131.345	4.11521	0.48699	5.78544e-18	2.66343e-14	AT1G78300.1	Symbols: GRF2	14-3-3OMEGA	GF14 OMEGA | general regulatory factor 2 | chr1:29461883-29463052 FORWARD LENGTH=259
	Ghir-A10G015260	211.228	3.58749	0.456033	7.08968e-17	2.79759e-13	AT2G38540.1	Symbols: LP1	LTP1	ATLTP1 | lipid transfer protein 1 | chr2:16130418-16130893 FORWARD LENGTH=118
	Ghir-D08G025150	124.326	7.57712	0.899772	1.15757e-16	3.99679e-13	AT1G33590.1	Symbols: | Leucine-rich repeat (LRR) family protein | chr1:12177788-12179221 FORWARD LENGTH=477
	Ghir-A01G003520	205.513	3.17466	0.427239	3.04508e-15	9.34568e-12	AT1G17200.1	Symbols: | Uncharacterised protein family (UPF0497) | chr1:5878493-5879871 FORWARD LENGTH=204
	Ghir-A06G021290	78.0845	4.2254	0.599256	4.36942e-14	1.20692e-10	AT1G29670.1	Symbols: | GDSL-like Lipase/Acylhydrolase superfamily protein | chr1:10375843-10377717 FORWARD LENGTH=363
	Ghir-A04G013400	100.025	4.3576	0.635028	5.27049e-14	1.32347e-10	AT4G38770.1	Symbols: PRP4	ATPRP4 | proline-rich protein 4 | chr4:18097009-18098448 REVERSE LENGTH=448
	Ghir-D06G002630	73.724	6.72473	0.92016	1.6579e-13	3.81621e-10
	Ghir-D12G020670	423.83	-2.75143	0.397594	2.06959e-13	4.39739e-10	AT5G50790.1	Symbols: SWEET10	AtSWEET10 | Nodulin MtN3 family protein | chr5:20656461-20657827 REVERSE LENGTH=289
	Ghir-D10G012310	487.338	3.11838	0.454783	2.27613e-13	4.4908e-10	AT5G59320.1	Symbols: LTP3 | lipid transfer protein 3 | chr5:23929051-23929492 FORWARD LENGTH=115
	Ghir-A03G015850	113.097	3.55747	0.532655	4.19059e-13	7.71683e-10	AT1G24020.1	Symbols: MLP423 | MLP-like protein 423 | chr1:8500653-8501458 REVERSE LENGTH=155
	Ghir-A06G009850	86.3658	-5.23347	0.7661	9.19363e-13	1.58717e-09	AT2G25810.1	Symbols: TIP4;1 | tonoplast intrinsic protein 4;1 | chr2:11012658-11013906 FORWARD LENGTH=249
	Ghir-D07G023330	78.8525	4.02589	0.588258	1.5279e-12	2.48256e-09	AT3G28600.1	Symbols: | P-loop containing nucleoside triphosphate hydrolases superfamily protein | chr3:10722437-10723870 FORWARD LENGTH=477
	Ghir-A12G020420	761.207	-2.32039	0.352495	2.10676e-12	3.23294e-09	AT5G50790.1	Symbols: SWEET10	AtSWEET10 | Nodulin MtN3 family protein | chr5:20656461-20657827 REVERSE LENGTH=289
	Ghir-A07G005920	107.726	-3.10771	0.474462	3.1092e-12	4.52012e-09	AT5G03860.1	Symbols: MLS | malate synthase | chr5:1032276-1034527 REVERSE LENGTH=562
	Ghir-D11G004620	112.493	-2.99719	0.460356	3.67218e-12	5.07165e-09	AT4G36130.1	Symbols: | Ribosomal protein L2 family | chr4:17097613-17098656 FORWARD LENGTH=258
	Ghir-D09G023440	263.348	2.82885	0.445387	6.76732e-12	8.90128e-09
	Ghir-D11G035770	576.645	-2.40176	0.379679	1.0991e-11	1.37997e-08	AT2G36830.1	Symbols: GAMMA-TIP	TIP1;1	GAMMA-TIP1 | gamma tonoplast intrinsic protein | chr2:15445490-15446336 FORWARD LENGTH=251
	Ghir-D02G017570	117.898	2.97255	0.47917	4.00594e-11	4.81096e-08	AT1G68530.1	Symbols: CUT1	POP1	CER6	G2	KCS6 | 3-ketoacyl-CoA synthase 6 | chr1:25712881-25714733 REVERSE LENGTH=497
	Ghir-D11G005460	197.843	2.89407	0.47505	4.1888e-11	4.82095e-08	AT4G37800.1	Symbols: XTH7 | xyloglucan endotransglucosylase/hydrolase 7 | chr4:17775703-17777372 REVERSE LENGTH=293
	Ghir-D04G010840	130.99	3.06482	0.510507	4.77203e-11	5.27252e-08	AT3G52720.1	Symbols: CAH1	ATACA1	ACA1 | alpha carbonic anhydrase 1 | chr3:19538804-19541116 REVERSE LENGTH=284
	Ghir-D05G008300	66.8831	3.87913	0.658982	6.22223e-11	6.6104e-08	AT2G27385.1	Symbols: | Pollen Ole e 1 allergen and extensin family protein | chr2:11716697-11717318 REVERSE LENGTH=173
	Ghir-A01G001600	61.4806	-3.527	0.583575	9.79631e-11	1.0022e-07	AT5G54680.1	Symbols: ILR3	bHLH105 | basic helix-loop-helix (bHLH) DNA-binding superfamily protein | chr5:22217270-22218993 FORWARD LENGTH=234
	Ghir-A08G021320	422.049	-2.00684	0.341877	1.93983e-10	1.91365e-07	AT2G30520.1	Symbols: RPT2 | Phototropic-responsive NPH3 family protein | chr2:13002920-13005573 REVERSE LENGTH=593
	Ghir-A08G018050	88.3263	-3.03767	0.528201	4.78217e-10	4.55493e-07	AT5G62360.1	Symbols: | Plant invertase/pectin methylesterase inhibitor superfamily protein | chr5:25040699-25041310 FORWARD LENGTH=203
	Ghir-D02G003830	135.412	2.40265	0.419029	5.04954e-10	4.64928e-07	AT2G32030.1	Symbols: | Acyl-CoA N-acyltransferases (NAT) superfamily protein | chr2:13632675-13633241 REVERSE LENGTH=188
	Ghir-A11G005510	170.377	2.84821	0.508806	7.25794e-10	6.46706e-07	AT4G37800.1	Symbols: XTH7 | xyloglucan endotransglucosylase/hydrolase 7 | chr4:17775703-17777372 REVERSE LENGTH=293
	Ghir-D10G003790	83.5093	3.48424	0.650955	1.57203e-09	1.35695e-06	AT1G29670.1	Symbols: | GDSL-like Lipase/Acylhydrolase superfamily protein | chr1:10375843-10377717 FORWARD LENGTH=363
	Ghir-A12G000540	1240.97	1.73882	0.315562	1.6987e-09	1.42187e-06	AT1G03220.1	Symbols: | Eukaryotic aspartyl protease family protein | chr1:787143-788444 FORWARD LENGTH=433
	Ghir-D01G019360	43.0784	3.67234	0.687744	3.33675e-09	2.71081e-06	AT1G68530.1	Symbols: CUT1	POP1	CER6	G2	KCS6 | 3-ketoacyl-CoA synthase 6 | chr1:25712881-25714733 REVERSE LENGTH=497
	Ghir-A01G017870	42.1467	3.72897	0.706081	4.23744e-09	3.34419e-06	AT1G68530.1	Symbols: CUT1	POP1	CER6	G2	KCS6 | 3-ketoacyl-CoA synthase 6 | chr1:25712881-25714733 REVERSE LENGTH=497
	Ghir-A05G022450	155.513	-2.31402	0.435255	4.73296e-09	3.6315e-06	AT4G33580.2	Symbols: ATBCA5	BCA5 | beta carbonic anhydrase 5 | chr4:16139406-16141363 FORWARD LENGTH=302
	Ghir-A09G017280	76.923	2.7403	0.521284	4.94292e-09	3.69009e-06	AT2G38110.1	Symbols: ATGPAT6	GPAT6 | glycerol-3-phosphate acyltransferase 6 | chr2:15952816-15955364 REVERSE LENGTH=501
	Ghir-D06G002580	69.0628	-2.98984	0.578332	1.18912e-08	8.64367e-06	AT5G49630.1	Symbols: AAP6 | amino acid permease 6 | chr5:20142681-20146441 REVERSE LENGTH=481
	Ghir-D04G017770	43.7148	4.14034	0.825761	1.66885e-08	1.18197e-05	AT4G38770.1	Symbols: PRP4	ATPRP4 | proline-rich protein 4 | chr4:18097009-18098448 REVERSE LENGTH=448
	Ghir-A05G023080	69.9277	2.75336	0.536496	1.78664e-08	1.23377e-05	AT1G34750.1	Symbols: | Protein phosphatase 2C family protein | chr1:12736386-12737727 REVERSE LENGTH=282
	Ghir-A03G022510	32.1847	8.90264	2.79235	2.53478e-08	1.7077e-05	AT1G29500.1	Symbols: | SAUR-like auxin-responsive protein family | chr1:10321290-10321697 FORWARD LENGTH=135
	Ghir-A10G012580	101.783	2.82218	0.577482	2.67851e-08	1.76157e-05
	Ghir-A01G013060	58.7681	2.94959	0.608244	3.19972e-08	2.05541e-05	AT1G24020.1	Symbols: MLP423 | MLP-like protein 423 | chr1:8500653-8501458 REVERSE LENGTH=155
	Ghir-A07G008500	30.7741	8.82172	2.78587	3.43387e-08	2.11521e-05
	Ghir-D13G020960	59.1455	2.92179	0.600262	3.44597e-08	2.11521e-05	AT2G26250.1	Symbols: FDH	KCS10 | 3-ketoacyl-CoA synthase 10 | chr2:11170799-11173059 REVERSE LENGTH=550
	Ghir-A05G007250	53.3	2.89202	0.597015	4.00281e-08	2.4036e-05	AT3G21090.1	Symbols: | ABC-2 type transporter family protein | chr3:7391497-7394933 REVERSE LENGTH=691
	Ghir-D10G018340	91.0776	-2.37632	0.488162	4.76095e-08	2.79802e-05	AT5G49120.1	Symbols: | Protein of unknown function (DUF581) | chr5:19908800-19909332 REVERSE LENGTH=150
	Ghir-A10G006150	44.4938	2.99814	0.627929	6.72268e-08	3.86862e-05	AT3G16370.1	Symbols: | GDSL-like Lipase/Acylhydrolase superfamily protein | chr3:5556928-5558351 FORWARD LENGTH=353
	Ghir-A13G020120	49.702	3.05329	0.631388	7.10045e-08	3.92257e-05	AT2G26250.1	Symbols: FDH	KCS10 | 3-ketoacyl-CoA synthase 10 | chr2:11170799-11173059 REVERSE LENGTH=550
	Ghir-D06G022350	33.2438	4.49522	0.948997	7.00898e-08	3.92257e-05	AT1G29670.1	Symbols: | GDSL-like Lipase/Acylhydrolase superfamily protein | chr1:10375843-10377717 FORWARD LENGTH=363
	Ghir-D02G016530	26.2765	8.52577	2.77787	1.2356e-07	6.56341e-05	AT1G23290.1	Symbols: RPL27A	RPL27AB | Ribosomal protein L18e/L15 superfamily protein | chr1:8263007-8263447 FORWARD LENGTH=146
	Ghir-D03G013260	27.6672	4.04766	0.834232	1.22546e-07	6.56341e-05	AT5G59030.1	Symbols: COPT1 | copper transporter 1 | chr5:23833945-23834457 REVERSE LENGTH=170
	Ghir-D01G006780	675.905	-1.65273	0.358999	1.74369e-07	9.08759e-05	AT1G11530.1	Symbols: ATCXXS1	CXXS1 | C-terminal cysteine residue is changed to a serine 1 | chr1:3874518-3875311 FORWARD LENGTH=118
	Ghir-D10G025380	45.5992	2.76831	0.598359	2.0908e-07	0.000106948	AT2G39840.1	Symbols: TOPP4 | type one serine/threonine protein phosphatase 4 | chr2:16627430-16628789 FORWARD LENGTH=321
	Ghir-A08G012350	205.585	1.7415	0.384341	2.56221e-07	0.000128679	AT4G11150.1	Symbols: TUF	emb2448	TUFF	VHA-E1 | vacuolar ATP synthase subunit E1 | chr4:6800091-6801696 FORWARD LENGTH=230
	Ghir-D05G034510	80.6374	2.22535	0.489472	2.73363e-07	0.000134836	AT5G05340.1	Symbols: | Peroxidase superfamily protein | chr5:1579142-1580819 REVERSE LENGTH=324
	Ghir-A04G013790	713.536	-1.59074	0.358082	3.74012e-07	0.000179766	AT4G38400.1	Symbols: ATEXLA2	EXPL2	ATEXPL2	ATHEXP BETA 2.2	EXLA2 | expansin-like A2 | chr4:17978675-17979665 REVERSE LENGTH=265
	Ghir-A08G009450	80.819	-2.43158	0.549281	3.77468e-07	0.000179766	AT5G25280.1	Symbols: | serine-rich protein-related | chr5:8773882-8774544 FORWARD LENGTH=220
	Ghir-A05G038920	117.024	-2.02551	0.458053	3.97613e-07	0.00018615
	Ghir-D12G015490	146.291	1.88375	0.431699	5.20278e-07	0.000239518	AT5G50760.1	Symbols: | SAUR-like auxin-responsive protein family | chr5:20644780-20645331 FORWARD LENGTH=183
	Ghir-A05G017550	160.569	2.31259	0.536887	5.41915e-07	0.00024539
	Ghir-D12G001650	103.948	5.19923	1.26723	7.61663e-07	0.000339333
	Ghir-A08G022620	45.049	3.28373	0.804774	8.35618e-07	0.000363252	AT3G04290.1	Symbols: ATLTL1	LTL1 | Li-tolerant lipase 1 | chr3:1133620-1136223 REVERSE LENGTH=366
	Ghir-D07G002630	33.8222	-3.49814	0.805367	8.41652e-07	0.000363252	AT2G21430.1	Symbols: | Papain family cysteine protease | chr2:9171964-9173301 REVERSE LENGTH=361
	Ghir-A02G015270	46.8474	2.83322	0.695012	1.07395e-06	0.000456377	AT4G39330.1	Symbols: ATCAD9	CAD9 | cinnamyl alcohol dehydrogenase 9 | chr4:18291268-18292772 FORWARD LENGTH=360
	Ghir-A11G035400	63.0625	-2.85478	0.684396	1.16109e-06	0.000485934	AT5G05960.1	Symbols: | Bifunctional inhibitor/lipid-transfer protein/seed storage 2S albumin superfamily protein | chr5:1790256-1790694 FORWARD LENGTH=116
	Ghir-D12G020180	23.5673	6.28455	1.42984	1.25092e-06	0.000515715	AT3G48460.1	Symbols: | GDSL-like Lipase/Acylhydrolase superfamily protein | chr3:17949496-17951082 FORWARD LENGTH=381
	Ghir-A03G016310	51.0781	2.48133	0.605692	1.4316e-06	0.000576551	AT1G68530.1	Symbols: CUT1	POP1	CER6	G2	KCS6 | 3-ketoacyl-CoA synthase 6 | chr1:25712881-25714733 REVERSE LENGTH=497
	Ghir-D08G000170	379.994	-1.9981	0.485015	1.44023e-06	0.000576551	AT5G60660.1	Symbols: PIP2F	PIP2;4 | plasma membrane intrinsic protein 2;4 | chr5:24375673-24376939 REVERSE LENGTH=291
	Ghir-D09G016880	246.545	1.73287	0.416622	1.47496e-06	0.000582019	AT2G38240.1	Symbols: | 2-oxoglutarate (2OG) and Fe(II)-dependent oxygenase superfamily protein | chr2:16012723-16014666 REVERSE LENGTH=353
	Ghir-A05G016240	25.6759	3.60451	0.862704	1.64122e-06	0.000638505	AT5G45950.1	Symbols: | GDSL-like Lipase/Acylhydrolase superfamily protein | chr5:18634155-18636512 FORWARD LENGTH=357
	Ghir-D05G019060	62.1214	-2.30614	0.561656	1.7053e-06	0.000654218	AT1G75750.1	Symbols: GASA1 | GAST1 protein homolog 1 | chr1:28441813-28442284 REVERSE LENGTH=98
	Ghir-A12G001620	23.0445	6.06795	1.45033	1.83729e-06	0.000695198
	Ghir-A08G008740	140.49	-1.67704	0.415136	2.24284e-06	0.000837186	AT3G13050.1	Symbols: | Major facilitator superfamily protein | chr3:4176866-4178868 FORWARD LENGTH=500
	Ghir-D06G002590	16.048	7.59971	2.72517	2.50585e-06	0.000922889
	Ghir-A10G015740	126.795	1.87952	0.473946	2.5627e-06	0.000931405	AT3G29030.1	Symbols: ATEXPA5	ATEXP5	ATHEXP ALPHA 1.4	EXP5	EXPA5 | expansin A5 | chr3:11011538-11013068 REVERSE LENGTH=255
	Ghir-D03G003200	620.186	1.47053	0.370041	2.94297e-06	0.00105573	AT5G65730.1	Symbols: XTH6 | xyloglucan endotransglucosylase/hydrolase 6 | chr5:26299080-26300290 FORWARD LENGTH=292
	Ghir-D05G005220	40.4997	3.08829	0.816474	3.06102e-06	0.00107027	AT5G25610.1	Symbols: RD22	ATRD22 | BURP domain-containing protein | chr5:8914498-8916684 REVERSE LENGTH=392
	Ghir-D06G002690	15.5606	7.53755	2.72362	3.05393e-06	0.00107027
	Ghir-A05G000600	23.7199	3.32868	0.831612	3.53611e-06	0.00120825	AT4G25830.1	Symbols: | Uncharacterised protein family (UPF0497) | chr4:13133727-13134790 FORWARD LENGTH=175
	Ghir-D02G003880	19.5093	4.51594	1.09	3.54312e-06	0.00120825	AT2G32030.1	Symbols: | Acyl-CoA N-acyltransferases (NAT) superfamily protein | chr2:13632675-13633241 REVERSE LENGTH=188
	Ghir-D01G020090	45.6252	-2.50344	0.638934	3.76054e-06	0.00126675	AT4G08570.1	Symbols: | Heavy metal transport/detoxification superfamily protein | chr4:5455123-5455975 REVERSE LENGTH=150
	Ghir-A12G005070	20.0003	6.00386	1.45323	3.89169e-06	0.00129513
	Ghir-A05G039690	369.544	-1.59303	0.409661	3.97153e-06	0.00130597	AT5G64040.2	Symbols: PSAN | photosystem I reaction center subunit PSI-N	chloroplast	putative / PSI-N	putative (PSAN) | chr5:25628690-25629409 REVERSE LENGTH=181
	Ghir-D11G007070	44.4518	-2.46633	0.63188	4.06753e-06	0.0013218	AT5G20090.1	Symbols: | Uncharacterised protein family (UPF0041) | chr5:6787246-6788000 REVERSE LENGTH=110
	Ghir-D03G011310	29.8843	-3.65347	0.919735	4.16491e-06	0.00133771	AT5G50260.1	Symbols: | Cysteine proteinases superfamily protein | chr5:20455605-20456862 FORWARD LENGTH=361
	Ghir-A06G013700	24.3694	-3.66108	0.905507	4.33215e-06	0.00137543	AT5G54390.1	Symbols: AHL	ATAHL	HL | HAL2-like | chr5:22086133-22087586 FORWARD LENGTH=373
	Ghir-A03G017600	20.4239	5.06855	1.21839	4.48001e-06	0.0013996
	Ghir-A07G002460	296.103	-1.41564	0.36608	4.50961e-06	0.0013996	AT2G19810.1	Symbols: | CCCH-type zinc finger family protein | chr2:8550419-8551498 FORWARD LENGTH=359
	Ghir-D11G003080	107.529	-2.41556	0.633763	4.88141e-06	0.00149816
	Ghir-D01G013270	475.479	-1.41587	0.369388	5.23922e-06	0.00159031	AT3G57520.1	Symbols: AtSIP2	SIP2 | seed imbibition 2 | chr3:21288982-21292694 REVERSE LENGTH=773
	Ghir-D04G017670	346.207	-1.53523	0.402277	5.32316e-06	0.00159822	AT1G07750.1	Symbols: | RmlC-like cupins superfamily protein | chr1:2404300-2405863 REVERSE LENGTH=356
	Ghir-A11G007120	42.5408	-2.58247	0.681505	6.01238e-06	0.00178574	AT5G20090.1	Symbols: | Uncharacterised protein family (UPF0041) | chr5:6787246-6788000 REVERSE LENGTH=110
	Ghir-A09G024290	19.6038	4.65088	1.13206	6.78509e-06	0.00198029
	Ghir-D01G014130	66.3521	2.40802	0.661548	6.81079e-06	0.00198029	AT1G24020.1	Symbols: MLP423 | MLP-like protein 423 | chr1:8500653-8501458 REVERSE LENGTH=155
	Ghir-A10G002990	81.5383	2.04336	0.556789	7.44027e-06	0.00214078	AT1G29670.1	Symbols: | GDSL-like Lipase/Acylhydrolase superfamily protein | chr1:10375843-10377717 FORWARD LENGTH=363
	Ghir-A10G016830	3378.38	-1.44686	0.38896	7.86622e-06	0.00221446	AT4G02380.1	Symbols: SAG21	AtLEA5 | senescence-associated gene 21 | chr4:1046414-1046807 REVERSE LENGTH=97
	Ghir-A11G013200	56.5949	-2.04302	0.547796	7.87393e-06	0.00221446	AT1G03120.1	Symbols: ATRAB28	RAB28 | responsive to abscisic acid 28 | chr1:752271-753140 FORWARD LENGTH=182
	Ghir-D11G009610	31.6382	2.60303	0.698272	7.93683e-06	0.00221446	AT4G00400.1	Symbols: GPAT8	AtGPAT8 | glycerol-3-phosphate acyltransferase 8 | chr4:174312-176734 REVERSE LENGTH=500
	Ghir-A04G013330	5941.89	-1.20437	0.3237	8.25849e-06	0.00228116
	Ghir-A13G018840	93.1708	2.20433	0.611943	8.67501e-06	0.00237249	AT1G09310.1	Symbols: | Protein of unknown function	DUF538 | chr1:3009109-3009648 FORWARD LENGTH=179
	Ghir-A13G001850	326.33	1.59494	0.429429	8.81233e-06	0.00238641	AT2G39700.1	Symbols: ATEXPA4	ATEXP4	ATHEXP ALPHA 1.6	EXPA4 | expansin A4 | chr2:16544246-16545434 REVERSE LENGTH=257
	Ghir-D12G007740	341.612	1.58483	0.433188	9.40386e-06	0.00252188	AT5G13870.1	Symbols: EXGT-A4	XTH5 | xyloglucan endotransglucosylase/hydrolase 5 | chr5:4475089-4476217 REVERSE LENGTH=293
	Ghir-A13G000210	87.5481	-1.86246	0.508154	9.54992e-06	0.00253642	AT5G07050.1	Symbols: | nodulin MtN21 /EamA-like transporter family protein | chr5:2191533-2193416 REVERSE LENGTH=402
	Ghir-D04G015570	60.5642	1.95292	0.53073	9.69416e-06	0.00255021	AT3G51000.1	Symbols: | alpha/beta-Hydrolases superfamily protein | chr3:18945258-18946499 REVERSE LENGTH=323
	Ghir-A04G002480	66.6818	-2.17466	0.599927	1.0455e-05	0.00272442
	Ghir-D08G023510	30.0439	2.91733	0.835606	1.2817e-05	0.00330869	AT3G04290.1	Symbols: ATLTL1	LTL1 | Li-tolerant lipase 1 | chr3:1133620-1136223 REVERSE LENGTH=366
	Ghir-A04G013900	39.6311	-2.32425	0.648148	1.40011e-05	0.00342964	AT1G43670.1	Symbols: | Inositol monophosphatase family protein | chr1:16468184-16470347 FORWARD LENGTH=341
	Ghir-A08G009660	149.159	5.51471	1.64204	1.35936e-05	0.00342964	AT2G10940.1	Symbols: | Bifunctional inhibitor/lipid-transfer protein/seed storage 2S albumin superfamily protein | chr2:4311160-4312035 REVERSE LENGTH=291
	Ghir-D03G002360	21.1107	-4.67495	1.16707	1.39766e-05	0.00342964	AT4G31500.1	Symbols: CYP83B1	SUR2	RNT1	RED1	ATR4 | cytochrome P450	family 83	subfamily B	polypeptide 1 | chr4:15273677-15275271 REVERSE LENGTH=499
	Ghir-D03G012430	215.15	-1.44642	0.405286	1.387e-05	0.00342964
	Ghir-D05G016310	512.554	-1.27563	0.356568	1.40304e-05	0.00342964	AT1G28330.5	Symbols: DYL1 | dormancy-associated protein-like 1 | chr1:9934252-9935216 REVERSE LENGTH=159
	Ghir-D09G016710	50.5778	2.15854	0.613698	1.35142e-05	0.00342964	AT2G38110.1	Symbols: ATGPAT6	GPAT6 | glycerol-3-phosphate acyltransferase 6 | chr2:15952816-15955364 REVERSE LENGTH=501
	Ghir-A10G022290	24.8732	3.38293	1.0118	1.56779e-05	0.00377271	AT1G55460.1	Symbols: | DNA/RNA-binding protein Kin17	conserved region | chr1:20707567-20708802 FORWARD LENGTH=411
	Ghir-D02G013820	497.424	-1.26868	0.357643	1.57071e-05	0.00377271	AT1G05260.1	Symbols: RCI3	RCI3A | Peroxidase superfamily protein | chr1:1529827-1531271 FORWARD LENGTH=326
	Ghir-A09G018560	2318.24	-1.17123	0.330557	1.63634e-05	0.00381087	AT1G68490.1	Symbols: | unknown protein; FUNCTIONS IN: molecular_function unknown; INVOLVED IN: biological_process unknown; LOCATED IN: chloroplast; EXPRESSED IN: 22 plant structures; EXPRESSED DURING: 13 growth stages; BEST Arabidopsis thaliana protein match is: unknown protein (TAIR:AT1G13390.2); Has 125 Blast hits to 125 proteins in 18 species: Archae - 0; Bacteria - 0; Metazoa - 0; Fungi - 0; Plants - 125…
	Ghir-D01G004980	17.0547	4.92779	1.24489	1.61394e-05	0.00381087	AT1G12740.2	Symbols: CYP87A2 | cytochrome P450	family 87	subfamily A	polypeptide 2 | chr1:4342462-4344569 FORWARD LENGTH=478
	Ghir-D04G012990	37.0969	2.41253	0.6686	1.64179e-05	0.00381087	AT5G02540.1	Symbols: | NAD(P)-binding Rossmann-fold superfamily protein | chr5:568609-570720 FORWARD LENGTH=331
	Ghir-D09G023870	19.8152	3.54921	0.947918	1.63866e-05	0.00381087	AT5G18860.1	Symbols: | inosine-uridine preferring nucleoside hydrolase family protein | chr5:6291023-6295581 FORWARD LENGTH=890
	Ghir-A03G022520	13.5626	-6.63463	2.68068	1.75483e-05	0.00403932	AT1G29500.1	Symbols: | SAUR-like auxin-responsive protein family | chr1:10321290-10321697 FORWARD LENGTH=135
	Ghir-A13G017650	26.0385	-3.17916	0.893083	1.84696e-05	0.00421625	AT5G39110.1	Symbols: | RmlC-like cupins superfamily protein | chr5:15657802-15658584 REVERSE LENGTH=222
	Ghir-D04G017310	20.5952	3.2349	0.931621	1.86274e-05	0.00421743	AT2G14900.1	Symbols: | Gibberellin-regulated family protein | chr2:6404210-6405043 FORWARD LENGTH=108
	Ghir-D07G007680	245.91	-1.29888	0.374331	2.0993e-05	0.00471437	AT3G25400.1	Symbols: | CONTAINS InterPro DOMAIN/s: NTP Pyrophosphohydrolase MazG-related	RS21-C6 (InterPro:IPR011394)	EAR (InterPro:IPR009039)	NTP pyrophosphohydrolase MazG	putative catalytic core (InterPro:IPR004518); Has 1123 Blast hits to 1121 proteins in 452 species: Archae - 22; Bacteria - 753; Metazoa - 81; Fungi - 3; Plants - 83; Viruses - 0; Other Eukaryotes - 181 (source: NCBI BLink). | chr3:9213236-9214144 FORWARD LENGTH=141
	Ghir-A12G007460	42.1235	-2.60674	0.758888	2.15895e-05	0.00480923
	Ghir-A11G034930	1304.99	-1.22172	0.354597	2.29778e-05	0.00507753	AT2G36830.1	Symbols: GAMMA-TIP	TIP1;1	GAMMA-TIP1 | gamma tonoplast intrinsic protein | chr2:15445490-15446336 FORWARD LENGTH=251
	Ghir-A10G018240	272.014	1.33037	0.385313	2.31867e-05	0.00508305	AT2G30490.1	Symbols: ATC4H	C4H	CYP73A5	REF3 | cinnamate-4-hydroxylase | chr2:12993861-12995683 REVERSE LENGTH=505
	Ghir-A13G020680	124.797	-1.77472	0.52369	2.46839e-05	0.0053517	AT2G19570.1	Symbols: CDA1	AT-CDA1	DESZ | cytidine deaminase 1 | chr2:8470598-8471503 REVERSE LENGTH=301
	Ghir-D10G006980	19.0708	3.34996	0.945944	2.47997e-05	0.0053517	AT3G16370.1	Symbols: | GDSL-like Lipase/Acylhydrolase superfamily protein | chr3:5556928-5558351 FORWARD LENGTH=353
	Ghir-D05G007320	63.0338	1.80528	0.534567	2.52317e-05	0.00540272	AT3G21090.1	Symbols: | ABC-2 type transporter family protein | chr3:7391497-7394933 REVERSE LENGTH=691
	Ghir-D11G023820	29.4817	2.45225	0.721372	2.61759e-05	0.00556177	AT1G10370.1	Symbols: GST30	ATGSTU17	GST30B	ERD9 | Glutathione S-transferase family protein | chr1:3397274-3398273 REVERSE LENGTH=227
	Ghir-A04G003200	216.958	-1.37548	0.405651	2.6603e-05	0.00560938
	Ghir-A11G029610	94.2544	-2.00052	0.596522	2.727e-05	0.00570646	AT1G09240.1	Symbols: NAS3	ATNAS3 | nicotianamine synthase 3 | chr1:2984950-2985912 FORWARD LENGTH=320
	Ghir-A09G024960	249.538	-1.27267	0.37524	2.77764e-05	0.00576872	AT5G49360.1	Symbols: BXL1	ATBXL1 | beta-xylosidase 1 | chr5:20012179-20016659 REVERSE LENGTH=774
	Ghir-A05G042030	41.2531	2.13889	0.644577	3.03662e-05	0.00625952	AT1G62440.1	Symbols: LRX2 | leucine-rich repeat/extensin 2 | chr1:23111818-23115293 FORWARD LENGTH=826
	Ghir-A03G012240	25.0003	-5.78761	1.42714	3.11122e-05	0.00636578	AT3G21720.1	Symbols: ICL | isocitrate lyase | chr3:7652789-7655873 REVERSE LENGTH=576
	Ghir-D05G004870	10.7528	6.75995	2.73254	3.18097e-05	0.00646064	AT2G37410.1	Symbols: ATTIM17-2	TIM17	TIM17-2 | translocase inner membrane subunit 17-2 | chr2:15698119-15698850 REVERSE LENGTH=243
	Ghir-A12G012200	12.1491	-6.40656	2.67624	3.21449e-05	0.00648106	AT3G13540.1	Symbols: ATMYB5	MYB5 | myb domain protein 5 | chr3:4420239-4421443 FORWARD LENGTH=249
	Ghir-D08G019480	22.5868	2.8422	0.862864	3.26205e-05	0.0065293	AT1G12570.1	Symbols: | Glucose-methanol-choline (GMC) oxidoreductase family protein | chr1:4278192-4280753 REVERSE LENGTH=572
	Ghir-A08G011130	250.643	1.2624	0.377173	3.38784e-05	0.0067323	AT1G64390.1	Symbols: AtGH9C2	GH9C2 | glycosyl hydrolase 9C2 | chr1:23911329-23914642 FORWARD LENGTH=620
	Ghir-A03G022170	155.863	-1.51292	0.4582	3.49647e-05	0.00689853	AT4G36040.1	Symbols: | Chaperone DnaJ-domain superfamily protein | chr4:17049708-17050193 REVERSE LENGTH=161
	Ghir-D13G021500	156.071	-1.49256	0.452994	3.60537e-05	0.00706295	AT2G19570.1	Symbols: CDA1	AT-CDA1	DESZ | cytidine deaminase 1 | chr2:8470598-8471503 REVERSE LENGTH=301
	Ghir-A01G019320	468.414	-1.37769	0.420631	3.91347e-05	0.00751252	AT3G11690.1	Symbols: | unknown protein; FUNCTIONS IN: molecular_function unknown; INVOLVED IN: biological_process unknown; LOCATED IN: chloroplast; EXPRESSED IN: 24 plant structures; EXPRESSED DURING: 15 growth stages; BEST Arabidopsis thaliana protein match is: unknown protein (TAIR:AT5G06380.1); Has 84 Blast hits to 84 proteins in 12 species: Archae - 0; Bacteria - 0; Metazoa - 0; Fungi - 0; Plants - 84; V…
	Ghir-D06G012110	171.57	1.39795	0.425744	3.8937e-05	0.00751252	AT1G55260.1	Symbols: | Bifunctional inhibitor/lipid-transfer protein/seed storage 2S albumin superfamily protein | chr1:20614663-20616158 FORWARD LENGTH=227
	Ghir-D07G020360	14.9795	4.69836	1.27102	3.91645e-05	0.00751252	AT2G04570.1	Symbols: | GDSL-like Lipase/Acylhydrolase superfamily protein | chr2:1594747-1596129 FORWARD LENGTH=350
	Ghir-D12G007390	140.391	-1.37201	0.418562	4.06047e-05	0.00773506	AT4G12560.1	Symbols: CPR30 | F-box and associated interaction domains-containing protein | chr4:7441815-7443157 FORWARD LENGTH=413
	Ghir-A09G007990	35.3003	-2.20207	0.670865	4.19801e-05	0.00794229	AT4G32480.1	Symbols: | Protein of unknown function (DUF506) | chr4:15676488-15677776 FORWARD LENGTH=287
	Ghir-D06G023780	62.3531	2.02825	0.637843	4.31651e-05	0.00811092	AT1G02205.3	Symbols: CER1 | Fatty acid hydroxylase superfamily | chr1:418818-422154 FORWARD LENGTH=630
	Ghir-A08G026490	43.1301	2.14629	0.64733	4.37013e-05	0.0081562	AT5G57800.1	Symbols: FLP1	YRE	CER3	WAX2 | Fatty acid hydroxylase superfamily | chr5:23420589-23423832 FORWARD LENGTH=632
	Ghir-A08G017340	19.7245	2.9533	0.893572	4.42266e-05	0.00819884	AT5G02890.1	Symbols: | HXXXD-type acyl-transferase family protein | chr5:670207-671454 REVERSE LENGTH=353
	Ghir-D08G018960	71.5049	-1.6908	0.521101	4.53558e-05	0.0082968	AT5G62360.1	Symbols: | Plant invertase/pectin methylesterase inhibitor superfamily protein | chr5:25040699-25041310 FORWARD LENGTH=203
	Ghir-D09G002880	188.202	-1.39896	0.432839	4.52464e-05	0.0082968	AT3G48020.1	Symbols: | unknown protein; FUNCTIONS IN: molecular_function unknown; INVOLVED IN: biological_process unknown; LOCATED IN: chloroplast; EXPRESSED IN: 11 plant structures; EXPRESSED DURING: LP.04 four leaves visible	4 anthesis; BEST Arabidopsis thaliana protein match is: unknown protein (TAIR:AT5G62865.1); Has 82 Blast hits to 82 proteins in 12 species: Archae - 0; Bacteria - 0; Metazoa - 0; Fungi - 0; Plants - 82; Viruses - 0; Other Eukaryotes - 0 (source: NCBI BLink). | chr3:17724593-17725000 FORWARD LENGTH=135
	Ghir-D10G022070	210.437	-1.62569	0.511195	5.05396e-05	0.00918424	AT3G48310.1	Symbols: CYP71A22 | cytochrome P450	family 71	subfamily A	polypeptide 22 | chr3:17888192-17889749 FORWARD LENGTH=490
	Ghir-A08G011840	15.6853	3.84909	1.19372	5.15635e-05	0.00930907
	Ghir-A04G000730	92.1365	1.50294	0.476876	5.80539e-05	0.0103995	AT5G55620.1	Symbols: | unknown protein; BEST Arabidopsis thaliana protein match is: unknown protein (TAIR:AT3G09950.1); Has 30201 Blast hits to 17322 proteins in 780 species: Archae - 12; Bacteria - 1396; Metazoa - 17338; Fungi - 3422; Plants - 5037; Viruses - 0; Other Eukaryotes - 2996 (source: NCBI BLink). | chr5:22530373-22530678 FORWARD LENGTH=101
	Ghir-A07G002640	11.1421	-6.18081	2.68325	5.87082e-05	0.0103995	AT2G21430.1	Symbols: | Papain family cysteine protease | chr2:9171964-9173301 REVERSE LENGTH=361
	Ghir-A07G010320	45.4668	1.9482	0.626261	5.87407e-05	0.0103995	AT2G28630.1	Symbols: KCS12 | 3-ketoacyl-CoA synthase 12 | chr2:12275719-12277149 REVERSE LENGTH=476
	Ghir-A10G010640	22.9706	-2.81349	0.868629	5.91092e-05	0.0103995	AT3G23920.1	Symbols: BAM1	BMY7	TR-BAMY | beta-amylase 1 | chr3:8641722-8644199 FORWARD LENGTH=575
	Ghir-D01G004860	704.701	-0.0365596	0.158325	6.02938e-05	0.0105407	AT1G78860.1	Symbols: | D-mannose binding lectin protein with Apple-like carbohydrate-binding domain | chr1:29646168-29647499 REVERSE LENGTH=443
	Ghir-D03G000750	34.5673	2.16164	0.701642	6.29136e-05	0.0109296	AT1G75900.1	Symbols: | GDSL-like Lipase/Acylhydrolase superfamily protein | chr1:28499179-28500943 FORWARD LENGTH=364
	Ghir-A02G004180	12.7258	5.17434	1.5531	7.38411e-05	0.0126686
	Ghir-A09G010440	285.397	1.28977	0.417997	7.38121e-05	0.0126686	AT2G27730.1	Symbols: | copper ion binding | chr2:11820056-11820867 REVERSE LENGTH=113
	Ghir-A05G006380	173.381	-1.31373	0.429337	7.96724e-05	0.0135013	AT5G10770.1	Symbols: | Eukaryotic aspartyl protease family protein | chr5:3403331-3405331 REVERSE LENGTH=474
	Ghir-D01G019130	29.1519	-2.3535	0.757576	7.92447e-05	0.0135013	AT1G58060.1	Symbols: | RNA helicase family protein | chr1:21489480-21501775 REVERSE LENGTH=1459
	Ghir-D10G017820	98.2803	1.41183	0.460679	8.2156e-05	0.0137534	AT4G15630.1	Symbols: | Uncharacterised protein family (UPF0497) | chr4:8917527-8918683 FORWARD LENGTH=190
	Ghir-D11G002650	9.06164	6.36904	2.74267	8.19835e-05	0.0137534	AT4G12510.1	Symbols: | Bifunctional inhibitor/lipid-transfer protein/seed storage 2S albumin superfamily protein | chr4:7417414-7417803 REVERSE LENGTH=129
	Ghir-A03G003700	16.5233	3.12795	1.01215	8.3067e-05	0.0138222	AT1G08110.4	Symbols: | lactoylglutathione lyase family protein / glyoxalase I family protein | chr1:2535463-2537630 FORWARD LENGTH=235
	Ghir-D09G009410	140.108	-1.30691	0.427841	8.52723e-05	0.0141041	AT3G47340.1	Symbols: ASN1	DIN6	AT-ASN1 | glutamine-dependent asparagine synthase 1 | chr3:17438136-17441043 REVERSE LENGTH=584
	Ghir-A03G007440	78.9952	-0.0307677	0.156388	8.81757e-05	0.014327	AT5G50260.1	Symbols: | Cysteine proteinases superfamily protein | chr5:20455605-20456862 FORWARD LENGTH=361
	Ghir-D09G018070	5403.18	-1.04767	0.342582	8.76966e-05	0.014327	AT1G68490.1	Symbols: | unknown protein; FUNCTIONS IN: molecular_function unknown; INVOLVED IN: biological_process unknown; LOCATED IN: chloroplast; EXPRESSED IN: 22 plant structures; EXPRESSED DURING: 13 growth stages; BEST Arabidopsis thaliana protein match is: unknown protein (TAIR:AT1G13390.2); Has 125 Blast hits to 125 proteins in 18 species: Archae - 0; Bacteria - 0; Metazoa - 0; Fungi - 0; Plants - 125…
	Ghir-D09G024690	37.5546	-2.0748	0.684505	8.74022e-05	0.014327	AT3G52300.1	Symbols: ATPQ | ATP synthase D chain	mitochondrial | chr3:19396689-19398119 FORWARD LENGTH=168
	Ghir-A12G027860	147.313	1.26242	0.41599	9.19073e-05	0.0147597	AT3G18490.1	Symbols: | Eukaryotic aspartyl protease family protein | chr3:6349090-6350592 REVERSE LENGTH=500
	Ghir-D11G020440	213.465	-1.23022	0.406514	9.17473e-05	0.0147597	AT4G33985.1	Symbols: | Protein of unknown function (DUF1685) | chr4:16288301-16288857 REVERSE LENGTH=154
	Ghir-A03G006430	32.5851	-2.12723	0.700185	9.26516e-05	0.0147932
	Ghir-D07G007160	274.438	-1.14032	0.375863	9.36419e-05	0.0148654	AT3G01470.1	Symbols: ATHB-1	ATHB1	HD-ZIP-1	HAT5	HB-1 | homeobox 1 | chr3:182648-184034 REVERSE LENGTH=272
	Ghir-A08G026800	52.0499	1.75028	0.591973	9.62459e-05	0.0151914	AT1G55260.1	Symbols: | Bifunctional inhibitor/lipid-transfer protein/seed storage 2S albumin superfamily protein | chr1:20614663-20616158 FORWARD LENGTH=227
	Ghir-A12G019780	59.448	-1.63882	0.548179	9.94644e-05	0.0156103	AT1G74100.1	Symbols: SOT16	ATSOT16	CORI-7	ATST5A | sulfotransferase 16 | chr1:27864489-27865505 REVERSE LENGTH=338
	Ghir-A08G008850	9.83536	-5.94338	2.68242	0.000101927	0.0159064	AT5G56350.1	Symbols: | Pyruvate kinase family protein | chr5:22820254-22822529 REVERSE LENGTH=498
	Ghir-A12G025290	97.8894	-1.53052	0.513623	0.00010522	0.016328	AT1G64660.1	Symbols: ATMGL	MGL | methionine gamma-lyase | chr1:24028977-24030537 FORWARD LENGTH=441
	Ghir-D09G007810	46.5391	-1.78501	0.600918	0.000106761	0.0163676	AT4G32480.1	Symbols: | Protein of unknown function (DUF506) | chr4:15676488-15677776 FORWARD LENGTH=287
	Ghir-D10G026940	17.2626	2.96556	0.961343	0.000107417	0.0163676	AT2G40410.2	Symbols: | Staphylococcal nuclease homologue | chr2:16873509-16875215 FORWARD LENGTH=332
	Ghir-D12G027520	34.0918	-2.19478	0.732868	0.000106231	0.0163676	AT5G51970.1	Symbols: | GroES-like zinc-binding alcohol dehydrogenase family protein | chr5:21111820-21113284 FORWARD LENGTH=364
	Ghir-D13G019550	106.979	1.79516	0.621616	0.000107845	0.0163676	AT1G56580.1	Symbols: SVB | Protein of unknown function	DUF538 | chr1:21198402-21198902 REVERSE LENGTH=166
	Ghir-A02G002470	60.8893	-1.66701	0.561366	0.000109874	0.0164603	AT3G14640.1	Symbols: CYP72A10 | cytochrome P450	family 72	subfamily A	polypeptide 10 | chr3:4919856-4921787 FORWARD LENGTH=514
	Ghir-A02G006360	143.529	-1.33945	0.452464	0.000110244	0.0164603	AT1G22710.1	Symbols: SUC2	SUT1	ATSUC2 | sucrose-proton symporter 2 | chr1:8030911-8032970 REVERSE LENGTH=512
	Ghir-A07G008270	9.85522	-0.07257	0.17847	0.000109441	0.0164603	AT5G59440.3	Symbols: ZEU1 | P-loop containing nucleoside triphosphate hydrolases superfamily protein | chr5:23971397-23972729 FORWARD LENGTH=271
	Ghir-A08G023930	30.9121	2.23668	0.785638	0.000111553	0.0165662	AT1G65450.1	Symbols: | HXXXD-type acyl-transferase family protein | chr1:24315875-24318895 FORWARD LENGTH=450
	Ghir-A08G019960	28.5501	-2.44935	0.833946	0.000118292	0.017473	AT4G28530.1	Symbols: anac074	NAC074 | NAC domain containing protein 74 | chr4:14090725-14094603 REVERSE LENGTH=352
	Ghir-D04G018220	343.915	-1.19809	0.408461	0.000122379	0.0179806	AT4G38400.1	Symbols: ATEXLA2	EXPL2	ATEXPL2	ATHEXP BETA 2.2	EXLA2 | expansin-like A2 | chr4:17978675-17979665 REVERSE LENGTH=265
	Ghir-D01G020800	444.656	-1.18242	0.404629	0.000127742	0.0186693	AT3G11690.1	Symbols: | unknown protein; FUNCTIONS IN: molecular_function unknown; INVOLVED IN: biological_process unknown; LOCATED IN: chloroplast; EXPRESSED IN: 24 plant structures; EXPRESSED DURING: 15 growth stages; BEST Arabidopsis thaliana protein match is: unknown protein (TAIR:AT5G06380.1); Has 84 Blast hits to 84 proteins in 12 species: Archae - 0; Bacteria - 0; Metazoa - 0; Fungi - 0; Plants - 84; V…
	Ghir-A06G002240	64.9513	-2.01941	0.708528	0.000133087	0.0193481	AT2G23090.1	Symbols: | Uncharacterised protein family SERF | chr2:9829657-9830274 REVERSE LENGTH=78
	Ghir-A12G021800	123.512	1.31865	0.451828	0.000135703	0.0196251	AT1G31910.1	Symbols: | GHMP kinase family protein | chr1:11459050-11461649 FORWARD LENGTH=505
	Ghir-D10G012290	40.4889	-1.89153	0.654763	0.000142587	0.0205132
	Ghir-A01G015710	258.734	3.12681	1.13882	0.000147957	0.0211424	AT4G38770.1	Symbols: PRP4	ATPRP4 | proline-rich protein 4 | chr4:18097009-18098448 REVERSE LENGTH=448
	Ghir-D10G022050	45.9403	-1.78349	0.625861	0.000148491	0.0211424	AT3G48310.1	Symbols: CYP71A22 | cytochrome P450	family 71	subfamily A	polypeptide 22 | chr3:17888192-17889749 FORWARD LENGTH=490
	Ghir-A06G007270	177.864	-1.24196	0.434473	0.000155193	0.0219446	AT2G19800.1	Symbols: MIOX2 | myo-inositol oxygenase 2 | chr2:8531106-8533354 REVERSE LENGTH=317
	Ghir-D12G023310	203.068	-1.17077	0.408459	0.000155714	0.0219446	AT4G12390.1	Symbols: PME1 | pectin methylesterase inhibitor 1 | chr4:7336553-7337173 FORWARD LENGTH=206
	Ghir-A12G024280	8.0794	6.08928	2.76865	0.000159088	0.0223063	AT2G45970.1	Symbols: CYP86A8	LCR | cytochrome P450	family 86	subfamily A	polypeptide 8 | chr2:18912548-18914161 REVERSE LENGTH=537
	Ghir-D02G017140	23.2157	2.64685	0.953703	0.000162906	0.0227261	AT1G24020.1	Symbols: MLP423 | MLP-like protein 423 | chr1:8500653-8501458 REVERSE LENGTH=155
	Ghir-D10G015220	65.1012	1.96962	0.727036	0.000164477	0.02283
	Ghir-D04G002320	17.004	-3.57778	1.18482	0.000168803	0.0233134	AT5G02420.1	Symbols: | unknown protein; Has 90 Blast hits to 90 proteins in 10 species: Archae - 0; Bacteria - 0; Metazoa - 0; Fungi - 0; Plants - 90; Viruses - 0; Other Eukaryotes - 0 (source: NCBI BLink). | chr5:523501-523848 FORWARD LENGTH=115
	Ghir-D05G020070	164.23	-1.20071	0.425377	0.000174232	0.0239435
	Ghir-D12G008060	266.45	1.11493	0.395573	0.000177968	0.0243358	AT4G37990.1	Symbols: ELI3-2	ELI3	ATCAD8	CAD-B2 | elicitor-activated gene 3-2 | chr4:17855964-17857388 FORWARD LENGTH=359
	Ghir-D06G014450	1923.46	-0.974439	0.343309	0.000178929	0.0243466	AT1G28330.5	Symbols: DYL1 | dormancy-associated protein-like 1 | chr1:9934252-9935216 REVERSE LENGTH=159
	Ghir-A07G013500	103.515	-1.30774	0.467503	0.000180957	0.0243823	AT2G32150.1	Symbols: | Haloacid dehalogenase-like hydrolase (HAD) superfamily protein | chr2:13659095-13660531 FORWARD LENGTH=263
	Ghir-D02G014730	133.886	-1.50779	0.544591	0.000180096	0.0243823	AT1G23200.1	Symbols: | Plant invertase/pectin methylesterase inhibitor superfamily | chr1:8227236-8229400 FORWARD LENGTH=554
	Ghir-D07G010400	29.0238	-2.07947	0.739917	0.000183018	0.0245405	AT5G59780.3	Symbols: MYB59	ATMYB59-3 | myb domain protein 59 | chr5:24082425-24083350 REVERSE LENGTH=235
	Ghir-D10G003060	80.0236	-1.40602	0.505751	0.000189524	0.02529	AT4G32480.1	Symbols: | Protein of unknown function (DUF506) | chr4:15676488-15677776 FORWARD LENGTH=287
	Ghir-D05G030300	26.8588	2.23322	0.783279	0.000191903	0.0254843	AT1G48850.1	Symbols: EMB1144 | chorismate synthase	putative / 5-enolpyruvylshikimate-3-phosphate phospholyase	putative | chr1:18065154-18067956 REVERSE LENGTH=436
	Ghir-D06G000470	306.032	-1.09727	0.392693	0.000193065	0.025516	AT1G75500.1	Symbols: WAT1 | Walls Are Thin 1 | chr1:28338282-28340091 REVERSE LENGTH=389
	Ghir-D09G013390	41.6086	-1.80956	0.660214	0.000200898	0.0264248	AT1G15670.1	Symbols: | Galactose oxidase/kelch repeat superfamily protein | chr1:5390119-5391198 FORWARD LENGTH=359
	Ghir-A03G001340	1731.81	-1.25675	0.457745	0.000205425	0.0267029	AT4G17340.1	Symbols: TIP2;2	DELTA-TIP2 | tonoplast intrinsic protein 2;2 | chr4:9699318-9700250 FORWARD LENGTH=250
	Ghir-A03G017930	18.0867	-2.78353	0.974449	0.000207255	0.0267029	AT4G03230.1	Symbols: | S-locus lectin protein kinase family protein | chr4:1419278-1422828 REVERSE LENGTH=1010
	Ghir-A11G000630	167.829	1.39298	0.501951	0.000207846	0.0267029	AT1G49030.1	Symbols: | PLAC8 family protein | chr1:18136794-18137846 FORWARD LENGTH=224
	Ghir-D10G018270	100.95	-1.76057	0.644228	0.00020608	0.0267029	AT4G02380.1	Symbols: SAG21	AtLEA5 | senescence-associated gene 21 | chr4:1046414-1046807 REVERSE LENGTH=97
	Ghir-D10G024010	100.573	-1.74297	0.645222	0.000207794	0.0267029	AT1G17860.1	Symbols: | Kunitz family trypsin and protease inhibitor protein | chr1:6149343-6149933 FORWARD LENGTH=196
	Ghir-A08G014400	80.0265	1.43284	0.52556	0.000215274	0.0272011	AT3G60690.1	Symbols: | SAUR-like auxin-responsive protein family | chr3:22435262-22435774 FORWARD LENGTH=170
	Ghir-A09G008000	94.5881	-1.55158	0.572941	0.000213806	0.0272011	AT4G32480.1	Symbols: | Protein of unknown function (DUF506) | chr4:15676488-15677776 FORWARD LENGTH=287
	Ghir-D02G003280	704.319	2.54936	0.960296	0.000215322	0.0272011	AT5G59310.1	Symbols: LTP4 | lipid transfer protein 4 | chr5:23925296-23925772 REVERSE LENGTH=112
	Ghir-D09G007820	37.2194	-1.92836	0.71105	0.000215663	0.0272011	AT4G32480.1	Symbols: | Protein of unknown function (DUF506) | chr4:15676488-15677776 FORWARD LENGTH=287
	Ghir-A08G006730	128.963	-1.391	0.513286	0.000221746	0.0278413	AT5G43700.1	Symbols: ATAUX2-11	IAA4 | AUX/IAA transcriptional regulator family protein | chr5:17550465-17551206 FORWARD LENGTH=186
	Ghir-D05G014060	235.621	-1.10827	0.403892	0.000223391	0.0279208	AT1G54070.1	Symbols: | Dormancy/auxin associated family protein | chr1:20182683-20183242 FORWARD LENGTH=123
	Ghir-A12G014750	29.9778	-2.12876	0.778307	0.000228158	0.0283882	AT2G20900.1	Symbols: DGK5	ATDGK5 | diacylglycerol kinase 5 | chr2:8989412-8992798 REVERSE LENGTH=509
	Ghir-A02G016350	235.297	1.08651	0.398642	0.000234919	0.0290983	AT2G22795.1	Symbols: | unknown protein; BEST Arabidopsis thaliana protein match is: unknown protein (TAIR:AT4G37820.1); Has 799854 Blast hits to 188815 proteins in 4452 species: Archae - 4529; Bacteria - 144236; Metazoa - 287749; Fungi - 87083; Plants - 43826; Viruses - 3662; Other Eukaryotes - 228769 (source: NCBI BLink). | chr2:9697380-9699584 REVERSE LENGTH=734
	Ghir-A12G020690	120.336	1.24863	0.458646	0.000240031	0.0293369	AT5G07350.2	Symbols: Tudor1	AtTudor1	TSN1 | TUDOR-SN protein 1 | chr5:2320021-2324892 REVERSE LENGTH=1007
	Ghir-D02G007770	271.414	1.074	0.394581	0.000238727	0.0293369	AT1G29470.1	Symbols: | S-adenosyl-L-methionine-dependent methyltransferases superfamily protein | chr1:10310424-10313369 REVERSE LENGTH=770
	Ghir-D09G006030	91.8513	-1.33456	0.494857	0.000239425	0.0293369	AT5G26250.1	Symbols: | Major facilitator superfamily protein | chr5:9196758-9198681 FORWARD LENGTH=507
	Ghir-D11G029760	18.7107	-2.97841	1.08311	0.000254164	0.0307917	AT1G09240.1	Symbols: NAS3	ATNAS3 | nicotianamine synthase 3 | chr1:2984950-2985912 FORWARD LENGTH=320
	Ghir-D12G020110	99.6143	1.32562	0.498752	0.000253949	0.0307917	AT1G67750.1	Symbols: | Pectate lyase family protein | chr1:25401660-25403165 FORWARD LENGTH=408
	Ghir-A02G002100	93.0809	-1.45367	0.546697	0.000267247	0.0322353	AT4G14040.1	Symbols: EDA38	SBP2 | selenium-binding protein 2 | chr4:8100691-8102828 REVERSE LENGTH=487
	Ghir-D04G007120	50.2074	-1.55994	0.587715	0.000271343	0.0325872	AT2G39920.1	Symbols: | HAD superfamily	subfamily IIIB acid phosphatase | chr2:16663201-16664305 REVERSE LENGTH=283
	Ghir-A08G001920	677.412	-0.955399	0.355208	0.000275905	0.0329915	AT3G13460.1	Symbols: ECT2 | evolutionarily conserved C-terminal region 2 | chr3:4385274-4388220 REVERSE LENGTH=667
	Ghir-A12G025410	39.8992	-1.80283	0.687316	0.000281137	0.0334723
	Ghir-A07G005420	161.704	-1.48023	0.568153	0.000287595	0.0340942	AT5G50790.1	Symbols: SWEET10	AtSWEET10 | Nodulin MtN3 family protein | chr5:20656461-20657827 REVERSE LENGTH=289
	Ghir-A12G004060	14.0407	2.97455	1.1302	0.000295167	0.0348423	AT4G00430.1	Symbols: TMP-C	PIP1;4	PIP1E | plasma membrane intrinsic protein 1;4 | chr4:186143-187531 REVERSE LENGTH=287
	Ghir-A07G009970	78.0999	-1.39629	0.536842	0.000301349	0.0354207	AT4G13010.1	Symbols: | Oxidoreductase	zinc-binding dehydrogenase family protein | chr4:7600682-7602567 FORWARD LENGTH=329
	Ghir-A10G010670	80.0103	1.64371	0.621578	0.000307876	0.0360345	AT4G13510.1	Symbols: AMT1;1	ATAMT1	ATAMT1;1 | ammonium transporter 1;1 | chr4:7858220-7859725 FORWARD LENGTH=501
	Ghir-A03G000520	165.186	-1.15149	0.44186	0.000313405	0.0365269	AT1G32700.1	Symbols: | PLATZ transcription factor family protein | chr1:11827588-11829444 FORWARD LENGTH=213
	Ghir-D05G015510	11.3537	4.45865	1.72235	0.000317983	0.0367504	AT1G29670.1	Symbols: | GDSL-like Lipase/Acylhydrolase superfamily protein | chr1:10375843-10377717 FORWARD LENGTH=363
	Ghir-D12G015380	8.33482	-0.0569829	0.167675	0.000317291	0.0367504	AT1G17100.1	Symbols: | SOUL heme-binding family protein | chr1:5844766-5845539 FORWARD LENGTH=232
	Ghir-A09G002980	72.2486	-1.37832	0.533886	0.000319516	0.0367737	AT5G62865.1	Symbols: | unknown protein; BEST Arabidopsis thaliana protein match is: unknown protein (TAIR:AT3G48020.1). | chr5:25234064-25234567 FORWARD LENGTH=167
	Ghir-A05G020050	160.049	-1.10072	0.421281	0.000322294	0.0369395	AT1G65910.1	Symbols: anac028	NAC028 | NAC domain containing protein 28 | chr1:24520933-24524108 REVERSE LENGTH=631
	Ghir-A07G004940	149.531	-1.10928	0.42691	0.00033368	0.0379396	AT5G51190.1	Symbols: | Integrase-type DNA-binding superfamily protein | chr5:20800708-20801373 REVERSE LENGTH=221
	Ghir-D08G018930	53.1194	-1.62126	0.635984	0.000336514	0.0379396	AT5G62360.1	Symbols: | Plant invertase/pectin methylesterase inhibitor superfamily protein | chr5:25040699-25041310 FORWARD LENGTH=203
	Ghir-D10G024930	43.3414	1.75056	0.67653	0.000335185	0.0379396	AT2G39700.1	Symbols: ATEXPA4	ATEXP4	ATHEXP ALPHA 1.6	EXPA4 | expansin A4 | chr2:16544246-16545434 REVERSE LENGTH=257
	Ghir-D13G002130	437.355	1.32811	0.513795	0.000334813	0.0379396	AT2G39700.1	Symbols: ATEXPA4	ATEXP4	ATHEXP ALPHA 1.6	EXPA4 | expansin A4 | chr2:16544246-16545434 REVERSE LENGTH=257
	Ghir-D11G030930	330.841	-1.20205	0.469539	0.000342279	0.0384327
	Ghir-D01G023090	84.4626	1.354	0.534229	0.000351097	0.0392632	AT2G39700.1	Symbols: ATEXPA4	ATEXP4	ATHEXP ALPHA 1.6	EXPA4 | expansin A4 | chr2:16544246-16545434 REVERSE LENGTH=257
	Ghir-A02G016150	35.5152	1.76247	0.711547	0.000364589	0.0406075	AT4G37900.1	Symbols: | Protein of unknown function (duplicated DUF1399) | chr4:17821737-17824445 REVERSE LENGTH=787
	Ghir-D08G008880	123.089	-1.16508	0.456182	0.000370103	0.0410562	AT3G13050.1	Symbols: | Major facilitator superfamily protein | chr3:4176866-4178868 FORWARD LENGTH=500
	Ghir-A01G004610	14.3077	2.78358	1.09141	0.000372702	0.0411791	AT3G24730.1	Symbols: | mRNA splicing factor	thioredoxin-like U5 snRNP | chr3:9030152-9030894 REVERSE LENGTH=159
	Ghir-D09G022830	42.6605	1.94201	0.754253	0.000381676	0.0420026	AT2G26640.1	Symbols: KCS11 | 3-ketoacyl-CoA synthase 11 | chr2:11330094-11331623 FORWARD LENGTH=509
	Ghir-A07G001990	98.4671	-1.23156	0.488131	0.000383635	0.0420507	AT5G21940.1	Symbols: | unknown protein; BEST Arabidopsis thaliana protein match is: unknown protein (TAIR:AT3G43850.1); Has 30201 Blast hits to 17322 proteins in 780 species: Archae - 12; Bacteria - 1396; Metazoa - 17338; Fungi - 3422; Plants - 5037; Viruses - 0; Other Eukaryotes - 2996 (source: NCBI BLink). | chr5:7249446-7250353 REVERSE LENGTH=264
	Ghir-D09G002150	135.154	-1.15019	0.453386	0.000389642	0.0425403	AT3G47950.1	Symbols: AHA4	HA4 | H(+)-ATPase 4 | chr3:17693015-17697801 FORWARD LENGTH=960
	Ghir-D03G013520	205.76	1.09118	0.427483	0.000393453	0.0427872	AT5G59480.1	Symbols: | Haloacid dehalogenase-like hydrolase (HAD) superfamily protein | chr5:23979619-23981156 REVERSE LENGTH=282
	Ghir-D12G003410	72.3792	-1.39566	0.563158	0.000409332	0.0443395	AT2G16700.1	Symbols: ADF5	ATADF5 | actin depolymerizing factor 5 | chr2:7244717-7245467 FORWARD LENGTH=143
	Ghir-D01G006370	59.6246	1.52073	0.627577	0.00041677	0.0449688	AT4G10270.1	Symbols: | Wound-responsive family protein | chr4:6374805-6375077 FORWARD LENGTH=90
	Ghir-A01G006480	657.013	-0.941332	0.373196	0.000428092	0.0460108	AT1G11530.1	Symbols: ATCXXS1	CXXS1 | C-terminal cysteine residue is changed to a serine 1 | chr1:3874518-3875311 FORWARD LENGTH=118
	Ghir-D02G023640	175.625	-1.1703	0.472386	0.000431573	0.0461176	AT2G17880.1	Symbols: | Chaperone DnaJ-domain superfamily protein | chr2:7767176-7767658 REVERSE LENGTH=160
	Ghir-D05G039890	152.955	-1.17588	0.475465	0.000432426	0.0461176	AT5G59080.1	Symbols: | unknown protein; FUNCTIONS IN: molecular_function unknown; INVOLVED IN: response to oxidative stress; LOCATED IN: chloroplast; EXPRESSED IN: 18 plant structures; EXPRESSED DURING: 9 growth stages; BEST Arabidopsis thaliana protein match is: unknown protein (TAIR:AT3G46880.1); Has 1807 Blast hits to 1807 proteins in 277 species: Archae - 0; Bacteria - 0; Metazoa - 736; Fungi - 347; Plan…
	Ghir-D03G016720	36.4004	-1.70228	0.691777	0.000442309	0.0467569	AT2G45760.1	Symbols: BAP2	BAL | BON association protein 2 | chr2:18847125-18847748 REVERSE LENGTH=207
	Ghir-D07G001180	168.337	-1.08657	0.437427	0.00044021	0.0467569	AT4G26140.1	Symbols: BGAL12 | beta-galactosidase 12 | chr4:13243219-13247823 REVERSE LENGTH=728
	Ghir-D10G019290	61.6337	-1.54329	0.636045	0.000443498	0.0467569	AT1G47960.1	Symbols: C/VIF1	ATC/VIF1 | cell wall / vacuolar inhibitor of fructosidase 1 | chr1:17681954-17683516 REVERSE LENGTH=205
	Ghir-A09G016970	96.0562	-1.62205	0.674274	0.000450409	0.047305	AT3G53980.1	Symbols: | Bifunctional inhibitor/lipid-transfer protein/seed storage 2S albumin superfamily protein | chr3:19987760-19988203 REVERSE LENGTH=114
	Ghir-A04G008980	3640.09	-0.834859	0.330524	0.000463911	0.0485385	AT3G09390.1	Symbols: MT2A	ATMT-K	ATMT-1 | metallothionein 2A | chr3:2889737-2890188 REVERSE LENGTH=81
	Ghir-A03G014670	95.129	1.33719	0.557942	0.000467786	0.0487592	AT5G63180.1	Symbols: | Pectin lyase-like superfamily protein | chr5:25341106-25343113 REVERSE LENGTH=432
	Ghir-D01G017200	143.592	2.73794	1.20024	0.000473089	0.0491266	AT4G38770.1	Symbols: PRP4	ATPRP4 | proline-rich protein 4 | chr4:18097009-18098448 REVERSE LENGTH=448
1HACI	Ghir-A10G016830	1397.27	-2.84771	0.164149	1.02728e-68	1.63995e-64	AT4G02380.1	Symbols: SAG21	AtLEA5 | senescence-associated gene 21 | chr4:1046414-1046807 REVERSE LENGTH=97
	Ghir-D10G012310	407.185	5.45742	0.325015	1.03209e-63	8.23816e-60	AT5G59320.1	Symbols: LTP3 | lipid transfer protein 3 | chr5:23929051-23929492 FORWARD LENGTH=115
	Ghir-D09G018070	1703.23	-2.2077	0.150579	6.73968e-50	3.58641e-46	AT1G68490.1	Symbols: | unknown protein; FUNCTIONS IN: molecular_function unknown; INVOLVED IN: biological_process unknown; LOCATED IN: chloroplast; EXPRESSED IN: 22 plant structures; EXPRESSED DURING: 13 growth stages; BEST Arabidopsis thaliana protein match is: unknown protein (TAIR:AT1G13390.2); Has 125 Blast hits to 125 proteins in 18 species: Archae - 0; Bacteria - 0; Metazoa - 0; Fungi - 0; Plants - 125…
	Ghir-A09G018560	716.443	-2.18392	0.176101	1.57161e-36	6.27228e-33	AT1G68490.1	Symbols: | unknown protein; FUNCTIONS IN: molecular_function unknown; INVOLVED IN: biological_process unknown; LOCATED IN: chloroplast; EXPRESSED IN: 22 plant structures; EXPRESSED DURING: 13 growth stages; BEST Arabidopsis thaliana protein match is: unknown protein (TAIR:AT1G13390.2); Has 125 Blast hits to 125 proteins in 18 species: Archae - 0; Bacteria - 0; Metazoa - 0; Fungi - 0; Plants - 125…
	Ghir-A09G022630	218.252	4.85265	0.397607	5.18984e-35	1.65701e-31	AT2G38540.1	Symbols: LP1	LTP1	ATLTP1 | lipid transfer protein 1 | chr2:16130418-16130893 FORWARD LENGTH=118
	Ghir-D01G007580	194.017	5.87513	0.517765	3.64857e-30	9.70763e-27
	Ghir-A04G013330	1913.48	-1.6341	0.149571	5.26245e-29	1.20014e-25
	Ghir-A13G019500	867.141	1.99964	0.19605	1.15433e-25	2.30347e-22	AT2G45180.1	Symbols: | Bifunctional inhibitor/lipid-transfer protein/seed storage 2S albumin superfamily protein | chr2:18626377-18626781 FORWARD LENGTH=134
	Ghir-D03G006940	1209.12	1.5307	0.155313	4.16638e-24	7.39023e-21	AT5G11420.1	Symbols: | Protein of unknown function	DUF642 | chr5:3644655-3646991 FORWARD LENGTH=366
	Ghir-A11G033230	409.044	1.919	0.196227	8.22311e-24	1.31274e-20	AT1G31812.1	Symbols: ACBP6	ACBP | acyl-CoA-binding protein 6 | chr1:11411132-11412099 REVERSE LENGTH=92
	Ghir-A05G041590	156.14	3.35513	0.345363	2.30093e-23	3.33928e-20	AT2G40610.1	Symbols: ATEXPA8	EXP8	ATEXP8	ATHEXP ALPHA 1.11	EXPA8 | expansin A8 | chr2:16949121-16950472 REVERSE LENGTH=253
	Ghir-A12G000540	567.997	2.01211	0.208251	2.5885e-23	3.44356e-20	AT1G03220.1	Symbols: | Eukaryotic aspartyl protease family protein | chr1:787143-788444 FORWARD LENGTH=433
	Ghir-D02G003280	618.57	4.8105	0.534951	1.28143e-20	1.5736e-17	AT5G59310.1	Symbols: LTP4 | lipid transfer protein 4 | chr5:23925296-23925772 REVERSE LENGTH=112
	Ghir-D09G023440	120.509	3.69174	0.411223	2.77789e-20	3.16759e-17
	Ghir-A04G013790	185.401	-2.23005	0.250942	3.41413e-20	3.40645e-17	AT4G38400.1	Symbols: ATEXLA2	EXPL2	ATEXPL2	ATHEXP BETA 2.2	EXLA2 | expansin-like A2 | chr4:17978675-17979665 REVERSE LENGTH=265
	Ghir-D04G001360	148.67	2.76648	0.310278	3.31751e-20	3.40645e-17	AT2G40610.1	Symbols: ATEXPA8	EXP8	ATEXP8	ATHEXP ALPHA 1.11	EXPA8 | expansin A8 | chr2:16949121-16950472 REVERSE LENGTH=253
	Ghir-D11G006540	748.417	1.53913	0.175032	9.12595e-20	8.56981e-17	AT5G13870.1	Symbols: EXGT-A4	XTH5 | xyloglucan endotransglucosylase/hydrolase 5 | chr5:4475089-4476217 REVERSE LENGTH=293
	Ghir-A08G003300	246.549	2.05366	0.237579	3.38434e-19	3.00153e-16	AT3G20820.1	Symbols: | Leucine-rich repeat (LRR) family protein | chr3:7280930-7282027 FORWARD LENGTH=365
	Ghir-D08G016470	555.163	1.66746	0.193968	5.01323e-19	4.21217e-16	AT4G19410.1	Symbols: | Pectinacetylesterase family protein | chr4:10582188-10584766 REVERSE LENGTH=391
	Ghir-D06G014450	585.411	-1.57677	0.18824	3.01359e-18	2.40545e-15	AT1G28330.5	Symbols: DYL1 | dormancy-associated protein-like 1 | chr1:9934252-9935216 REVERSE LENGTH=159
	Ghir-D09G021880	368.757	4.26423	0.513977	5.25288e-18	3.99319e-15	AT2G38540.1	Symbols: LP1	LTP1	ATLTP1 | lipid transfer protein 1 | chr2:16130418-16130893 FORWARD LENGTH=118
	Ghir-A04G008980	1024.38	-1.16835	0.142915	1.9942e-17	1.44706e-14	AT3G09390.1	Symbols: MT2A	ATMT-K	ATMT-1 | metallothionein 2A | chr3:2889737-2890188 REVERSE LENGTH=81
	Ghir-D03G003200	196.383	2.22823	0.279413	9.58341e-17	6.65172e-14	AT5G65730.1	Symbols: XTH6 | xyloglucan endotransglucosylase/hydrolase 6 | chr5:26299080-26300290 FORWARD LENGTH=292
	Ghir-A03G017540	101.47	-2.69061	0.337995	1.01435e-16	6.74709e-14	AT4G35160.1	Symbols: | O-methyltransferase family protein | chr4:16730989-16732808 REVERSE LENGTH=382
	Ghir-D05G001680	516.303	1.50419	0.189365	1.18532e-16	7.56901e-14	AT2G10940.1	Symbols: | Bifunctional inhibitor/lipid-transfer protein/seed storage 2S albumin superfamily protein | chr2:4311160-4312035 REVERSE LENGTH=291
	Ghir-A10G015260	82.9775	3.33083	0.428924	7.36041e-16	4.51929e-13	AT2G38540.1	Symbols: LP1	LTP1	ATLTP1 | lipid transfer protein 1 | chr2:16130418-16130893 FORWARD LENGTH=118
	Ghir-D02G005570	624.432	1.26174	0.164235	1.03414e-15	6.11448e-13	AT1G24020.1	Symbols: MLP423 | MLP-like protein 423 | chr1:8500653-8501458 REVERSE LENGTH=155
	Ghir-D10G012300	357.382	6.98266	0.922306	3.47035e-15	1.97859e-12	AT2G38540.1	Symbols: LP1	LTP1	ATLTP1 | lipid transfer protein 1 | chr2:16130418-16130893 FORWARD LENGTH=118
	Ghir-A01G015710	83.4242	5.30937	0.687995	4.12314e-15	2.26972e-12	AT4G38770.1	Symbols: PRP4	ATPRP4 | proline-rich protein 4 | chr4:18097009-18098448 REVERSE LENGTH=448
	Ghir-D05G019060	52.2295	-4.37986	0.586764	1.06428e-14	5.66339e-12	AT1G75750.1	Symbols: GASA1 | GAST1 protein homolog 1 | chr1:28441813-28442284 REVERSE LENGTH=98
	Ghir-A01G007270	85.9909	5.59765	0.737066	1.21387e-14	6.05569e-12
	Ghir-A11G006630	540.573	1.29287	0.175653	1.18644e-14	6.05569e-12	AT5G13870.1	Symbols: EXGT-A4	XTH5 | xyloglucan endotransglucosylase/hydrolase 5 | chr5:4475089-4476217 REVERSE LENGTH=293
	Ghir-A01G010260	173.527	-1.86225	0.255108	1.51734e-14	7.12438e-12	AT1G19530.1	Symbols: | unknown protein; FUNCTIONS IN: molecular_function unknown; INVOLVED IN: N-terminal protein myristoylation	anaerobic respiration; LOCATED IN: cellular_component unknown; EXPRESSED IN: leaf apex	inflorescence meristem	hypocotyl	root	flower; EXPRESSED DURING: petal differentiation and expansion stage; Has 47 Blast hits to 47 proteins in 13 species: Archae - 0; Bacteria - 0; Metazoa - 0; Fungi - 0; Plants - 47; Viruses - 0; Other Eukaryotes - 0 (source: NCBI BLink). | chr1:6763976-6764686 FORWARD LENGTH=117
	Ghir-A06G016590	621.006	1.38896	0.189702	1.51316e-14	7.12438e-12
	Ghir-A08G001920	195.937	-1.78988	0.24858	3.44837e-14	1.57285e-11	AT3G13460.1	Symbols: ECT2 | evolutionarily conserved C-terminal region 2 | chr3:4385274-4388220 REVERSE LENGTH=667
	Ghir-D02G008430	631.12	1.20402	0.168329	5.74766e-14	2.47988e-11	AT4G08685.1	Symbols: SAH7 | Pollen Ole e 1 allergen and extensin family protein | chr4:5550563-5551259 FORWARD LENGTH=159
	Ghir-D13G019550	65.268	4.05821	0.559481	5.67032e-14	2.47988e-11	AT1G56580.1	Symbols: SVB | Protein of unknown function	DUF538 | chr1:21198402-21198902 REVERSE LENGTH=166
	Ghir-A01G001190	64.1416	3.89869	0.539201	6.0895e-14	2.55823e-11	AT1G78300.1	Symbols: GRF2	14-3-3OMEGA	GF14 OMEGA | general regulatory factor 2 | chr1:29461883-29463052 FORWARD LENGTH=259
	Ghir-D13G020240	280.692	1.68695	0.237365	6.83958e-14	2.79967e-11	AT2G45180.1	Symbols: | Bifunctional inhibitor/lipid-transfer protein/seed storage 2S albumin superfamily protein | chr2:18626377-18626781 FORWARD LENGTH=134
	Ghir-D01G013270	179.096	-1.99936	0.284796	1.14847e-13	4.58355e-11	AT3G57520.1	Symbols: AtSIP2	SIP2 | seed imbibition 2 | chr3:21288982-21292694 REVERSE LENGTH=773
	Ghir-A03G015850	72.8476	5.66949	0.77114	1.52047e-13	5.92019e-11	AT1G24020.1	Symbols: MLP423 | MLP-like protein 423 | chr1:8500653-8501458 REVERSE LENGTH=155
	Ghir-D05G016310	142.952	-1.91858	0.275813	1.85669e-13	7.05719e-11	AT1G28330.5	Symbols: DYL1 | dormancy-associated protein-like 1 | chr1:9934252-9935216 REVERSE LENGTH=159
	Ghir-A02G002900	950.503	3.87471	0.56217	2.51116e-13	9.32283e-11	AT5G59310.1	Symbols: LTP4 | lipid transfer protein 4 | chr5:23925296-23925772 REVERSE LENGTH=112
	Ghir-D13G015420	406.434	-1.26397	0.182897	3.00165e-13	1.08905e-10	AT1G54290.1	Symbols: | Translation initiation factor SUI1 family protein | chr1:20268710-20269390 REVERSE LENGTH=113
	Ghir-D07G023330	68.4151	3.20766	0.468575	5.80578e-13	2.05963e-10	AT3G28600.1	Symbols: | P-loop containing nucleoside triphosphate hydrolases superfamily protein | chr3:10722437-10723870 FORWARD LENGTH=477
	Ghir-A13G018840	56.6356	4.49116	0.646205	8.27524e-13	2.83074e-10	AT1G09310.1	Symbols: | Protein of unknown function	DUF538 | chr1:3009109-3009648 FORWARD LENGTH=179
	Ghir-D02G003830	64.5692	3.56019	0.521871	8.33404e-13	2.83074e-10	AT2G32030.1	Symbols: | Acyl-CoA N-acyltransferases (NAT) superfamily protein | chr2:13632675-13633241 REVERSE LENGTH=188
	Ghir-A01G003520	76.1523	3.24991	0.484857	1.61976e-12	5.27712e-10	AT1G17200.1	Symbols: | Uncharacterised protein family (UPF0497) | chr1:5878493-5879871 FORWARD LENGTH=204
	Ghir-D04G018730	923.524	1.13887	0.170455	1.59204e-12	5.27712e-10	AT2G16060.1	Symbols: GLB1	AHB1	ARATH GLB1	NSHB1	ATGLB1	HB1 | hemoglobin 1 | chr2:6982782-6983522 REVERSE LENGTH=160
	Ghir-A12G008500	144.172	10.7202	2.92729	1.83557e-12	5.86062e-10	AT5G13870.1	Symbols: EXGT-A4	XTH5 | xyloglucan endotransglucosylase/hydrolase 5 | chr5:4475089-4476217 REVERSE LENGTH=293
	Ghir-D02G021280	485.345	1.20384	0.182042	2.51331e-12	7.86717e-10	AT1G50010.1	Symbols: TUA2 | tubulin alpha-2 chain | chr1:18517737-18519729 FORWARD LENGTH=450
	Ghir-D04G015570	69.6035	2.90017	0.444422	5.07071e-12	1.55671e-09	AT3G51000.1	Symbols: | alpha/beta-Hydrolases superfamily protein | chr3:18945258-18946499 REVERSE LENGTH=323
	Ghir-A08G022630	52.1857	4.35867	0.653905	5.35082e-12	1.58186e-09	AT5G33370.1	Symbols: | GDSL-like Lipase/Acylhydrolase superfamily protein | chr5:12602773-12604670 REVERSE LENGTH=366
	Ghir-D11G035770	81.0308	-2.37191	0.367056	5.31352e-12	1.58186e-09	AT2G36830.1	Symbols: GAMMA-TIP	TIP1;1	GAMMA-TIP1 | gamma tonoplast intrinsic protein | chr2:15445490-15446336 FORWARD LENGTH=251
	Ghir-A08G021320	133.939	-1.9019	0.294448	5.92311e-12	1.69868e-09	AT2G30520.1	Symbols: RPT2 | Phototropic-responsive NPH3 family protein | chr2:13002920-13005573 REVERSE LENGTH=593
	Ghir-D02G017570	60.1304	3.44902	0.528177	5.95877e-12	1.69868e-09	AT1G68530.1	Symbols: CUT1	POP1	CER6	G2	KCS6 | 3-ketoacyl-CoA synthase 6 | chr1:25712881-25714733 REVERSE LENGTH=497
	Ghir-D10G018270	73.6687	-2.90244	0.452874	6.26206e-12	1.75382e-09	AT4G02380.1	Symbols: SAG21	AtLEA5 | senescence-associated gene 21 | chr4:1046414-1046807 REVERSE LENGTH=97
	Ghir-A02G008050	589.673	1.1731	0.182685	9.13512e-12	2.51436e-09	AT4G08685.1	Symbols: SAH7 | Pollen Ole e 1 allergen and extensin family protein | chr4:5550563-5551259 FORWARD LENGTH=159
	Ghir-A09G010440	119.099	2.00413	0.316194	1.36508e-11	3.69358e-09	AT2G27730.1	Symbols: | copper ion binding | chr2:11820056-11820867 REVERSE LENGTH=113
	Ghir-A11G034930	213.261	-1.51148	0.241557	2.11304e-11	5.62208e-09	AT2G36830.1	Symbols: GAMMA-TIP	TIP1;1	GAMMA-TIP1 | gamma tonoplast intrinsic protein | chr2:15445490-15446336 FORWARD LENGTH=251
	Ghir-D05G014060	99.0278	-2.08528	0.336476	3.09893e-11	8.11006e-09	AT1G54070.1	Symbols: | Dormancy/auxin associated family protein | chr1:20182683-20183242 FORWARD LENGTH=123
	Ghir-D06G017480	498.036	1.14264	0.183367	3.16305e-11	8.14433e-09
	Ghir-D11G005460	64.9576	3.11502	0.503674	4.43918e-11	1.12487e-08	AT4G37800.1	Symbols: XTH7 | xyloglucan endotransglucosylase/hydrolase 7 | chr4:17775703-17777372 REVERSE LENGTH=293
	Ghir-D05G013420	121.243	4.29376	0.703775	6.47573e-11	1.61529e-08	AT3G16370.1	Symbols: | GDSL-like Lipase/Acylhydrolase superfamily protein | chr3:5556928-5558351 FORWARD LENGTH=353
	Ghir-D11G030930	54.8009	-3.0252	0.497148	7.12684e-11	1.75035e-08
	Ghir-A12G020420	42.3226	-3.41803	0.569063	1.08834e-10	2.63246e-08	AT5G50790.1	Symbols: SWEET10	AtSWEET10 | Nodulin MtN3 family protein | chr5:20656461-20657827 REVERSE LENGTH=289
	Ghir-D13G009960	140.96	1.69512	0.285114	1.6079e-10	3.83112e-08	AT1G19910.1	Symbols: AVA-P2	AVA-2PE	ATVHA-C2 | ATPase	F0/V0 complex	subunit C protein | chr1:6913317-6914322 FORWARD LENGTH=165
	Ghir-D11G011260	188.296	1.57298	0.266738	2.12687e-10	4.99314e-08	AT4G01700.1	Symbols: | Chitinase family protein | chr4:732413-733487 REVERSE LENGTH=280
	Ghir-D09G020530	117.611	1.94041	0.329763	2.25241e-10	5.21122e-08	AT4G13710.1	Symbols: | Pectin lyase-like superfamily protein | chr4:7962550-7966012 FORWARD LENGTH=470
	Ghir-A04G000730	90.6491	2.29856	0.391553	2.31097e-10	5.27034e-08	AT5G55620.1	Symbols: | unknown protein; BEST Arabidopsis thaliana protein match is: unknown protein (TAIR:AT3G09950.1); Has 30201 Blast hits to 17322 proteins in 780 species: Archae - 12; Bacteria - 1396; Metazoa - 17338; Fungi - 3422; Plants - 5037; Viruses - 0; Other Eukaryotes - 2996 (source: NCBI BLink). | chr5:22530373-22530678 FORWARD LENGTH=101
	Ghir-D03G011950	604.424	-1.01908	0.172429	2.37702e-10	5.34461e-08	AT5G62360.1	Symbols: | Plant invertase/pectin methylesterase inhibitor superfamily protein | chr5:25040699-25041310 FORWARD LENGTH=203
	Ghir-D11G004620	43.3077	-3.13307	0.533044	2.43826e-10	5.40617e-08	AT4G36130.1	Symbols: | Ribosomal protein L2 family | chr4:17097613-17098656 FORWARD LENGTH=258
	Ghir-A05G022450	54.3907	-2.71521	0.465483	3.31664e-10	7.25299e-08	AT4G33580.2	Symbols: ATBCA5	BCA5 | beta carbonic anhydrase 5 | chr4:16139406-16141363 FORWARD LENGTH=302
	Ghir-D01G014130	49.2498	3.46696	0.587381	3.54531e-10	7.64828e-08	AT1G24020.1	Symbols: MLP423 | MLP-like protein 423 | chr1:8500653-8501458 REVERSE LENGTH=155
	Ghir-D08G009780	106.961	2.09045	0.360114	3.71378e-10	7.90491e-08	AT2G10940.1	Symbols: | Bifunctional inhibitor/lipid-transfer protein/seed storage 2S albumin superfamily protein | chr2:4311160-4312035 REVERSE LENGTH=291
	Ghir-A06G013190	691.043	-0.997494	0.171435	3.91487e-10	8.22328e-08	AT1G28330.5	Symbols: DYL1 | dormancy-associated protein-like 1 | chr1:9934252-9935216 REVERSE LENGTH=159
	Ghir-D03G003350	108.721	1.87461	0.324191	4.23558e-10	8.78139e-08	AT4G37870.1	Symbols: PCK1	PEPCK | phosphoenolpyruvate carboxykinase 1 | chr4:17802974-17806332 REVERSE LENGTH=671
	Ghir-A07G005920	33.1129	-4.53508	0.762714	4.67494e-10	9.56805e-08	AT5G03860.1	Symbols: MLS | malate synthase | chr5:1032276-1034527 REVERSE LENGTH=562
	Ghir-A11G002610	1829.6	0.942774	0.162668	5.2363e-10	1.05813e-07	AT2G45180.1	Symbols: | Bifunctional inhibitor/lipid-transfer protein/seed storage 2S albumin superfamily protein | chr2:18626377-18626781 FORWARD LENGTH=134
	Ghir-A01G013060	44.801	4.57945	0.771018	6.22878e-10	1.24295e-07	AT1G24020.1	Symbols: MLP423 | MLP-like protein 423 | chr1:8500653-8501458 REVERSE LENGTH=155
	Ghir-D10G018920	244.869	-1.32166	0.23165	6.57206e-10	1.29526e-07	AT5G49360.1	Symbols: BXL1	ATBXL1 | beta-xylosidase 1 | chr5:20012179-20016659 REVERSE LENGTH=774
	Ghir-D08G025150	61.7901	6.30996	1.00821	7.31321e-10	1.42376e-07	AT1G33590.1	Symbols: | Leucine-rich repeat (LRR) family protein | chr1:12177788-12179221 FORWARD LENGTH=477
	Ghir-A13G024190	105.569	2.12212	0.374577	8.53988e-10	1.64254e-07	AT4G01470.1	Symbols: GAMMA-TIP3	TIP1;3	ATTIP1.3 | tonoplast intrinsic protein 1;3 | chr4:625092-625850 REVERSE LENGTH=252
	Ghir-D04G010840	40.8673	3.75124	0.66357	1.85251e-09	3.52065e-07	AT3G52720.1	Symbols: CAH1	ATACA1	ACA1 | alpha carbonic anhydrase 1 | chr3:19538804-19541116 REVERSE LENGTH=284
	Ghir-A10G012960	229.607	1.26384	0.22928	2.21419e-09	4.1585e-07	AT4G13930.1	Symbols: SHM4 | serine hydroxymethyltransferase 4 | chr4:8048013-8050021 REVERSE LENGTH=471
	Ghir-D12G008060	162.65	1.49931	0.274064	2.60301e-09	4.83191e-07	AT4G37990.1	Symbols: ELI3-2	ELI3	ATCAD8	CAD-B2 | elicitor-activated gene 3-2 | chr4:17855964-17857388 FORWARD LENGTH=359
	Ghir-A05G017550	62.0264	2.44355	0.44649	2.7881e-09	5.116e-07
	Ghir-D10G000810	321.735	1.15925	0.212313	3.05207e-09	5.53673e-07	AT1G05850.1	Symbols: POM1	ERH2	ELP1	CTL1	ELP	HOT2	ATCTL1 | Chitinase family protein | chr1:1766833-1768117 REVERSE LENGTH=321
	Ghir-D12G020110	45.714	3.0945	0.563869	3.2974e-09	5.91458e-07	AT1G67750.1	Symbols: | Pectate lyase family protein | chr1:25401660-25403165 FORWARD LENGTH=408
	Ghir-D01G004850	488.47	1.05797	0.194211	3.54321e-09	6.28487e-07	AT1G78830.1	Symbols: | Curculin-like (mannose-binding) lectin family protein | chr1:29637141-29638508 REVERSE LENGTH=455
	Ghir-A11G032090	33.2293	-3.46919	0.638909	3.77837e-09	6.62834e-07	AT1G56220.3	Symbols: | Dormancy/auxin associated family protein | chr1:21043414-21044469 FORWARD LENGTH=140
	Ghir-D01G017200	43.1284	4.02644	0.728897	4.06263e-09	7.04954e-07	AT4G38770.1	Symbols: PRP4	ATPRP4 | proline-rich protein 4 | chr4:18097009-18098448 REVERSE LENGTH=448
	Ghir-D07G007680	85.8156	-2.01993	0.376357	4.30988e-09	7.39816e-07	AT3G25400.1	Symbols: | CONTAINS InterPro DOMAIN/s: NTP Pyrophosphohydrolase MazG-related	RS21-C6 (InterPro:IPR011394)	EAR (InterPro:IPR009039)	NTP pyrophosphohydrolase MazG	putative catalytic core (InterPro:IPR004518); Has 1123 Blast hits to 1121 proteins in 452 species: Archae - 22; Bacteria - 753; Metazoa - 81; Fungi - 3; Plants - 83; Viruses - 0; Other Eukaryotes - 181 (source: NCBI BLink). | chr3:9213236-9214144 FORWARD LENGTH=141
	Ghir-D04G019890	63.2769	-2.23264	0.418075	4.47391e-09	7.59803e-07	AT5G43260.1	Symbols: | chaperone protein dnaJ-related | chr5:17357693-17357986 REVERSE LENGTH=97
	Ghir-D02G006640	70.9232	2.46727	0.458508	4.57027e-09	7.67997e-07	AT1G22690.1	Symbols: | Gibberellin-regulated family protein | chr1:8027328-8027961 FORWARD LENGTH=119
	Ghir-A08G009450	35.2087	-3.21718	0.599547	4.76154e-09	7.91805e-07	AT5G25280.1	Symbols: | serine-rich protein-related | chr5:8773882-8774544 FORWARD LENGTH=220
	Ghir-D08G004410	204.172	1.32588	0.250041	7.03553e-09	1.15789e-06	AT1G65720.1	Symbols: | unknown protein; FUNCTIONS IN: molecular_function unknown; INVOLVED IN: biological_process unknown; LOCATED IN: endomembrane system; EXPRESSED IN: 24 plant structures; EXPRESSED DURING: 15 growth stages; Has 44 Blast hits to 44 proteins in 14 species: Archae - 0; Bacteria - 0; Metazoa - 0; Fungi - 0; Plants - 44; Viruses - 0; Other Eukaryotes - 0 (source: NCBI BLink). | chr1:24440471-2…
	Ghir-D13G024390	132.625	1.54453	0.293567	8.14485e-09	1.32678e-06	AT3G47340.1	Symbols: ASN1	DIN6	AT-ASN1 | glutamine-dependent asparagine synthase 1 | chr3:17438136-17441043 REVERSE LENGTH=584
	Ghir-A05G038920	46.7163	-2.6248	0.502876	8.52856e-09	1.37525e-06
	Ghir-D06G012110	62.7314	2.38653	0.455992	9.7041e-09	1.54916e-06	AT1G55260.1	Symbols: | Bifunctional inhibitor/lipid-transfer protein/seed storage 2S albumin superfamily protein | chr1:20614663-20616158 FORWARD LENGTH=227
	Ghir-D12G007390	40.8953	-2.74917	0.526596	9.89563e-09	1.5641e-06	AT4G12560.1	Symbols: CPR30 | F-box and associated interaction domains-containing protein | chr4:7441815-7443157 FORWARD LENGTH=413
	Ghir-A05G022790	101.78	1.78307	0.342403	1.04218e-08	1.63111e-06	AT1G72230.1	Symbols: | Cupredoxin superfamily protein | chr1:27188287-27189093 FORWARD LENGTH=181
	Ghir-D08G023520	46.7521	5.87321	1.03521	1.56453e-08	2.42487e-06	AT5G33370.1	Symbols: | GDSL-like Lipase/Acylhydrolase superfamily protein | chr5:12602773-12604670 REVERSE LENGTH=366
	Ghir-A09G024960	67.9816	-2.02558	0.396784	1.60063e-08	2.45697e-06	AT5G49360.1	Symbols: BXL1	ATBXL1 | beta-xylosidase 1 | chr5:20012179-20016659 REVERSE LENGTH=774
	Ghir-A02G013330	700.776	0.869886	0.167899	1.86515e-08	2.80899e-06	AT3G16240.1	Symbols: DELTA-TIP	TIP2;1	DELTA-TIP1	AQP1	ATTIP2;1 | delta tonoplast integral protein | chr3:5505534-5506788 FORWARD LENGTH=250
	Ghir-A08G026800	36.0131	3.96067	0.751272	1.85908e-08	2.80899e-06	AT1G55260.1	Symbols: | Bifunctional inhibitor/lipid-transfer protein/seed storage 2S albumin superfamily protein | chr1:20614663-20616158 FORWARD LENGTH=227
	Ghir-A05G016490	230.754	-1.19736	0.234733	2.09573e-08	3.12675e-06	AT1G28330.5	Symbols: DYL1 | dormancy-associated protein-like 1 | chr1:9934252-9935216 REVERSE LENGTH=159
	Ghir-D07G020470	96.1145	1.82528	0.360191	2.25022e-08	3.32615e-06	AT2G04780.1	Symbols: FLA7 | FASCICLIN-like arabinoogalactan 7 | chr2:1677488-1678252 FORWARD LENGTH=254
	Ghir-A10G012580	35.3416	4.4745	0.844525	2.27249e-08	3.32826e-06
	Ghir-D04G018220	98.2528	-1.67331	0.334135	2.75143e-08	3.99308e-06	AT4G38400.1	Symbols: ATEXLA2	EXPL2	ATEXPL2	ATHEXP BETA 2.2	EXLA2 | expansin-like A2 | chr4:17978675-17979665 REVERSE LENGTH=265
	Ghir-A09G022640	42.7417	5.71676	1.03214	2.79234e-08	4.01594e-06	AT3G08770.2	Symbols: LTP6 | lipid transfer protein 6 | chr3:2664330-2664784 REVERSE LENGTH=117
	Ghir-A08G012350	87.3704	1.90974	0.381241	2.84039e-08	4.04857e-06	AT4G11150.1	Symbols: TUF	emb2448	TUFF	VHA-E1 | vacuolar ATP synthase subunit E1 | chr4:6800091-6801696 FORWARD LENGTH=230
	Ghir-D05G014410	202.557	1.39712	0.278863	3.20672e-08	4.53027e-06	AT3G14310.1	Symbols: ATPME3	PME3 | pectin methylesterase 3 | chr3:4772214-4775095 REVERSE LENGTH=592
	Ghir-A10G015740	34.9826	3.4793	0.683147	3.49604e-08	4.89568e-06	AT3G29030.1	Symbols: ATEXPA5	ATEXP5	ATHEXP ALPHA 1.4	EXP5	EXPA5 | expansin A5 | chr3:11011538-11013068 REVERSE LENGTH=255
	Ghir-A13G014740	239.615	-1.11854	0.223828	3.62434e-08	5.03122e-06	AT1G54290.1	Symbols: | Translation initiation factor SUI1 family protein | chr1:20268710-20269390 REVERSE LENGTH=113
	Ghir-A10G018240	158.855	1.34198	0.269214	3.67945e-08	5.06368e-06	AT2G30490.1	Symbols: ATC4H	C4H	CYP73A5	REF3 | cinnamate-4-hydroxylase | chr2:12993861-12995683 REVERSE LENGTH=505
	Ghir-A09G017280	42.6738	3.07728	0.6141	4.02475e-08	5.49155e-06	AT2G38110.1	Symbols: ATGPAT6	GPAT6 | glycerol-3-phosphate acyltransferase 6 | chr2:15952816-15955364 REVERSE LENGTH=501
	Ghir-A07G002460	96.4588	-1.61386	0.326842	4.12057e-08	5.55755e-06	AT2G19810.1	Symbols: | CCCH-type zinc finger family protein | chr2:8550419-8551498 FORWARD LENGTH=359
	Ghir-D01G006780	174.578	-1.27767	0.257556	4.14275e-08	5.55755e-06	AT1G11530.1	Symbols: ATCXXS1	CXXS1 | C-terminal cysteine residue is changed to a serine 1 | chr1:3874518-3875311 FORWARD LENGTH=118
	Ghir-D12G019720	101.848	1.6525	0.33514	4.47024e-08	5.94691e-06	AT5G60920.1	Symbols: COB | COBRA-like extracellular glycosyl-phosphatidyl inositol-anchored protein family | chr5:24511466-24513932 REVERSE LENGTH=456
	Ghir-A04G014160	518.669	0.991319	0.199315	4.63718e-08	6.11801e-06	AT2G16060.1	Symbols: GLB1	AHB1	ARATH GLB1	NSHB1	ATGLB1	HB1 | hemoglobin 1 | chr2:6982782-6983522 REVERSE LENGTH=160
	Ghir-A03G016310	34.9102	3.87982	0.767037	4.76962e-08	6.24117e-06	AT1G68530.1	Symbols: CUT1	POP1	CER6	G2	KCS6 | 3-ketoacyl-CoA synthase 6 | chr1:25712881-25714733 REVERSE LENGTH=497
	Ghir-A08G009660	34.7206	8.26553	2.69519	4.85982e-08	6.30749e-06	AT2G10940.1	Symbols: | Bifunctional inhibitor/lipid-transfer protein/seed storage 2S albumin superfamily protein | chr2:4311160-4312035 REVERSE LENGTH=291
	Ghir-A03G000050	771.256	-0.811262	0.162889	5.35955e-08	6.89797e-06	AT1G62790.1	Symbols: | Bifunctional inhibitor/lipid-transfer protein/seed storage 2S albumin superfamily protein | chr1:23252369-23253481 FORWARD LENGTH=150
	Ghir-D13G011040	52.0865	2.42796	0.494455	5.40119e-08	6.89797e-06
	Ghir-A13G021270	577.331	0.926541	0.187593	6.0263e-08	7.63523e-06	AT5G20230.1	Symbols: ATBCB	BCB	SAG14 | blue-copper-binding protein | chr5:6826626-6827408 FORWARD LENGTH=196
	Ghir-A04G013400	31.9292	4.02801	0.796162	6.82443e-08	8.57836e-06	AT4G38770.1	Symbols: PRP4	ATPRP4 | proline-rich protein 4 | chr4:18097009-18098448 REVERSE LENGTH=448
	Ghir-D03G006170	970.88	0.784476	0.158722	6.96365e-08	8.68498e-06	AT3G16240.1	Symbols: DELTA-TIP	TIP2;1	DELTA-TIP1	AQP1	ATTIP2;1 | delta tonoplast integral protein | chr3:5505534-5506788 FORWARD LENGTH=250
	Ghir-A11G029080	1430.21	-0.717012	0.145372	8.11506e-08	1.00425e-05	AT1G56220.3	Symbols: | Dormancy/auxin associated family protein | chr1:21043414-21044469 FORWARD LENGTH=140
	Ghir-D12G007740	79.5722	1.91176	0.39703	8.29625e-08	1.01878e-05	AT5G13870.1	Symbols: EXGT-A4	XTH5 | xyloglucan endotransglucosylase/hydrolase 5 | chr5:4475089-4476217 REVERSE LENGTH=293
	Ghir-D06G002580	47.2423	-2.48748	0.521923	9.92183e-08	1.2091e-05	AT5G49630.1	Symbols: AAP6 | amino acid permease 6 | chr5:20142681-20146441 REVERSE LENGTH=481
	Ghir-D10G000490	325.024	1.03468	0.216346	1.16965e-07	1.41457e-05	AT1G05850.1	Symbols: POM1	ERH2	ELP1	CTL1	ELP	HOT2	ATCTL1 | Chitinase family protein | chr1:1766833-1768117 REVERSE LENGTH=321
	Ghir-D09G024160	137.898	-1.38701	0.293391	1.20406e-07	1.44524e-05	AT5G49360.1	Symbols: BXL1	ATBXL1 | beta-xylosidase 1 | chr5:20012179-20016659 REVERSE LENGTH=774
	Ghir-A01G001600	23.675	-4.88568	0.979066	1.25524e-07	1.49543e-05	AT5G54680.1	Symbols: ILR3	bHLH105 | basic helix-loop-helix (bHLH) DNA-binding superfamily protein | chr5:22217270-22218993 FORWARD LENGTH=234
	Ghir-D11G008300	280.967	-1.01494	0.214219	1.45394e-07	1.71931e-05	AT3G44110.1	Symbols: ATJ3	ATJ | DNAJ homologue 3 | chr3:15869115-15871059 REVERSE LENGTH=420
	Ghir-A08G010570	64.8755	1.98676	0.424576	1.56229e-07	1.82047e-05	AT5G53300.1	Symbols: UBC10 | ubiquitin-conjugating enzyme 10 | chr5:21632802-21633989 REVERSE LENGTH=148
	Ghir-D04G017670	119.965	-1.43244	0.30607	1.56137e-07	1.82047e-05	AT1G07750.1	Symbols: | RmlC-like cupins superfamily protein | chr1:2404300-2405863 REVERSE LENGTH=356
	Ghir-D05G008300	33.6983	4.76663	0.963223	1.77268e-07	2.05066e-05	AT2G27385.1	Symbols: | Pollen Ole e 1 allergen and extensin family protein | chr2:11716697-11717318 REVERSE LENGTH=173
	Ghir-D08G012840	35.9263	3.13589	0.668381	1.83537e-07	2.10791e-05	AT4G11280.1	Symbols: ACS6	ATACS6 | 1-aminocyclopropane-1-carboxylic acid (acc) synthase 6 | chr4:6864168-6865922 FORWARD LENGTH=495
	Ghir-A07G019300	109.474	1.66949	0.359663	1.91503e-07	2.17175e-05
	Ghir-D06G002630	28.1904	7.89214	2.66689	1.91817e-07	2.17175e-05
	Ghir-D01G004870	1040.86	0.791547	0.167687	2.09624e-07	2.35664e-05	AT1G78850.1	Symbols: | D-mannose binding lectin protein with Apple-like carbohydrate-binding domain | chr1:29642072-29643397 REVERSE LENGTH=441
	Ghir-D11G029230	1273.51	-0.714895	0.151245	2.24226e-07	2.50318e-05	AT1G56220.3	Symbols: | Dormancy/auxin associated family protein | chr1:21043414-21044469 FORWARD LENGTH=140
	Ghir-D13G020960	33.7977	3.41543	0.728303	2.43221e-07	2.69638e-05	AT2G26250.1	Symbols: FDH	KCS10 | 3-ketoacyl-CoA synthase 10 | chr2:11170799-11173059 REVERSE LENGTH=550
	Ghir-A10G010190	47.3355	2.97913	0.649563	2.66277e-07	2.91153e-05	AT4G15630.1	Symbols: | Uncharacterised protein family (UPF0497) | chr4:8917527-8918683 FORWARD LENGTH=190
	Ghir-A12G015100	351.981	0.985827	0.213425	2.66265e-07	2.91153e-05	AT1G03870.1	Symbols: FLA9 | FASCICLIN-like arabinoogalactan 9 | chr1:982625-983368 REVERSE LENGTH=247
	Ghir-D10G021640	56.1243	2.18909	0.479436	2.82619e-07	3.0692e-05	AT5G16010.1	Symbols: | 3-oxo-5-alpha-steroid 4-dehydrogenase family protein | chr5:5227982-5229012 FORWARD LENGTH=268
	Ghir-D12G023310	86.0015	-1.58762	0.351613	3.13561e-07	3.38222e-05	AT4G12390.1	Symbols: PME1 | pectin methylesterase inhibitor 1 | chr4:7336553-7337173 FORWARD LENGTH=206
	Ghir-D13G019760	516.396	-0.865869	0.188863	3.53244e-07	3.78469e-05	AT3G05890.1	Symbols: RCI2B | Low temperature and salt responsive protein family | chr3:1758179-1758452 REVERSE LENGTH=54
	Ghir-A03G022170	67.334	-1.76009	0.392536	3.68891e-07	3.92598e-05	AT4G36040.1	Symbols: | Chaperone DnaJ-domain superfamily protein | chr4:17049708-17050193 REVERSE LENGTH=161
	Ghir-A13G018720	102.445	-1.45434	0.324541	3.92913e-07	4.15395e-05	AT3G05700.1	Symbols: | Drought-responsive family protein | chr3:1682432-1684323 REVERSE LENGTH=223
	Ghir-D02G007770	108.523	1.43681	0.320919	4.27818e-07	4.49322e-05	AT1G29470.1	Symbols: | S-adenosyl-L-methionine-dependent methyltransferases superfamily protein | chr1:10310424-10313369 REVERSE LENGTH=770
	Ghir-A07G001990	47.5907	-2.11919	0.480689	5.19652e-07	5.42205e-05	AT5G21940.1	Symbols: | unknown protein; BEST Arabidopsis thaliana protein match is: unknown protein (TAIR:AT3G43850.1); Has 30201 Blast hits to 17322 proteins in 780 species: Archae - 12; Bacteria - 1396; Metazoa - 17338; Fungi - 3422; Plants - 5037; Viruses - 0; Other Eukaryotes - 2996 (source: NCBI BLink). | chr5:7249446-7250353 REVERSE LENGTH=264
	Ghir-A03G000520	61.7316	-1.84088	0.421754	5.895e-07	6.11089e-05	AT1G32700.1	Symbols: | PLATZ transcription factor family protein | chr1:11827588-11829444 FORWARD LENGTH=213
	Ghir-D12G022230	65.5086	-1.76881	0.405213	6.4331e-07	6.62568e-05	AT1G32540.1	Symbols: LOL1 | lsd one like 1 | chr1:11768253-11769591 FORWARD LENGTH=187
	Ghir-A02G000270	533.819	-0.874397	0.196817	6.84803e-07	7.00782e-05	AT5G53300.1	Symbols: UBC10 | ubiquitin-conjugating enzyme 10 | chr5:21632802-21633989 REVERSE LENGTH=148
	Ghir-D05G003780	48.5875	2.15023	0.492561	6.96517e-07	7.08229e-05	AT5G20740.1	Symbols: | Plant invertase/pectin methylesterase inhibitor superfamily protein | chr5:7025867-7026484 REVERSE LENGTH=205
	Ghir-D12G015490	54.6212	2.00638	0.461437	7.37667e-07	7.45324e-05	AT5G50760.1	Symbols: | SAUR-like auxin-responsive protein family | chr5:20644780-20645331 FORWARD LENGTH=183
	Ghir-A05G017040	129.153	1.29136	0.29611	7.56239e-07	7.59283e-05	AT1G61260.1	Symbols: | Protein of unknown function (DUF761) | chr1:22593756-22594986 REVERSE LENGTH=344
	Ghir-A13G001850	241.09	1.03245	0.235368	7.78192e-07	7.76441e-05	AT2G39700.1	Symbols: ATEXPA4	ATEXP4	ATHEXP ALPHA 1.6	EXPA4 | expansin A4 | chr2:16544246-16545434 REVERSE LENGTH=257
	Ghir-D05G038590	43.7352	-2.20873	0.514846	7.96164e-07	7.89438e-05	AT2G21110.1	Symbols: | Disease resistance-responsive (dirigent-like protein) family protein | chr2:9050290-9050850 REVERSE LENGTH=186
	Ghir-D02G023640	79.9352	-1.54215	0.357938	8.34292e-07	8.22138e-05	AT2G17880.1	Symbols: | Chaperone DnaJ-domain superfamily protein | chr2:7767176-7767658 REVERSE LENGTH=160
	Ghir-D05G022710	108.327	1.39306	0.32378	9.59084e-07	9.39313e-05	AT1G72230.1	Symbols: | Cupredoxin superfamily protein | chr1:27188287-27189093 FORWARD LENGTH=181
	Ghir-D02G013820	92.4644	-1.70377	0.399973	9.90183e-07	9.63859e-05	AT1G05260.1	Symbols: RCI3	RCI3A | Peroxidase superfamily protein | chr1:1529827-1531271 FORWARD LENGTH=326
	Ghir-A12G027860	65.1674	1.78108	0.418419	1.12017e-06	0.00010708	AT3G18490.1	Symbols: | Eukaryotic aspartyl protease family protein | chr3:6349090-6350592 REVERSE LENGTH=500
	Ghir-D02G000290	621.506	-0.735949	0.168087	1.12002e-06	0.00010708	AT5G53300.1	Symbols: UBC10 | ubiquitin-conjugating enzyme 10 | chr5:21632802-21633989 REVERSE LENGTH=148
	Ghir-D09G007750	44.4788	2.28668	0.535236	1.10874e-06	0.00010708	AT4G27450.1	Symbols: | Aluminium induced protein with YGL and LRDR motifs | chr4:13727665-13728683 REVERSE LENGTH=250
	Ghir-D02G022320	154.745	-1.16227	0.271797	1.12791e-06	0.000107178
	Ghir-D11G004470	21.2061	7.3525	2.62744	1.16997e-06	0.000110517	AT4G16720.1	Symbols: | Ribosomal protein L23/L15e family protein | chr4:9400156-9401315 REVERSE LENGTH=204
	Ghir-A08G011130	160.874	1.25076	0.294397	1.21013e-06	0.000113639	AT1G64390.1	Symbols: AtGH9C2	GH9C2 | glycosyl hydrolase 9C2 | chr1:23911329-23914642 FORWARD LENGTH=620
	Ghir-A12G022210	71.7316	-1.74852	0.414925	1.23709e-06	0.000115491	AT1G32540.1	Symbols: LOL1 | lsd one like 1 | chr1:11768253-11769591 FORWARD LENGTH=187
	Ghir-A10G002280	38.2281	-2.3179	0.553197	1.42457e-06	0.00013222	AT4G32480.1	Symbols: | Protein of unknown function (DUF506) | chr4:15676488-15677776 FORWARD LENGTH=287
	Ghir-A10G010640	21.1484	-3.48462	0.818046	1.43632e-06	0.00013254	AT3G23920.1	Symbols: BAM1	BMY7	TR-BAMY | beta-amylase 1 | chr3:8641722-8644199 FORWARD LENGTH=575
	Ghir-D05G020070	61.5745	-1.72337	0.414443	1.5946e-06	0.0001463
	Ghir-A09G016990	868.386	0.666603	0.154729	1.78276e-06	0.000162628	AT3G09270.1	Symbols: ATGSTU8	GSTU8 | glutathione S-transferase TAU 8 | chr3:2848407-2849226 REVERSE LENGTH=224
	Ghir-A05G001520	537.228	0.781195	0.18353	1.80855e-06	0.000163117	AT2G10940.1	Symbols: | Bifunctional inhibitor/lipid-transfer protein/seed storage 2S albumin superfamily protein | chr2:4311160-4312035 REVERSE LENGTH=291
	Ghir-D12G009040	58.6883	-1.72716	0.418631	1.80276e-06	0.000163117	AT4G37540.1	Symbols: LBD39 | LOB domain-containing protein 39 | chr4:17639649-17640509 REVERSE LENGTH=240
	Ghir-A09G024860	26.185	3.65447	0.851201	1.88707e-06	0.000169243
	Ghir-A06G019630	73.5949	-1.56496	0.380902	1.94775e-06	0.000173709	AT2G34770.1	Symbols: FAH1	ATFAH1 | fatty acid hydroxylase 1 | chr2:14666776-14668061 FORWARD LENGTH=237
	Ghir-D02G021590	272.815	-0.912505	0.21764	1.97763e-06	0.000175394	AT2G23090.1	Symbols: | Uncharacterised protein family SERF | chr2:9829657-9830274 REVERSE LENGTH=78
	Ghir-D01G020800	94.4305	-1.389	0.33814	2.03621e-06	0.000179591	AT3G11690.1	Symbols: | unknown protein; FUNCTIONS IN: molecular_function unknown; INVOLVED IN: biological_process unknown; LOCATED IN: chloroplast; EXPRESSED IN: 24 plant structures; EXPRESSED DURING: 15 growth stages; BEST Arabidopsis thaliana protein match is: unknown protein (TAIR:AT5G06380.1); Has 84 Blast hits to 84 proteins in 12 species: Archae - 0; Bacteria - 0; Metazoa - 0; Fungi - 0; Plants - 84; V…
	Ghir-D05G031820	50.1123	1.99994	0.487511	2.11415e-06	0.000185442	AT3G17860.1	Symbols: JAZ3	JAI3	TIFY6B | jasmonate-zim-domain protein 3 | chr3:6119968-6122691 FORWARD LENGTH=352
	Ghir-D13G019310	99.849	-1.35602	0.331726	2.24475e-06	0.000195821	AT1G56220.3	Symbols: | Dormancy/auxin associated family protein | chr1:21043414-21044469 FORWARD LENGTH=140
	Ghir-D07G004980	44.9967	-2.16277	0.530829	2.30936e-06	0.000200362	AT5G51190.1	Symbols: | Integrase-type DNA-binding superfamily protein | chr5:20800708-20801373 REVERSE LENGTH=221
	Ghir-D12G027520	18.3107	-4.06505	0.961488	2.68004e-06	0.000231266	AT5G51970.1	Symbols: | GroES-like zinc-binding alcohol dehydrogenase family protein | chr5:21111820-21113284 FORWARD LENGTH=364
	Ghir-A13G020820	114.813	1.31744	0.324333	2.69943e-06	0.000231686	AT5G56600.1	Symbols: PFN3	PRF3 | profilin 3 | chr5:22909882-22910821 REVERSE LENGTH=168
	Ghir-D09G016710	30.5705	3.04852	0.744911	3.05306e-06	0.000260636	AT2G38110.1	Symbols: ATGPAT6	GPAT6 | glycerol-3-phosphate acyltransferase 6 | chr2:15952816-15955364 REVERSE LENGTH=501
	Ghir-A10G012990	163.282	1.07556	0.26503	3.11889e-06	0.000263439	AT2G44160.1	Symbols: MTHFR2 | methylenetetrahydrofolate reductase 2 | chr2:18262301-18265185 FORWARD LENGTH=594
	Ghir-D09G021890	18.2478	7.06446	2.61491	3.10765e-06	0.000263439	AT3G08770.2	Symbols: LTP6 | lipid transfer protein 6 | chr3:2664330-2664784 REVERSE LENGTH=117
	Ghir-D05G034550	49.3747	-1.82695	0.459384	3.24746e-06	0.000272855
	Ghir-D05G038620	29.0838	-2.53424	0.638969	3.37233e-06	0.000281864	AT2G21110.1	Symbols: | Disease resistance-responsive (dirigent-like protein) family protein | chr2:9050290-9050850 REVERSE LENGTH=186
	Ghir-A08G002820	173.541	1.05285	0.260467	3.40836e-06	0.000283391	AT5G57560.1	Symbols: TCH4	XTH22 | Xyloglucan endotransglucosylase/hydrolase family protein | chr5:23307296-23308235 REVERSE LENGTH=284
	Ghir-D08G003390	92.9419	1.54042	0.387743	3.51057e-06	0.000290377	AT3G20820.1	Symbols: | Leucine-rich repeat (LRR) family protein | chr3:7280930-7282027 FORWARD LENGTH=365
	Ghir-D13G021640	113.136	1.33642	0.335044	3.68368e-06	0.000303125	AT5G56600.1	Symbols: PFN3	PRF3 | profilin 3 | chr5:22909882-22910821 REVERSE LENGTH=168
	Ghir-A08G018050	25.66	-2.62678	0.672412	4.59089e-06	0.000375841	AT5G62360.1	Symbols: | Plant invertase/pectin methylesterase inhibitor superfamily protein | chr5:25040699-25041310 FORWARD LENGTH=203
	Ghir-D07G002020	77.3996	-1.42262	0.364323	4.73065e-06	0.000385307	AT5G21940.1	Symbols: | unknown protein; BEST Arabidopsis thaliana protein match is: unknown protein (TAIR:AT3G43850.1); Has 30201 Blast hits to 17322 proteins in 780 species: Archae - 12; Bacteria - 1396; Metazoa - 17338; Fungi - 3422; Plants - 5037; Viruses - 0; Other Eukaryotes - 2996 (source: NCBI BLink). | chr5:7249446-7250353 REVERSE LENGTH=264
	Ghir-D01G019800	36.0811	-2.18353	0.562372	4.9459e-06	0.000400794	AT1G77120.1	Symbols: ADH1	ADH	ATADH	ATADH1 | alcohol dehydrogenase 1 | chr1:28975509-28977216 FORWARD LENGTH=379
	Ghir-A07G012970	35.2552	2.34447	0.603769	5.47719e-06	0.000437587	AT1G74670.1	Symbols: | Gibberellin-regulated family protein | chr1:28053378-28053893 FORWARD LENGTH=101
	Ghir-D08G007460	411.224	0.768609	0.191887	5.43694e-06	0.000437587	AT1G03220.1	Symbols: | Eukaryotic aspartyl protease family protein | chr1:787143-788444 FORWARD LENGTH=433
	Ghir-D11G020440	63.4255	-1.73494	0.450424	5.48217e-06	0.000437587	AT4G33985.1	Symbols: | Protein of unknown function (DUF1685) | chr4:16288301-16288857 REVERSE LENGTH=154
	Ghir-D11G019120	129.088	1.16996	0.300723	5.84679e-06	0.000464369	AT4G36360.1	Symbols: BGAL3 | beta-galactosidase 3 | chr4:17176840-17181143 REVERSE LENGTH=856
	Ghir-A06G000120	18.438	-3.44943	0.882374	6.20801e-06	0.000490617	AT5G42200.1	Symbols: | RING/U-box superfamily protein | chr5:16860523-16861014 FORWARD LENGTH=163
	Ghir-A03G018770	82.8073	1.42569	0.376736	8.24144e-06	0.00064811	AT4G35320.1	Symbols: | unknown protein; BEST Arabidopsis thaliana protein match is: unknown protein (TAIR:AT2G17300.1); Has 30201 Blast hits to 17322 proteins in 780 species: Archae - 12; Bacteria - 1396; Metazoa - 17338; Fungi - 3422; Plants - 5037; Viruses - 0; Other Eukaryotes - 2996 (source: NCBI BLink). | chr4:16806139-16806582 REVERSE LENGTH=147
	Ghir-A08G015230	80.1411	1.48944	0.394639	8.35796e-06	0.000654052	AT3G08030.1	Symbols: | Protein of unknown function	DUF642 | chr3:2564191-2565819 FORWARD LENGTH=365
	Ghir-D13G006830	71.8165	-1.47732	0.393957	8.47085e-06	0.000659652	AT4G02340.1	Symbols: | alpha/beta-Hydrolases superfamily protein | chr4:1035722-1037403 FORWARD LENGTH=324
	Ghir-A09G023700	111.805	1.18859	0.315325	9.4003e-06	0.000728478	AT4G14550.1	Symbols: IAA14	SLR | indole-3-acetic acid inducible 14 | chr4:8348521-8349923 REVERSE LENGTH=228
	Ghir-D04G008460	392.046	0.748499	0.19324	9.58178e-06	0.000738954	AT3G04120.1	Symbols: GAPC	GAPC-1	GAPC1 | glyceraldehyde-3-phosphate dehydrogenase C subunit 1 | chr3:1081077-1083131 FORWARD LENGTH=338
	Ghir-A01G000230	186.21	0.985072	0.260241	1.01596e-05	0.000779752	AT2G16850.1	Symbols: PIP3B	PIP2;8 | plasma membrane intrinsic protein 2;8 | chr2:7301647-7303180 FORWARD LENGTH=278
	Ghir-A13G020120	29.9616	2.51834	0.67398	1.04166e-05	0.00079565	AT2G26250.1	Symbols: FDH	KCS10 | 3-ketoacyl-CoA synthase 10 | chr2:11170799-11173059 REVERSE LENGTH=550
	Ghir-A07G010320	21.2281	3.60976	0.923929	1.08915e-05	0.000827963	AT2G28630.1	Symbols: KCS12 | 3-ketoacyl-CoA synthase 12 | chr2:12275719-12277149 REVERSE LENGTH=476
	Ghir-D09G002150	30.8452	-2.20939	0.600406	1.10034e-05	0.000828574	AT3G47950.1	Symbols: AHA4	HA4 | H(+)-ATPase 4 | chr3:17693015-17697801 FORWARD LENGTH=960
	Ghir-D12G002630	88.0024	-1.29377	0.349759	1.09529e-05	0.000828574	AT2G15890.1	Symbols: MEE14 | maternal effect embryo arrest 14 | chr2:6921196-6921978 REVERSE LENGTH=203
	Ghir-D10G003060	39.8982	-2.06116	0.568056	1.21044e-05	0.000907208	AT4G32480.1	Symbols: | Protein of unknown function (DUF506) | chr4:15676488-15677776 FORWARD LENGTH=287
	Ghir-D12G015380	18.4458	-3.38095	0.916029	1.25057e-05	0.0009329	AT1G17100.1	Symbols: | SOUL heme-binding family protein | chr1:5844766-5845539 FORWARD LENGTH=232
	Ghir-A08G009390	30.6735	-2.16484	0.596593	1.2789e-05	0.0009496	AT2G12550.1	Symbols: | ubiquitin-associated (UBA)/TS-N domain-containing protein | chr2:5114881-5118486 FORWARD LENGTH=562
	Ghir-A05G014610	73.7489	1.55947	0.426582	1.30659e-05	0.000965665	AT3G14310.1	Symbols: ATPME3	PME3 | pectin methylesterase 3 | chr3:4772214-4775095 REVERSE LENGTH=592
	Ghir-D05G027810	22.545	3.35223	0.891964	1.41001e-05	0.0010373	AT1G29670.1	Symbols: | GDSL-like Lipase/Acylhydrolase superfamily protein | chr1:10375843-10377717 FORWARD LENGTH=363
	Ghir-D09G002880	68.0775	-1.4934	0.415424	1.48902e-05	0.0010904	AT3G48020.1	Symbols: | unknown protein; FUNCTIONS IN: molecular_function unknown; INVOLVED IN: biological_process unknown; LOCATED IN: chloroplast; EXPRESSED IN: 11 plant structures; EXPRESSED DURING: LP.04 four leaves visible	4 anthesis; BEST Arabidopsis thaliana protein match is: unknown protein (TAIR:AT5G62865.1); Has 82 Blast hits to 82 proteins in 12 species: Archae - 0; Bacteria - 0; Metazoa - 0; Fungi - 0; Plants - 82; Viruses - 0; Other Eukaryotes - 0 (source: NCBI BLink). | chr3:17724593-17725000 FORWARD LENGTH=135
	Ghir-D11G035820	27.6902	2.69249	0.739078	1.65278e-05	0.0012048	AT2G36870.1	Symbols: XTH32 | xyloglucan endotransglucosylase/hydrolase 32 | chr2:15472869-15474630 REVERSE LENGTH=299
	Ghir-D04G012990	19.9836	3.89815	1.00837	1.66178e-05	0.00120585	AT5G02540.1	Symbols: | NAD(P)-binding Rossmann-fold superfamily protein | chr5:568609-570720 FORWARD LENGTH=331
	Ghir-A06G021290	28.6644	5.8532	1.37039	1.75527e-05	0.00126793	AT1G29670.1	Symbols: | GDSL-like Lipase/Acylhydrolase superfamily protein | chr1:10375843-10377717 FORWARD LENGTH=363
	Ghir-D11G005220	382.73	0.730912	0.197361	1.9194e-05	0.00138024	AT5G42930.1	Symbols: | alpha/beta-Hydrolases superfamily protein | chr5:17210738-17214152 REVERSE LENGTH=467
	Ghir-A06G000150	128.449	1.20093	0.337602	2.10226e-05	0.00149434	AT1G20190.1	Symbols: ATEXPA11	EXP11	ATEXP11	ATHEXP ALPHA 1.14	EXPA11 | expansin 11 | chr1:6998762-6999710 REVERSE LENGTH=252
	Ghir-A11G013200	28.789	-2.19741	0.628016	2.09793e-05	0.00149434	AT1G03120.1	Symbols: ATRAB28	RAB28 | responsive to abscisic acid 28 | chr1:752271-753140 FORWARD LENGTH=182
	Ghir-D10G003790	20.4716	3.51569	0.949241	2.10615e-05	0.00149434	AT1G29670.1	Symbols: | GDSL-like Lipase/Acylhydrolase superfamily protein | chr1:10375843-10377717 FORWARD LENGTH=363
	Ghir-D03G015870	200.29	2.29739	0.667148	2.19279e-05	0.00154892	AT5G05340.1	Symbols: | Peroxidase superfamily protein | chr5:1579142-1580819 REVERSE LENGTH=324
	Ghir-A11G008250	79.1696	1.35148	0.383802	2.20732e-05	0.00155232	AT5G19770.1	Symbols: TUA3 | tubulin alpha-3 | chr5:6682761-6684474 REVERSE LENGTH=450
	Ghir-D05G017540	26.7549	5.75795	1.37001	2.33397e-05	0.00163419
	Ghir-A13G021660	121.09	-1.04827	0.296921	2.42111e-05	0.0016878	AT5G25560.2	Symbols: | CHY-type/CTCHY-type/RING-type Zinc finger protein | chr5:8899486-8901453 FORWARD LENGTH=328
	Ghir-A02G016540	209.571	0.89221	0.249547	2.44836e-05	0.00169937	AT3G49780.1	Symbols: ATPSK4	ATPSK3 (FORMER SYMBOL)	PSK4 | phytosulfokine 4 precursor | chr3:18465750-18466254 FORWARD LENGTH=79
	Ghir-D13G003430	1570.89	-0.524201	0.139216	2.51618e-05	0.00173889	AT2G21660.1	Symbols: ATGRP7	CCR2	GR-RBP7	GRP7 | cold	circadian rhythm	and rna binding 2 | chr2:9265477-9266316 REVERSE LENGTH=176
	Ghir-D05G028410	33.5795	2.34471	0.675869	2.62024e-05	0.00179526	AT2G40610.1	Symbols: ATEXPA8	EXP8	ATEXP8	ATHEXP ALPHA 1.11	EXPA8 | expansin A8 | chr2:16949121-16950472 REVERSE LENGTH=253
	Ghir-D07G020490	308.996	0.742041	0.205043	2.61129e-05	0.00179526
	Ghir-A05G011600	41.639	1.91275	0.552067	2.6599e-05	0.00181465	AT3G54950.1	Symbols: PLP7	PLA IIIA | patatin-like protein 6 | chr3:20359076-20360774 REVERSE LENGTH=488
	Ghir-A04G010850	29.0115	-2.16489	0.636021	3.0445e-05	0.00206819	AT3G26740.1	Symbols: CCL | CCR-like | chr3:9827868-9828461 FORWARD LENGTH=141
	Ghir-D10G018340	21.6155	-2.514	0.739157	3.05959e-05	0.00206963	AT5G49120.1	Symbols: | Protein of unknown function (DUF581) | chr5:19908800-19909332 REVERSE LENGTH=150
	Ghir-A07G008500	12.4389	6.27502	2.59174	3.11588e-05	0.00209882
	Ghir-A01G007390	93.6132	-1.14707	0.33458	3.2786e-05	0.00219914	AT4G26850.1	Symbols: VTC2 | mannose-1-phosphate guanylyltransferase (GDP)s;GDP-galactose:mannose-1-phosphate guanylyltransferases;GDP-galactose:glucose-1-phosphate guanylyltransferases;GDP-galactose:myoinositol-1-phosphate guanylyltransferases;glucose-1-phosphate guanylyltransferase | chr4:13499262-13501145 REVERSE LENGTH=442
	Ghir-D05G025880	37.5586	1.91607	0.563609	3.30039e-05	0.00220449	AT1G76160.1	Symbols: sks5 | SKU5 similar 5 | chr1:28578211-28581020 REVERSE LENGTH=541
	Ghir-A10G021880	20.186	3.44088	0.970369	3.33061e-05	0.00221088	AT1G17860.1	Symbols: | Kunitz family trypsin and protease inhibitor protein | chr1:6149343-6149933 FORWARD LENGTH=196
	Ghir-D09G005970	131.915	-1.0189	0.29577	3.33765e-05	0.00221088	AT5G19140.1	Symbols: ATAILP1	AILP1 | Aluminium induced protein with YGL and LRDR motifs | chr5:6423398-6425785 FORWARD LENGTH=234
	Ghir-D10G015220	19.5273	4.37281	1.15419	3.37169e-05	0.0022242
	Ghir-A08G000850	49.5212	-1.56316	0.463207	3.41273e-05	0.00224201	AT2G38640.1	Symbols: | Protein of unknown function (DUF567) | chr2:16157725-16158474 REVERSE LENGTH=196
	Ghir-A11G000630	79.386	1.32346	0.389604	3.54892e-05	0.00231847	AT1G49030.1	Symbols: | PLAC8 family protein | chr1:18136794-18137846 FORWARD LENGTH=224
	Ghir-D09G007810	27.9809	-2.12279	0.634684	3.55816e-05	0.00231847	AT4G32480.1	Symbols: | Protein of unknown function (DUF506) | chr4:15676488-15677776 FORWARD LENGTH=287
	Ghir-D04G002570	160.315	0.928245	0.267918	3.58517e-05	0.00232657	AT1G17860.1	Symbols: | Kunitz family trypsin and protease inhibitor protein | chr1:6149343-6149933 FORWARD LENGTH=196
	Ghir-A07G017110	52.9493	1.87585	0.560238	3.7061e-05	0.00239531	AT5G48490.1	Symbols: | Bifunctional inhibitor/lipid-transfer protein/seed storage 2S albumin superfamily protein | chr5:19647932-19648237 REVERSE LENGTH=101
	Ghir-A09G013500	374.543	0.723132	0.206028	4.03362e-05	0.00259648	AT5G06860.1	Symbols: PGIP1	ATPGIP1 | polygalacturonase inhibiting protein 1 | chr5:2132373-2133434 FORWARD LENGTH=330
	Ghir-D04G013890	128.813	1.01548	0.298928	4.2028e-05	0.00269452	AT5G01210.1	Symbols: | HXXXD-type acyl-transferase family protein | chr5:84554-85981 FORWARD LENGTH=475
	Ghir-A02G016350	111.933	1.19247	0.355527	4.37101e-05	0.00278003	AT2G22795.1	Symbols: | unknown protein; BEST Arabidopsis thaliana protein match is: unknown protein (TAIR:AT4G37820.1); Has 799854 Blast hits to 188815 proteins in 4452 species: Archae - 4529; Bacteria - 144236; Metazoa - 287749; Fungi - 87083; Plants - 43826; Viruses - 3662; Other Eukaryotes - 228769 (source: NCBI BLink). | chr2:9697380-9699584 REVERSE LENGTH=734
	Ghir-A07G020260	313.938	3.31574	1.0388	4.35996e-05	0.00278003
	Ghir-D11G013660	400.133	0.716848	0.205251	4.39236e-05	0.00278253	AT2G38870.1	Symbols: | Serine protease inhibitor	potato inhibitor I-type family protein | chr2:16236546-16237050 REVERSE LENGTH=70
	Ghir-D08G001990	78.9333	-1.21863	0.367053	4.62521e-05	0.00291444	AT3G13460.1	Symbols: ECT2 | evolutionarily conserved C-terminal region 2 | chr3:4385274-4388220 REVERSE LENGTH=667
	Ghir-D08G012660	183.715	-0.901343	0.265753	4.63711e-05	0.00291444	AT5G53300.1	Symbols: UBC10 | ubiquitin-conjugating enzyme 10 | chr5:21632802-21633989 REVERSE LENGTH=148
	Ghir-D09G022830	22.5158	2.63161	0.787976	4.92772e-05	0.00308495	AT2G26640.1	Symbols: KCS11 | 3-ketoacyl-CoA synthase 11 | chr2:11330094-11331623 FORWARD LENGTH=509
	Ghir-A10G006150	18.4092	3.31658	0.960599	4.99857e-05	0.00311708	AT3G16370.1	Symbols: | GDSL-like Lipase/Acylhydrolase superfamily protein | chr3:5556928-5558351 FORWARD LENGTH=353
	Ghir-A09G001660	242.747	0.788942	0.231109	5.12688e-05	0.0031656	AT5G15230.1	Symbols: GASA4 | GAST1 protein homolog 4 | chr5:4945017-4946025 FORWARD LENGTH=106
	Ghir-A09G006690	52.8429	-1.60972	0.494671	5.13586e-05	0.0031656	AT2G33380.1	Symbols: RD20	CLO-3 | Caleosin-related family protein | chr2:14144984-14146374 REVERSE LENGTH=236
	Ghir-A13G003150	2030.07	-0.486857	0.134919	5.12175e-05	0.0031656	AT2G21660.1	Symbols: ATGRP7	CCR2	GR-RBP7	GRP7 | cold	circadian rhythm	and rna binding 2 | chr2:9265477-9266316 REVERSE LENGTH=176
	Ghir-A03G022510	11.3394	6.07157	2.58734	5.18192e-05	0.0031733	AT1G29500.1	Symbols: | SAUR-like auxin-responsive protein family | chr1:10321290-10321697 FORWARD LENGTH=135
	Ghir-D01G023090	32.3421	2.08629	0.636175	5.18811e-05	0.0031733	AT2G39700.1	Symbols: ATEXPA4	ATEXP4	ATHEXP ALPHA 1.6	EXPA4 | expansin A4 | chr2:16544246-16545434 REVERSE LENGTH=257
	Ghir-A01G020490	193.448	0.885978	0.263396	5.2646e-05	0.00320779	AT2G36830.1	Symbols: GAMMA-TIP	TIP1;1	GAMMA-TIP1 | gamma tonoplast intrinsic protein | chr2:15445490-15446336 FORWARD LENGTH=251
	Ghir-A02G002470	22.9179	-2.29526	0.708495	5.30249e-05	0.00320791	AT3G14640.1	Symbols: CYP72A10 | cytochrome P450	family 72	subfamily A	polypeptide 10 | chr3:4919856-4921787 FORWARD LENGTH=514
	Ghir-A10G017820	152.005	-0.924553	0.276856	5.30498e-05	0.00320791	AT1G47960.1	Symbols: C/VIF1	ATC/VIF1 | cell wall / vacuolar inhibitor of fructosidase 1 | chr1:17681954-17683516 REVERSE LENGTH=205
	Ghir-A08G020550	317.5	0.716985	0.208767	5.38896e-05	0.00324639	AT1G07890.3	Symbols: APX1	MEE6	CS1	ATAPX1	ATAPX01 | ascorbate peroxidase 1 | chr1:2438005-2439435 FORWARD LENGTH=250
	Ghir-A03G019070	38.9598	1.84428	0.566482	5.47876e-05	0.00328808	AT5G64120.1	Symbols: | Peroxidase superfamily protein | chr5:25659551-25660946 REVERSE LENGTH=328
	Ghir-D12G000520	536.533	0.679614	0.197343	5.63625e-05	0.00336993	AT1G03220.1	Symbols: | Eukaryotic aspartyl protease family protein | chr1:787143-788444 FORWARD LENGTH=433
	Ghir-D08G027310	64.2478	1.35997	0.419021	5.91525e-05	0.00352354	AT5G58060.2	Symbols: YKT61	ATYKT61	ATGP1 | SNARE-like superfamily protein | chr5:23498277-23500128 FORWARD LENGTH=221
	Ghir-A09G008000	50.2029	-1.51164	0.472646	5.95098e-05	0.00353165	AT4G32480.1	Symbols: | Protein of unknown function (DUF506) | chr4:15676488-15677776 FORWARD LENGTH=287
	Ghir-D13G022470	106.215	-1.06357	0.324895	5.99311e-05	0.00354348	AT5G25560.2	Symbols: | CHY-type/CTCHY-type/RING-type Zinc finger protein | chr5:8899486-8901453 FORWARD LENGTH=328
	Ghir-D02G005080	17.0361	-2.81576	0.873675	6.06323e-05	0.00357171	AT3G06390.1	Symbols: | Uncharacterised protein family (UPF0497) | chr3:1938913-1939707 REVERSE LENGTH=199
	Ghir-A10G022290	10.9194	5.99218	2.58479	6.17586e-05	0.00362468	AT1G55460.1	Symbols: | DNA/RNA-binding protein Kin17	conserved region | chr1:20707567-20708802 FORWARD LENGTH=411
	Ghir-A06G013540	29.2721	-2.00181	0.628647	6.23295e-05	0.00364479	AT4G05150.1	Symbols: | Octicosapeptide/Phox/Bem1p family protein | chr4:2660339-2662675 FORWARD LENGTH=477
	Ghir-D08G024290	201.054	0.835788	0.250492	6.26566e-05	0.00365055	AT3G13610.1	Symbols: | 2-oxoglutarate (2OG) and Fe(II)-dependent oxygenase superfamily protein | chr3:4449448-4450616 FORWARD LENGTH=361
	Ghir-A11G009340	36.5717	-1.84148	0.583815	6.31827e-05	0.00366782	AT4G00560.4	Symbols: | NAD(P)-binding Rossmann-fold superfamily protein | chr4:240798-242267 REVERSE LENGTH=331
	Ghir-D02G016530	11.0371	5.9903	2.59262	6.47711e-05	0.0037464	AT1G23290.1	Symbols: RPL27A	RPL27AB | Ribosomal protein L18e/L15 superfamily protein | chr1:8263007-8263447 FORWARD LENGTH=146
	Ghir-A11G020840	21.2852	5.36875	1.37472	6.59051e-05	0.003771	AT1G10370.1	Symbols: GST30	ATGSTU17	GST30B	ERD9 | Glutathione S-transferase family protein | chr1:3397274-3398273 REVERSE LENGTH=227
	Ghir-A12G007950	62.8333	1.39109	0.433238	6.55416e-05	0.003771
	Ghir-D09G009410	50.6012	-1.45009	0.455443	6.57997e-05	0.003771	AT3G47340.1	Symbols: ASN1	DIN6	AT-ASN1 | glutamine-dependent asparagine synthase 1 | chr3:17438136-17441043 REVERSE LENGTH=584
	Ghir-D05G038610	46.3574	-1.79798	0.57496	6.63845e-05	0.00378487	AT2G21110.1	Symbols: | Disease resistance-responsive (dirigent-like protein) family protein | chr2:9050290-9050850 REVERSE LENGTH=186
	Ghir-A08G024060	621.817	0.578369	0.167062	6.77561e-05	0.00384932	AT5G06720.1	Symbols: ATPA2	PA2 | peroxidase 2 | chr5:2077567-2078857 REVERSE LENGTH=335
	Ghir-A11G015810	51.99	1.60144	0.504685	7.01834e-05	0.00397308	AT4G12730.1	Symbols: FLA2 | FASCICLIN-like arabinogalactan 2 | chr4:7491598-7492809 REVERSE LENGTH=403
	Ghir-A13G006240	20.1019	-2.45577	0.782882	7.1368e-05	0.00402586	AT3G20020.1	Symbols: ATPRMT6	PRMT6 | protein arginine methyltransferase 6 | chr3:6984055-6987945 REVERSE LENGTH=435
	Ghir-A04G013310	29.251	-1.9262	0.61343	7.16592e-05	0.00402806	AT1G07750.1	Symbols: | RmlC-like cupins superfamily protein | chr1:2404300-2405863 REVERSE LENGTH=356
	Ghir-D11G013180	65.4522	-1.30038	0.410844	7.30238e-05	0.00409036	AT3G22550.1	Symbols: | Protein of unknown function (DUF581) | chr3:7991827-7992805 REVERSE LENGTH=267
	Ghir-A13G010440	62.6781	1.36291	0.429569	7.39498e-05	0.00412774
	Ghir-A01G000750	24.5275	-2.1157	0.677782	7.57652e-05	0.00421434	AT1G49670.2	Symbols: NQR | ARP protein (REF) | chr1:18381591-18386021 REVERSE LENGTH=652
	Ghir-D11G023820	17.3611	3.56609	1.06569	8.04596e-05	0.00445992	AT1G10370.1	Symbols: GST30	ATGSTU17	GST30B	ERD9 | Glutathione S-transferase family protein | chr1:3397274-3398273 REVERSE LENGTH=227
	Ghir-D08G022560	266.369	-0.722388	0.219381	8.43996e-05	0.00466213	AT4G15800.1	Symbols: RALFL33 | ralf-like 33 | chr4:8984915-8985265 FORWARD LENGTH=116
	Ghir-A12G019460	121.618	0.96875	0.305946	9.50948e-05	0.00523481	AT5G60920.1	Symbols: COB | COBRA-like extracellular glycosyl-phosphatidyl inositol-anchored protein family | chr5:24511466-24513932 REVERSE LENGTH=456
	Ghir-A10G013390	18.7288	-2.46664	0.810223	9.79392e-05	0.00537286
	Ghir-A03G023270	59.4055	1.35242	0.437305	9.83261e-05	0.00537561	AT1G80160.1	Symbols: | Lactoylglutathione lyase / glyoxalase I family protein | chr1:30151101-30151930 FORWARD LENGTH=167
	Ghir-D05G013640	103.269	-1.09367	0.3528	0.000102469	0.00558301	AT3G13750.1	Symbols: BGAL1 | beta galactosidase 1 | chr3:4511192-4515756 FORWARD LENGTH=847
	Ghir-A05G008290	10.0842	5.79962	2.59957	0.000104521	0.0056754	AT2G27385.1	Symbols: | Pollen Ole e 1 allergen and extensin family protein | chr2:11716697-11717318 REVERSE LENGTH=173
	Ghir-D12G020670	12.7321	-3.7308	1.15767	0.0001057	0.00571999	AT5G50790.1	Symbols: SWEET10	AtSWEET10 | Nodulin MtN3 family protein | chr5:20656461-20657827 REVERSE LENGTH=289
	Ghir-A12G028010	220.528	-0.826819	0.261778	0.000110109	0.00593843	AT3G18280.1	Symbols: | Bifunctional inhibitor/lipid-transfer protein/seed storage 2S albumin superfamily protein | chr3:6267102-6267392 FORWARD LENGTH=96
	Ghir-A02G008140	18.5827	-2.47791	0.826465	0.000117194	0.00629928	AT1G78290.2	Symbols: | Protein kinase superfamily protein | chr1:29457457-29458909 REVERSE LENGTH=343
	Ghir-A08G002860	162.114	0.886007	0.284908	0.000125428	0.00671922	AT4G25810.1	Symbols: XTR6	XTH23 | xyloglucan endotransglycosylase 6 | chr4:13128694-13129715 FORWARD LENGTH=286
	Ghir-A08G026490	21.1012	2.84994	0.940798	0.000127182	0.00678723	AT5G57800.1	Symbols: FLP1	YRE	CER3	WAX2 | Fatty acid hydroxylase superfamily | chr5:23420589-23423832 FORWARD LENGTH=632
	Ghir-A13G012560	138.092	-0.9599	0.313619	0.000127973	0.00678723	AT1G72160.1	Symbols: | Sec14p-like phosphatidylinositol transfer family protein | chr1:27153823-27155609 REVERSE LENGTH=490
	Ghir-D04G017770	16.5266	3.52218	1.08963	0.00012779	0.00678723	AT4G38770.1	Symbols: PRP4	ATPRP4 | proline-rich protein 4 | chr4:18097009-18098448 REVERSE LENGTH=448
	Ghir-D11G015820	66.352	1.36393	0.457561	0.00013127	0.00693905	AT4G12730.1	Symbols: FLA2 | FASCICLIN-like arabinogalactan 2 | chr4:7491598-7492809 REVERSE LENGTH=403
	Ghir-D10G024570	113.393	0.99166	0.324771	0.000132967	0.00700557	AT3G55440.1	Symbols: ATCTIMC	TPI	CYTOTPI | triosephosphate isomerase | chr3:20553794-20556078 FORWARD LENGTH=254
	Ghir-D07G004380	34.0087	1.95162	0.656823	0.000133799	0.00702622	AT5G11420.1	Symbols: | Protein of unknown function	DUF642 | chr5:3644655-3646991 FORWARD LENGTH=366
	Ghir-A05G003740	127.834	0.966679	0.316539	0.00013504	0.0070642	AT3G43190.1	Symbols: SUS4	ATSUS4 | sucrose synthase 4 | chr3:15179204-15182577 REVERSE LENGTH=808
	Ghir-D05G005220	87.9883	6.06696	2.08764	0.000135407	0.0070642	AT5G25610.1	Symbols: RD22	ATRD22 | BURP domain-containing protein | chr5:8914498-8916684 REVERSE LENGTH=392
	Ghir-D04G007540	131.438	-0.921671	0.30204	0.000137558	0.007153	AT4G14270.1	Symbols: | Protein containing PAM2 motif which mediates interaction with the PABC domain of polyadenyl binding proteins. | chr4:8218517-8219037 FORWARD LENGTH=143
	Ghir-A07G016110	90.9081	1.155	0.385471	0.00013925	0.00721748	AT1G04040.1	Symbols: | HAD superfamily	subfamily IIIB acid phosphatase | chr1:1042564-1043819 REVERSE LENGTH=271
	Ghir-A05G020040	71.7209	-1.16265	0.390173	0.000141211	0.00729544	AT1G75080.1	Symbols: BZR1 | Brassinosteroid signalling positive regulator (BZR1) family protein | chr1:28185709-28187063 FORWARD LENGTH=336
	Ghir-A04G010520	59.0507	1.31599	0.44508	0.000149281	0.00768548	AT1G10370.1	Symbols: GST30	ATGSTU17	GST30B	ERD9 | Glutathione S-transferase family protein | chr1:3397274-3398273 REVERSE LENGTH=227
	Ghir-A12G014750	12.6217	-3.3236	1.08975	0.000149723	0.00768548	AT2G20900.1	Symbols: DGK5	ATDGK5 | diacylglycerol kinase 5 | chr2:8989412-8992798 REVERSE LENGTH=509
	Ghir-A03G021120	52.8698	1.39924	0.475223	0.000153727	0.00784853	AT1G60950.1	Symbols: FED A	ATFD2 | 2Fe-2S ferredoxin-like superfamily protein | chr1:22444565-22445011 FORWARD LENGTH=148
	Ghir-D10G011750	36.7671	-1.57878	0.543767	0.000153883	0.00784853	AT5G63620.1	Symbols: | GroES-like zinc-binding alcohol dehydrogenase family protein | chr5:25466380-25468296 REVERSE LENGTH=427
	Ghir-A13G000210	12.581	-3.31535	1.09348	0.000157441	0.00800442	AT5G07050.1	Symbols: | nodulin MtN21 /EamA-like transporter family protein | chr5:2191533-2193416 REVERSE LENGTH=402
	Ghir-A03G003150	141.604	0.911195	0.300974	0.000158053	0.00801002	AT5G05340.1	Symbols: | Peroxidase superfamily protein | chr5:1579142-1580819 REVERSE LENGTH=324
	Ghir-D04G017430	525.906	0.598822	0.188655	0.000172844	0.00873192	AT4G34050.1	Symbols: CCoAOMT1 | S-adenosyl-L-methionine-dependent methyltransferases superfamily protein | chr4:16310844-16311973 FORWARD LENGTH=259
	Ghir-D05G009490	55.8763	1.34525	0.464143	0.000173958	0.00876046	AT3G55440.1	Symbols: ATCTIMC	TPI	CYTOTPI | triosephosphate isomerase | chr3:20553794-20556078 FORWARD LENGTH=254
	Ghir-A07G017680	30.3871	-1.78409	0.626418	0.000176	0.00878424	AT3G21670.1	Symbols: | Major facilitator superfamily protein | chr3:7626942-7628954 REVERSE LENGTH=590
	Ghir-A13G020680	31.1099	-1.80797	0.635553	0.000176081	0.00878424	AT2G19570.1	Symbols: CDA1	AT-CDA1	DESZ | cytidine deaminase 1 | chr2:8470598-8471503 REVERSE LENGTH=301
	Ghir-D12G022370	60.0862	1.40727	0.485768	0.000175691	0.00878424	AT4G18030.1	Symbols: | S-adenosyl-L-methionine-dependent methyltransferases superfamily protein | chr4:10012850-10015267 REVERSE LENGTH=621
	Ghir-A05G039690	77.2582	-1.10273	0.377087	0.000177264	0.00881571	AT5G64040.2	Symbols: PSAN | photosystem I reaction center subunit PSI-N	chloroplast	putative / PSI-N	putative (PSAN) | chr5:25628690-25629409 REVERSE LENGTH=181
	Ghir-D10G022060	9.36184	5.58133	2.62029	0.000178641	0.00885662	AT3G48310.1	Symbols: CYP71A22 | cytochrome P450	family 71	subfamily A	polypeptide 22 | chr3:17888192-17889749 FORWARD LENGTH=490
	Ghir-D12G020180	15.5605	3.95161	1.21484	0.000180122	0.0089024	AT3G48460.1	Symbols: | GDSL-like Lipase/Acylhydrolase superfamily protein | chr3:17949496-17951082 FORWARD LENGTH=381
	Ghir-A03G005030	49.35	1.6908	0.593726	0.000183264	0.00902971	AT1G67730.1	Symbols: YBR159	KCR1	ATKCR1 | beta-ketoacyl reductase 1 | chr1:25391676-25393365 FORWARD LENGTH=318
	Ghir-A10G003620	67.9419	1.22145	0.421644	0.000187271	0.00919876	AT2G34430.1	Symbols: LHB1B1	LHCB1.4 | light-harvesting chlorophyll-protein complex II subunit B1 | chr2:14524818-14525618 FORWARD LENGTH=266
	Ghir-A08G011880	100.607	1.01806	0.347695	0.000192615	0.00943225	AT5G54160.1	Symbols: ATOMT1	OMT1 | O-methyltransferase 1 | chr5:21982075-21984167 FORWARD LENGTH=363
	Ghir-D01G000240	252.208	0.684514	0.222492	0.000193329	0.00943824	AT4G35100.1	Symbols: PIP3	PIP3A	PIP2;7	SIMIP | plasma membrane intrinsic protein 3 | chr4:16708672-16709958 FORWARD LENGTH=280
	Ghir-D02G017140	17.2492	4.96234	1.41532	0.000199178	0.00969411	AT1G24020.1	Symbols: MLP423 | MLP-like protein 423 | chr1:8500653-8501458 REVERSE LENGTH=155
	Ghir-A12G001660	55.8738	-1.24794	0.438177	0.000203223	0.00986093	AT2G22570.1	Symbols: ATNIC1	NIC1 | nicotinamidase 1 | chr2:9589604-9590846 REVERSE LENGTH=244
	Ghir-A05G007250	27.0373	2.14589	0.758883	0.000210879	0.0102014	AT3G21090.1	Symbols: | ABC-2 type transporter family protein | chr3:7391497-7394933 REVERSE LENGTH=691
	Ghir-D10G008720	79.3	1.10304	0.383409	0.000213982	0.0103203	AT3G17210.1	Symbols: ATHS1	HS1 | heat stable protein 1 | chr3:5882318-5882896 FORWARD LENGTH=109
	Ghir-A07G013500	40.233	-1.45246	0.52195	0.000225734	0.0108543	AT2G32150.1	Symbols: | Haloacid dehalogenase-like hydrolase (HAD) superfamily protein | chr2:13659095-13660531 FORWARD LENGTH=263
	Ghir-A11G013210	60.2822	-1.18955	0.423457	0.000232134	0.0110952	AT3G22550.1	Symbols: | Protein of unknown function (DUF581) | chr3:7991827-7992805 REVERSE LENGTH=267
	Ghir-A12G002620	67.5926	-1.1365	0.402279	0.00023176	0.0110952	AT2G15890.1	Symbols: MEE14 | maternal effect embryo arrest 14 | chr2:6921196-6921978 REVERSE LENGTH=203
	Ghir-D01G020090	20.8594	-2.0826	0.759512	0.000242688	0.011565	AT4G08570.1	Symbols: | Heavy metal transport/detoxification superfamily protein | chr4:5455123-5455975 REVERSE LENGTH=150
	Ghir-A03G004790	165.788	0.785531	0.267429	0.000245944	0.0116506	AT5G59613.1	Symbols: | unknown protein; BEST Arabidopsis thaliana protein match is: unknown protein (TAIR:AT3G46430.1); Has 30201 Blast hits to 17322 proteins in 780 species: Archae - 12; Bacteria - 1396; Metazoa - 17338; Fungi - 3422; Plants - 5037; Viruses - 0; Other Eukaryotes - 2996 (source: NCBI BLink). | chr5:24016162-24016500 REVERSE LENGTH=55
	Ghir-D10G026110	29.4794	2.0735	0.759513	0.000245228	0.0116506	AT2G39980.1	Symbols: | HXXXD-type acyl-transferase family protein | chr2:16688437-16689885 REVERSE LENGTH=482
	Ghir-A12G013560	27.0886	-1.91281	0.699626	0.000248599	0.0117415	AT3G62550.1	Symbols: | Adenine nucleotide alpha hydrolases-like superfamily protein | chr3:23136194-23137074 FORWARD LENGTH=162
	Ghir-D12G002840	16.4342	4.88606	1.42309	0.000251167	0.0118278	AT2G21660.1	Symbols: ATGRP7	CCR2	GR-RBP7	GRP7 | cold	circadian rhythm	and rna binding 2 | chr2:9265477-9266316 REVERSE LENGTH=176
	Ghir-A02G000280	679.092	-0.544201	0.175389	0.000254886	0.0119676	AT5G53300.1	Symbols: UBC10 | ubiquitin-conjugating enzyme 10 | chr5:21632802-21633989 REVERSE LENGTH=148
	Ghir-D01G019360	14.4939	3.81826	1.22055	0.000258412	0.0120654	AT1G68530.1	Symbols: CUT1	POP1	CER6	G2	KCS6 | 3-ketoacyl-CoA synthase 6 | chr1:25712881-25714733 REVERSE LENGTH=497
	Ghir-D06G012080	18.8871	2.48076	0.882064	0.000258479	0.0120654	AT2G07050.1	Symbols: CAS1 | cycloartenol synthase 1 | chr2:2924629-2930295 FORWARD LENGTH=759
	Ghir-A08G000600	33.613	-1.76403	0.659585	0.000268884	0.0125145
	Ghir-D05G001780	418.849	-0.595198	0.19644	0.000271018	0.0125771	AT5G20230.1	Symbols: ATBCB	BCB	SAG14 | blue-copper-binding protein | chr5:6826626-6827408 FORWARD LENGTH=196
	Ghir-A05G031920	21.7251	2.16243	0.784993	0.000274257	0.0126906	AT3G17860.1	Symbols: JAZ3	JAI3	TIFY6B | jasmonate-zim-domain protein 3 | chr3:6119968-6122691 FORWARD LENGTH=352
	Ghir-D01G015700	104.966	1.06133	0.379763	0.000277614	0.0128087	AT1G70830.1	Symbols: MLP28 | MLP-like protein 28 | chr1:26710203-26711395 REVERSE LENGTH=335
	Ghir-D05G007160	284.587	1.49516	0.557382	0.000281779	0.0129635	AT3G20820.1	Symbols: | Leucine-rich repeat (LRR) family protein | chr3:7280930-7282027 FORWARD LENGTH=365
	Ghir-D02G013030	13.3614	-2.75453	1.01151	0.00028821	0.0132212	AT1G69490.1	Symbols: NAP	ANAC029	ATNAP | NAC-like	activated by AP3/PI | chr1:26122233-26123222 FORWARD LENGTH=268
	Ghir-D08G013460	214.379	0.706387	0.241968	0.000301451	0.013789	AT5G61310.1	Symbols: | Cytochrome c oxidase subunit Vc family protein | chr5:24653543-24653737 REVERSE LENGTH=64
	Ghir-A05G006460	12.8175	-3.31015	1.18806	0.000307742	0.0139966	AT5G57685.1	Symbols: ATGDU3	GDU3	LSB1 | glutamine dumper 3 | chr5:23366356-23366802 REVERSE LENGTH=148
	Ghir-D09G021170	36.1921	1.55878	0.579563	0.000307356	0.0139966
	Ghir-A06G017660	435.561	0.558933	0.184474	0.000309816	0.0140509	AT4G00430.1	Symbols: TMP-C	PIP1;4	PIP1E | plasma membrane intrinsic protein 1;4 | chr4:186143-187531 REVERSE LENGTH=287
	Ghir-D01G007720	165.072	-0.749311	0.261398	0.000315808	0.014282	AT4G26850.1	Symbols: VTC2 | mannose-1-phosphate guanylyltransferase (GDP)s;GDP-galactose:mannose-1-phosphate guanylyltransferases;GDP-galactose:glucose-1-phosphate guanylyltransferases;GDP-galactose:myoinositol-1-phosphate guanylyltransferases;glucose-1-phosphate guanylyltransferase | chr4:13499262-13501145 REVERSE LENGTH=442
	Ghir-D01G006370	18.3962	2.42415	0.885571	0.000317652	0.0143248	AT4G10270.1	Symbols: | Wound-responsive family protein | chr4:6374805-6375077 FORWARD LENGTH=90
	Ghir-A11G008330	93.2452	-0.945695	0.341939	0.000322287	0.0144929	AT3G44110.1	Symbols: ATJ3	ATJ | DNAJ homologue 3 | chr3:15869115-15871059 REVERSE LENGTH=420
	Ghir-D01G018650	18.8952	-2.13687	0.821067	0.000331961	0.0148806	AT1G49310.1	Symbols: | unknown protein; FUNCTIONS IN: molecular_function unknown; INVOLVED IN: biological_process unknown; LOCATED IN: endomembrane system; EXPRESSED IN: 9 plant structures; EXPRESSED DURING: LP.04 four leaves visible	petal differentiation and expansion stage; Has 11 Blast hits to 11 proteins in 6 species: Archae - 0; Bacteria - 0; Metazoa - 0; Fungi - 0; Plants - 11; Viruses - 0; Other Eukaryotes - 0 (source: NCBI BLink). | chr1:18237997-18238325 REVERSE LENGTH=82
	Ghir-D05G023090	442.365	0.545237	0.180491	0.000332772	0.0148806	AT1G35720.1	Symbols: ANNAT1	OXY5	ATOXY5 | annexin 1 | chr1:13225304-13226939 FORWARD LENGTH=317
	Ghir-D11G027050	173.803	0.770435	0.270743	0.000334961	0.0149366	AT3G04730.1	Symbols: IAA16 | indoleacetic acid-induced protein 16 | chr3:1288993-1290415 REVERSE LENGTH=236
	Ghir-A02G011760	90.8758	1.04052	0.380607	0.000338078	0.0150336	AT5G25460.1	Symbols: | Protein of unknown function	DUF642 | chr5:8863430-8865394 FORWARD LENGTH=369
	Ghir-A03G003710	1010.21	0.486435	0.158281	0.000344181	0.0152625	AT1G08110.4	Symbols: | lactoylglutathione lyase family protein / glyoxalase I family protein | chr1:2535463-2537630 FORWARD LENGTH=235
	Ghir-D09G013610	49.7543	1.29514	0.486287	0.000353815	0.0156463	AT5G06390.1	Symbols: FLA17 | FASCICLIN-like arabinogalactan protein 17 precursor | chr5:1952939-1955047 FORWARD LENGTH=458
	Ghir-D05G000380	22.6767	2.0453	0.77483	0.000355165	0.0156626	AT5G57150.4	Symbols: | basic helix-loop-helix (bHLH) DNA-binding superfamily protein | chr5:23152361-23154801 FORWARD LENGTH=264
	Ghir-A02G006250	20.5487	2.2206	0.834032	0.000359646	0.0158165	AT1G75750.1	Symbols: GASA1 | GAST1 protein homolog 1 | chr1:28441813-28442284 REVERSE LENGTH=98
	Ghir-D05G038790	37.1281	1.52464	0.580332	0.000362686	0.0159064	AT5G55620.1	Symbols: | unknown protein; BEST Arabidopsis thaliana protein match is: unknown protein (TAIR:AT3G09950.1); Has 30201 Blast hits to 17322 proteins in 780 species: Archae - 12; Bacteria - 1396; Metazoa - 17338; Fungi - 3422; Plants - 5037; Viruses - 0; Other Eukaryotes - 2996 (source: NCBI BLink). | chr5:22530373-22530678 FORWARD LENGTH=101
	Ghir-D11G001540	37.4198	1.48384	0.566764	0.000379494	0.0165979	AT4G27740.1	Symbols: | Yippee family putative zinc-binding protein | chr4:13839148-13839616 FORWARD LENGTH=105
	Ghir-D06G001910	160.447	-0.803591	0.290653	0.000381192	0.0166266	AT3G16150.1	Symbols: | N-terminal nucleophile aminohydrolases (Ntn hydrolases) superfamily protein | chr3:5471794-5473033 FORWARD LENGTH=325
	Ghir-A07G008800	67.9479	-1.09279	0.410975	0.000382396	0.0166337	AT3G29780.1	Symbols: RALFL27 | ralf-like 27 | chr3:11671741-11672094 FORWARD LENGTH=117
	Ghir-A07G020270	50.0921	3.7665	1.55351	0.000394179	0.0170997	AT2G05540.1	Symbols: | Glycine-rich protein family | chr2:2033265-2033978 FORWARD LENGTH=135
	Ghir-D01G022210	123.272	0.881015	0.323407	0.0003992	0.0172705	AT2G37040.1	Symbols: PAL1	ATPAL1 | PHE ammonia lyase 1 | chr2:15557602-15560237 REVERSE LENGTH=725
	Ghir-D06G006540	22.0603	-1.86939	0.732536	0.000400296	0.0172711	AT3G13227.1	Symbols: | serine-rich protein-related | chr3:4258028-4258363 FORWARD LENGTH=111
	Ghir-D02G014790	456.176	0.576186	0.197631	0.000420832	0.0181082	AT1G70830.1	Symbols: MLP28 | MLP-like protein 28 | chr1:26710203-26711395 REVERSE LENGTH=335
	Ghir-D03G010060	44.1551	1.35678	0.5233	0.000423529	0.0181753	AT5G62670.1	Symbols: AHA11	HA11 | H(+)-ATPase 11 | chr5:25159495-25164957 FORWARD LENGTH=956
	Ghir-A06G000290	22.1457	2.03077	0.788788	0.000438511	0.0187678
	Ghir-D02G004330	28.0057	-1.65884	0.660338	0.000451808	0.0192852
	Ghir-D11G019360	28.7566	1.67905	0.660621	0.00045647	0.0194322	AT5G66460.1	Symbols: MAN7	AtMAN7 | Glycosyl hydrolase superfamily protein | chr5:26538911-26540837 REVERSE LENGTH=431
	Ghir-A01G015970	74.6092	1.1562	0.452766	0.00048149	0.0204428	AT2G16700.1	Symbols: ADF5	ATADF5 | actin depolymerizing factor 5 | chr2:7244717-7245467 FORWARD LENGTH=143
	Ghir-D08G000170	41.8557	-1.29962	0.517116	0.000486703	0.0206093	AT5G60660.1	Symbols: PIP2F	PIP2;4 | plasma membrane intrinsic protein 2;4 | chr5:24375673-24376939 REVERSE LENGTH=291
	Ghir-A02G019040	21.7737	-1.83388	0.741294	0.000488703	0.0206393	AT4G35790.1	Symbols: ATPLDDELTA	PLDDELTA | phospholipase D delta | chr4:16955774-16959875 REVERSE LENGTH=868
	Ghir-A01G012360	357.226	0.561128	0.195085	0.000494796	0.0208415
	Ghir-D10G017820	109.863	1.83949	0.761645	0.00050265	0.0210612	AT4G15630.1	Symbols: | Uncharacterised protein family (UPF0497) | chr4:8917527-8918683 FORWARD LENGTH=190
	Ghir-D13G002460	161.231	0.737741	0.271005	0.000501826	0.0210612	AT3G01390.1	Symbols: VMA10	AVMA10 | vacuolar membrane ATPase 10 | chr3:150265-150922 REVERSE LENGTH=110
	Ghir-A05G018560	17.5638	2.30173	0.90233	0.00050603	0.0211473	AT1G76160.1	Symbols: sks5 | SKU5 similar 5 | chr1:28578211-28581020 REVERSE LENGTH=541
	Ghir-A11G031060	46.3269	-1.32245	0.534162	0.000512886	0.0213778	AT3G15353.1	Symbols: MT3	ATMT3 | metallothionein 3 | chr3:5180825-5181325 REVERSE LENGTH=69
	Ghir-A07G022530	486.425	0.552636	0.19314	0.00053311	0.0221054	AT4G14550.1	Symbols: IAA14	SLR | indole-3-acetic acid inducible 14 | chr4:8348521-8349923 REVERSE LENGTH=228
	Ghir-D13G025870	57.2533	-1.1386	0.454053	0.00053241	0.0221054	AT1G52820.1	Symbols: | 2-oxoglutarate (2OG) and Fe(II)-dependent oxygenase superfamily protein | chr1:19669216-19670321 FORWARD LENGTH=317
	Ghir-A07G003400	134.016	-0.770068	0.288934	0.000542553	0.0224386	AT4G32150.1	Symbols: VAMP711	ATVAMP711 | vesicle-associated membrane protein 711 | chr4:15526407-15527651 REVERSE LENGTH=219
	Ghir-D04G020270	45.3638	1.29948	0.519008	0.000544188	0.0224481	AT1G23190.1	Symbols: PGM3 | Phosphoglucomutase/phosphomannomutase family protein | chr1:8219946-8224186 FORWARD LENGTH=583
	Ghir-D03G014070	175.762	0.702611	0.258866	0.000549296	0.0226004	AT5G59613.1	Symbols: | unknown protein; BEST Arabidopsis thaliana protein match is: unknown protein (TAIR:AT3G46430.1); Has 30201 Blast hits to 17322 proteins in 780 species: Archae - 12; Bacteria - 1396; Metazoa - 17338; Fungi - 3422; Plants - 5037; Viruses - 0; Other Eukaryotes - 2996 (source: NCBI BLink). | chr5:24016162-24016500 REVERSE LENGTH=55
	Ghir-A10G023650	30.5957	1.59344	0.648269	0.000559314	0.0228946	AT2G39980.1	Symbols: | HXXXD-type acyl-transferase family protein | chr2:16688437-16689885 REVERSE LENGTH=482
	Ghir-D04G016080	240.207	-0.690093	0.254591	0.000558198	0.0228946	AT5G28000.1	Symbols: | Polyketide cyclase/dehydrase and lipid transport superfamily protein | chr5:10020679-10021251 FORWARD LENGTH=164
	Ghir-A04G012800	266.047	0.61815	0.223081	0.000571379	0.0232691	AT1G50010.1	Symbols: TUA2 | tubulin alpha-2 chain | chr1:18517737-18519729 FORWARD LENGTH=450
	Ghir-D11G011200	98.1324	-0.86703	0.33486	0.000570112	0.0232691	AT1G48300.1	Symbols: | unknown protein; FUNCTIONS IN: molecular_function unknown; INVOLVED IN: biological_process unknown; LOCATED IN: endomembrane system; EXPRESSED IN: 24 plant structures; EXPRESSED DURING: 15 growth stages; Has 96 Blast hits to 87 proteins in 37 species: Archae - 0; Bacteria - 2; Metazoa - 12; Fungi - 2; Plants - 65; Viruses - 0; Other Eukaryotes - 15 (source: NCBI BLink). | chr1:17847391…
	Ghir-D07G000990	12.4088	-2.60705	1.05808	0.000574116	0.0233119	AT5G56550.1	Symbols: OXS3	ATOXS3 | oxidative stress 3 | chr5:22895847-22896502 REVERSE LENGTH=172
	Ghir-D07G012450	13.7543	4.54745	1.46392	0.00057535	0.0233119	AT1G01800.1	Symbols: | NAD(P)-binding Rossmann-fold superfamily protein | chr1:293396-294888 FORWARD LENGTH=295
	Ghir-D06G000680	116.203	0.949454	0.370875	0.000578995	0.0234002	AT5G42800.1	Symbols: DFR	TT3	M318 | dihydroflavonol 4-reductase | chr5:17164296-17165864 REVERSE LENGTH=382
	Ghir-D10G022070	70.1213	-1.10747	0.452348	0.000620584	0.0250177	AT3G48310.1	Symbols: CYP71A22 | cytochrome P450	family 71	subfamily A	polypeptide 22 | chr3:17888192-17889749 FORWARD LENGTH=490
	Ghir-A02G002100	41.4062	-1.26888	0.524971	0.000628662	0.0252795	AT4G14040.1	Symbols: EDA38	SBP2 | selenium-binding protein 2 | chr4:8100691-8102828 REVERSE LENGTH=487
	Ghir-D13G014480	16.2864	2.37661	0.964588	0.00064522	0.0258801	AT5G55730.1	Symbols: FLA1 | FASCICLIN-like arabinogalactan 1 | chr5:22558375-22560392 REVERSE LENGTH=424
	Ghir-A10G012380	19.3265	2.07374	0.860058	0.00067691	0.0270832	AT5G13930.1	Symbols: CHS	TT4	ATCHS | Chalcone and stilbene synthase family protein | chr5:4488762-4490035 FORWARD LENGTH=395
	Ghir-A12G025290	32.9781	-1.39621	0.590739	0.000681388	0.0271942	AT1G64660.1	Symbols: ATMGL	MGL | methionine gamma-lyase | chr1:24028977-24030537 FORWARD LENGTH=441
	Ghir-A11G030390	239.138	-0.633262	0.235595	0.000685105	0.0272744	AT1G54290.1	Symbols: | Translation initiation factor SUI1 family protein | chr1:20268710-20269390 REVERSE LENGTH=113
	Ghir-A05G001020	29.7907	1.54792	0.649845	0.000689247	0.0273154	AT4G32410.1	Symbols: CESA1	RSW1	AtCESA1 | cellulose synthase 1 | chr4:15641009-15646388 REVERSE LENGTH=1081
	Ghir-D10G020630	50.3583	1.22178	0.504921	0.000689558	0.0273154	AT5G07030.1	Symbols: | Eukaryotic aspartyl protease family protein | chr5:2183600-2185717 REVERSE LENGTH=455
	Ghir-D05G018560	36.4554	1.46997	0.618498	0.000691507	0.0273248	AT1G76160.1	Symbols: sks5 | SKU5 similar 5 | chr1:28578211-28581020 REVERSE LENGTH=541
	Ghir-D01G005850	14.8925	2.49238	1.01621	0.000717339	0.0282756	AT5G07990.1	Symbols: TT7	CYP75B1	D501 | Cytochrome P450 superfamily protein | chr5:2560437-2562859 FORWARD LENGTH=513
	Ghir-A01G018010	16.4468	-2.08457	0.912548	0.000726963	0.0285843	AT4G08570.1	Symbols: | Heavy metal transport/detoxification superfamily protein | chr4:5455123-5455975 REVERSE LENGTH=150
	Ghir-A08G014520	23.6779	1.81092	0.773112	0.000736683	0.0288245	AT3G60550.1	Symbols: CYCP3;2 | cyclin p3;2 | chr3:22379846-22380641 FORWARD LENGTH=230
	Ghir-D06G016520	573.943	0.496316	0.176127	0.000735138	0.0288245	AT4G05050.1	Symbols: UBQ11 | ubiquitin 11 | chr4:2588271-2588960 REVERSE LENGTH=229
	Ghir-A11G002620	36.0151	1.38193	0.588204	0.00076459	0.0298433	AT4G12510.1	Symbols: | Bifunctional inhibitor/lipid-transfer protein/seed storage 2S albumin superfamily protein | chr4:7417414-7417803 REVERSE LENGTH=129
	Ghir-D02G020410	63.9864	1.15177	0.482714	0.000769217	0.0299434	AT5G64120.1	Symbols: | Peroxidase superfamily protein | chr5:25659551-25660946 REVERSE LENGTH=328
	Ghir-D04G017760	217.196	0.709287	0.274105	0.000770906	0.0299434	AT2G16600.1	Symbols: ROC3 | rotamase CYP 3 | chr2:7200862-7201383 FORWARD LENGTH=173
	Ghir-A11G011300	130.087	0.824273	0.329506	0.000787702	0.0305215	AT1G02360.1	Symbols: | Chitinase family protein | chr1:472138-473116 REVERSE LENGTH=272
	Ghir-D10G022810	36.4649	1.47896	0.643874	0.00080041	0.0309388	AT3G54820.1	Symbols: PIP2D	PIP2;5 | plasma membrane intrinsic protein 2;5 | chr3:20302117-20303738 FORWARD LENGTH=286
	Ghir-D09G015200	173.01	0.68403	0.265433	0.000830441	0.0320221	AT5G03300.1	Symbols: ADK2 | adenosine kinase 2 | chr5:796573-798997 FORWARD LENGTH=345
	Ghir-A03G012240	9.38644	-4.50065	1.62141	0.000839633	0.0322986	AT3G21720.1	Symbols: ICL | isocitrate lyase | chr3:7652789-7655873 REVERSE LENGTH=576
	Ghir-A01G021580	372.277	0.611056	0.232487	0.000874275	0.0333898	AT3G09390.1	Symbols: MT2A	ATMT-K	ATMT-1 | metallothionein 2A | chr3:2889737-2890188 REVERSE LENGTH=81
	Ghir-A03G017160	56.6037	1.09082	0.463528	0.000874215	0.0333898	AT1G28480.1	Symbols: GRX480	roxy19 | Thioredoxin superfamily protein | chr1:10013634-10014047 REVERSE LENGTH=137
	Ghir-D05G016750	21.8276	1.90616	0.841002	0.000871244	0.0333898	AT4G21620.1	Symbols: | glycine-rich protein | chr4:11491519-11491914 FORWARD LENGTH=131
	Ghir-A01G021780	18.7318	2.00346	0.872126	0.0009024	0.0343817	AT3G54040.1	Symbols: | PAR1 protein | chr3:20014032-20015299 REVERSE LENGTH=183
	Ghir-D10G010990	55.4837	-1.05324	0.455145	0.000919751	0.0349593	AT5G25810.1	Symbols: tny | Integrase-type DNA-binding superfamily protein | chr5:8986976-8987632 REVERSE LENGTH=218
	Ghir-A01G010250	83.0205	0.911195	0.381437	0.000931693	0.0352454	AT1G75280.1	Symbols: | NmrA-like negative transcriptional regulator family protein | chr1:28252030-28253355 FORWARD LENGTH=310
	Ghir-A07G023600	104.065	0.821647	0.337364	0.000930255	0.0352454	AT1G23800.1	Symbols: ALDH2B7	ALDH2B | aldehyde dehydrogenase 2B7 | chr1:8412238-8414804 REVERSE LENGTH=534
	Ghir-D13G017160	19.2154	-1.79972	0.823556	0.000937868	0.0353951	AT2G36780.1	Symbols: | UDP-Glycosyltransferase superfamily protein | chr2:15417618-15419108 REVERSE LENGTH=496
	Ghir-D07G011010	21.1685	-1.77083	0.804267	0.000944209	0.0355503	AT5G59590.1	Symbols: UGT76E2 | UDP-glucosyl transferase 76E2 | chr5:24009152-24010585 REVERSE LENGTH=449
	Ghir-A04G011580	344.938	0.540404	0.202281	0.000954375	0.0358486	AT5G37600.1	Symbols: ATGSR1	GLN1;1	GSR 1	ATGLN1;1 | glutamine synthase clone R1 | chr5:14933574-14935656 REVERSE LENGTH=356
	Ghir-A04G002030	178.911	-0.663634	0.262656	0.000979803	0.0366495	AT1G54290.1	Symbols: | Translation initiation factor SUI1 family protein | chr1:20268710-20269390 REVERSE LENGTH=113
	Ghir-D09G024690	16.111	-2.12809	0.996236	0.000980288	0.0366495	AT3G52300.1	Symbols: ATPQ | ATP synthase D chain	mitochondrial | chr3:19396689-19398119 FORWARD LENGTH=168
	Ghir-A03G007440	9.84876	-0.188672	0.368144	0.000991105	0.0369494	AT5G50260.1	Symbols: | Cysteine proteinases superfamily protein | chr5:20455605-20456862 FORWARD LENGTH=361
	Ghir-A05G003660	34.0143	1.39468	0.623745	0.00099294	0.0369494	AT5G20740.1	Symbols: | Plant invertase/pectin methylesterase inhibitor superfamily protein | chr5:7025867-7026484 REVERSE LENGTH=205
	Ghir-D07G016430	18.6386	1.95409	0.875702	0.000998609	0.0369879	AT1G04040.1	Symbols: | HAD superfamily	subfamily IIIB acid phosphatase | chr1:1042564-1043819 REVERSE LENGTH=271
	Ghir-D11G014500	21.0394	1.83996	0.831143	0.000997333	0.0369879	AT3G07010.1	Symbols: | Pectin lyase-like superfamily protein | chr3:2212973-2216306 REVERSE LENGTH=416
	Ghir-D05G014200	11.806	-2.42611	1.10765	0.00101526	0.0373446	AT1G72490.1	Symbols: | unknown protein; BEST Arabidopsis thaliana protein match is: unknown protein (TAIR:AT1G17400.1); Has 75 Blast hits to 75 proteins in 21 species: Archae - 0; Bacteria - 0; Metazoa - 3; Fungi - 4; Plants - 58; Viruses - 0; Other Eukaryotes - 10 (source: NCBI BLink). | chr1:27289435-27290732 REVERSE LENGTH=287
	Ghir-D13G004870	1026.36	0.434836	0.155726	0.00101149	0.0373446
	Ghir-D13G022120	24.732	1.64401	0.744845	0.00101512	0.0373446	AT5G26330.1	Symbols: | Cupredoxin superfamily protein | chr5:9241614-9242635 REVERSE LENGTH=187
	Ghir-A12G020690	53.9229	1.07857	0.471643	0.00101794	0.0373573	AT5G07350.2	Symbols: Tudor1	AtTudor1	TSN1 | TUDOR-SN protein 1 | chr5:2320021-2324892 REVERSE LENGTH=1007
	Ghir-D04G018160	15.6103	2.28484	1.00859	0.00103437	0.0377866	AT4G35160.1	Symbols: | O-methyltransferase family protein | chr4:16730989-16732808 REVERSE LENGTH=382
	Ghir-D06G014920	71.6952	0.961999	0.413511	0.001033	0.0377866	AT1G09850.1	Symbols: XBCP3 | xylem bark cysteine peptidase 3 | chr1:3201848-3203875 FORWARD LENGTH=437
	Ghir-A05G034420	80.5479	-0.887185	0.38067	0.00105315	0.0383848	AT2G41430.1	Symbols: ERD15	LSR1	CID1 | dehydration-induced protein (ERD15) | chr2:17269736-17270314 FORWARD LENGTH=163
	Ghir-A10G021750	18.4562	1.94227	0.878852	0.00105724	0.0384461	AT4G01470.1	Symbols: GAMMA-TIP3	TIP1;3	ATTIP1.3 | tonoplast intrinsic protein 1;3 | chr4:625092-625850 REVERSE LENGTH=252
	Ghir-A01G001670	68.0865	-0.979299	0.431081	0.00107457	0.038667	AT4G28240.1	Symbols: | Wound-responsive family protein | chr4:13997979-13998239 REVERSE LENGTH=86
	Ghir-A06G016060	52.4789	1.11558	0.496453	0.00106873	0.038667	AT1G11840.6	Symbols: GLX1 | glyoxalase I homolog | chr1:3995928-3997518 FORWARD LENGTH=322
	Ghir-D05G007320	21.9101	1.79552	0.820676	0.00107052	0.038667	AT3G21090.1	Symbols: | ABC-2 type transporter family protein | chr3:7391497-7394933 REVERSE LENGTH=691
	Ghir-D07G010400	9.54159	-3.05818	1.33005	0.00107074	0.038667	AT5G59780.3	Symbols: MYB59	ATMYB59-3 | myb domain protein 59 | chr5:24082425-24083350 REVERSE LENGTH=235
	Ghir-D08G023720	47.7543	1.13848	0.505895	0.00107543	0.038667	AT5G17920.1	Symbols: ATCIMS	ATMETS	ATMS1 | Cobalamin-independent synthase family protein | chr5:5935771-5939195 FORWARD LENGTH=765
	Ghir-A13G019630	17.6254	-1.83821	0.868117	0.00107901	0.0387087	AT2G24200.1	Symbols: | Cytosol aminopeptidase family protein | chr2:10287017-10289450 REVERSE LENGTH=520
	Ghir-D05G037150	240.038	0.587929	0.229297	0.00110079	0.0394014	AT4G27270.1	Symbols: | Quinone reductase family protein | chr4:13661458-13663243 REVERSE LENGTH=205
	Ghir-A11G027540	32.6097	1.39331	0.63855	0.00113088	0.0400918	AT5G11880.1	Symbols: | Pyridoxal-dependent decarboxylase family protein | chr5:3827806-3829942 REVERSE LENGTH=489
	Ghir-A13G001970	24.2155	1.67575	0.781821	0.00112714	0.0400918	AT3G55120.1	Symbols: TT5	A11	CFI | Chalcone-flavanone isomerase family protein | chr3:20430248-20431415 REVERSE LENGTH=246
	Ghir-D02G014120	63.2817	-0.962626	0.42415	0.00112646	0.0400918	AT1G14720.1	Symbols: XTR2	EXGT-A2	ATXTH28	XTH28 | xyloglucan endotransglucosylase/hydrolase 28 | chr1:5066806-5068466 REVERSE LENGTH=332
	Ghir-D03G016460	148.612	0.701693	0.287267	0.00113061	0.0400918	AT4G00430.1	Symbols: TMP-C	PIP1;4	PIP1E | plasma membrane intrinsic protein 1;4 | chr4:186143-187531 REVERSE LENGTH=287
	Ghir-D10G014740	525.915	0.471828	0.174791	0.00113263	0.0400918	AT4G13940.1	Symbols: HOG1	EMB1395	SAHH1	MEE58	ATSAHH1 | S-adenosyl-L-homocysteine hydrolase | chr4:8054931-8056676 FORWARD LENGTH=485
	Ghir-A04G003200	115.61	-0.807757	0.344972	0.00113845	0.0402083
	Ghir-A02G017130	71.0699	-0.934876	0.410757	0.0011502	0.0405339	AT4G36910.1	Symbols: LEJ2	CDCP2 | Cystathionine beta-synthase (CBS) family protein | chr4:17391016-17393218 REVERSE LENGTH=236
	Ghir-A02G015270	16.9117	2.17642	0.994875	0.00115707	0.0405712	AT4G39330.1	Symbols: ATCAD9	CAD9 | cinnamyl alcohol dehydrogenase 9 | chr4:18291268-18292772 FORWARD LENGTH=360
	Ghir-D04G013140	296.807	-0.538925	0.207641	0.00115889	0.0405712	AT3G09390.1	Symbols: MT2A	ATMT-K	ATMT-1 | metallothionein 2A | chr3:2889737-2890188 REVERSE LENGTH=81
	Ghir-D11G009610	14.671	2.40436	1.08256	0.00115743	0.0405712	AT4G00400.1	Symbols: GPAT8	AtGPAT8 | glycerol-3-phosphate acyltransferase 8 | chr4:174312-176734 REVERSE LENGTH=500
	Ghir-A11G014920	10.0843	-2.76042	1.25308	0.00116921	0.0408432	AT3G07270.1	Symbols: | GTP cyclohydrolase I | chr3:2315451-2317059 FORWARD LENGTH=466
	Ghir-A11G018740	96.4708	0.826443	0.353599	0.00118378	0.0412617	AT1G19910.1	Symbols: AVA-P2	AVA-2PE	ATVHA-C2 | ATPase	F0/V0 complex	subunit C protein | chr1:6913317-6914322 FORWARD LENGTH=165
	Ghir-A09G014150	63.9414	1.00147	0.448192	0.00121196	0.0421518	AT5G06390.1	Symbols: FLA17 | FASCICLIN-like arabinogalactan protein 17 precursor | chr5:1952939-1955047 FORWARD LENGTH=458
	Ghir-D11G023090	260.32	0.646606	0.263009	0.0012319	0.0427522	AT5G06720.1	Symbols: ATPA2	PA2 | peroxidase 2 | chr5:2077567-2078857 REVERSE LENGTH=335
	Ghir-D07G021450	15.1731	2.44983	1.12288	0.00123498	0.0427662	AT5G48540.1	Symbols: | receptor-like protein kinase-related family protein | chr5:19669096-19669887 REVERSE LENGTH=263
	Ghir-A05G000600	11.577	4.15415	1.51175	0.00125087	0.0432228	AT4G25830.1	Symbols: | Uncharacterised protein family (UPF0497) | chr4:13133727-13134790 FORWARD LENGTH=175
	Ghir-A03G020880	104.476	-0.797668	0.344361	0.00126398	0.0435813
	Ghir-A10G015540	66.974	-0.918808	0.411775	0.00128803	0.0443151	AT5G53300.1	Symbols: UBC10 | ubiquitin-conjugating enzyme 10 | chr5:21632802-21633989 REVERSE LENGTH=148
	Ghir-A01G022810	1841.14	0.389169	0.139904	0.00130875	0.0445738	AT1G20450.1	Symbols: LTI29	LTI45	ERD10 | Dehydrin family protein | chr1:7088235-7089107 REVERSE LENGTH=260
	Ghir-D06G019440	300.224	-0.527503	0.205464	0.00130646	0.0445738	AT5G22060.1	Symbols: ATJ2	J2 | DNAJ homologue 2 | chr5:7303798-7305668 REVERSE LENGTH=419
	Ghir-D08G004830	111.969	0.784281	0.337467	0.00130951	0.0445738	AT4G02380.1	Symbols: SAG21	AtLEA5 | senescence-associated gene 21 | chr4:1046414-1046807 REVERSE LENGTH=97
	Ghir-D12G010310	103.04	0.825881	0.359935	0.00130169	0.0445738	AT5G13450.1	Symbols: ATP5 | delta subunit of Mt ATP synthase | chr5:4310558-4311941 REVERSE LENGTH=238
	Ghir-D13G004360	172.045	0.683409	0.284074	0.00130294	0.0445738	AT2G15220.1	Symbols: | Plant basic secretory protein (BSP) family protein | chr2:6608689-6609366 FORWARD LENGTH=225
	Ghir-A11G018980	24.8084	1.54712	0.737594	0.0013211	0.0447772	AT4G36360.1	Symbols: BGAL3 | beta-galactosidase 3 | chr4:17176840-17181143 REVERSE LENGTH=856
	Ghir-D09G024910	98.0364	0.798657	0.345905	0.00132059	0.0447772	AT1G13950.1	Symbols: EIF-5A	ELF5A-1	ATELF5A-1	EIF5A | eukaryotic elongation factor 5A-1 | chr1:4773631-4774668 FORWARD LENGTH=158
	Ghir-A08G024260	172.094	0.70783	0.29874	0.00134083	0.0453495	AT1G33590.1	Symbols: | Leucine-rich repeat (LRR) family protein | chr1:12177788-12179221 FORWARD LENGTH=477
	Ghir-A08G023350	106.679	0.787011	0.341282	0.00134428	0.0453702	AT3G13610.1	Symbols: | 2-oxoglutarate (2OG) and Fe(II)-dependent oxygenase superfamily protein | chr3:4449448-4450616 FORWARD LENGTH=361
	Ghir-A05G023080	20.1592	1.78127	0.852425	0.00134932	0.0454443	AT1G34750.1	Symbols: | Protein phosphatase 2C family protein | chr1:12736386-12737727 REVERSE LENGTH=282
	Ghir-A06G001570	70.3045	0.916242	0.411646	0.00136416	0.0458473	AT2G26560.1	Symbols: PLP2	PLA IIA	PLA2A | phospholipase A 2A | chr2:11293912-11295708 REVERSE LENGTH=407
	Ghir-D13G002130	302.018	0.526454	0.206183	0.00138578	0.0464761	AT2G39700.1	Symbols: ATEXPA4	ATEXP4	ATHEXP ALPHA 1.6	EXPA4 | expansin A4 | chr2:16544246-16545434 REVERSE LENGTH=257
	Ghir-A05G016240	11.2957	3.18164	1.34782	0.00139087	0.046549	AT5G45950.1	Symbols: | GDSL-like Lipase/Acylhydrolase superfamily protein | chr5:18634155-18636512 FORWARD LENGTH=357
	Ghir-A11G025860	11.9617	2.77261	1.2319	0.00139825	0.046698
	Ghir-A03G010240	11.3884	4.10651	1.53314	0.00141232	0.0469723	AT1G17840.1	Symbols: WBC11	ABCG11	DSO	COF1	ATWBC11 | white-brown complex homolog protein 11 | chr1:6142870-6145894 FORWARD LENGTH=703
	Ghir-A11G017630	57.2935	1.00478	0.46413	0.00141235	0.0469723	AT5G17380.1	Symbols: | Thiamine pyrophosphate dependent pyruvate decarboxylase family protein | chr5:5724920-5726720 REVERSE LENGTH=572
	Ghir-D07G024050	43.5188	-1.19496	0.576486	0.00141787	0.0470581	AT5G40450.1	Symbols: | unknown protein; FUNCTIONS IN: molecular_function unknown; INVOLVED IN: biological_process unknown; LOCATED IN: chloroplast	plasma membrane; EXPRESSED IN: 24 plant structures; EXPRESSED DURING: 13 growth stages; Has 30201 Blast hits to 17322 proteins in 780 species: Archae - 12; Bacteria - 1396; Metazoa - 17338; Fungi - 3422; Plants - 5037; Viruses - 0; Other Eukaryotes - 2996 (source: NCBI BLink). | chr5:16184799-16195513 REVERSE LENGTH=2889
	Ghir-A04G013760	13.9268	2.31534	1.0836	0.00142236	0.0471091	AT4G35160.1	Symbols: | O-methyltransferase family protein | chr4:16730989-16732808 REVERSE LENGTH=382
	Ghir-A06G000990	132.023	0.783053	0.342762	0.0014259	0.0471284	AT4G36660.1	Symbols: | Protein of unknown function (DUF1195) | chr4:17285953-17287281 REVERSE LENGTH=179
	Ghir-A07G023120	62.9604	-0.945501	0.438122	0.00143743	0.0474115	AT3G28860.1	Symbols: ATMDR1	ATMDR11	PGP19	MDR11	MDR1	ATPGP19	ABCB19	ATABCB19 | ATP binding cassette subfamily B19 | chr3:10870287-10877286 REVERSE LENGTH=1252
	Ghir-D07G011440	60.7183	0.966281	0.444533	0.00144884	0.0476893	AT1G08200.1	Symbols: AXS2 | UDP-D-apiose/UDP-D-xylose synthase 2 | chr1:2574259-2576609 REVERSE LENGTH=389
	Ghir-A05G041560	13.1102	2.49731	1.16447	0.00145764	0.0478802	AT5G05270.1	Symbols: | Chalcone-flavanone isomerase family protein | chr5:1563492-1564827 FORWARD LENGTH=209
	Ghir-A08G022620	11.1022	4.09533	1.53124	0.00149374	0.0488649	AT3G04290.1	Symbols: ATLTL1	LTL1 | Li-tolerant lipase 1 | chr3:1133620-1136223 REVERSE LENGTH=366
	Ghir-D13G004650	340.579	0.506009	0.198222	0.0014927	0.0488649	AT3G19615.1	Symbols: | unknown protein; FUNCTIONS IN: molecular_function unknown; INVOLVED IN: biological_process unknown; LOCATED IN: cellular_component unknown; Has 10 Blast hits to 10 proteins in 5 species: Archae - 0; Bacteria - 0; Metazoa - 0; Fungi - 0; Plants - 10; Viruses - 0; Other Eukaryotes - 0 (source: NCBI BLink). | chr3:6815073-6815354 REVERSE LENGTH=93
	Ghir-D07G013730	25.4867	-1.42371	0.716147	0.0014979	0.0489008	AT2G32150.1	Symbols: | Haloacid dehalogenase-like hydrolase (HAD) superfamily protein | chr2:13659095-13660531 FORWARD LENGTH=263
	Ghir-A12G021800	57.9338	0.985183	0.460249	0.00151585	0.0493096	AT1G31910.1	Symbols: | GHMP kinase family protein | chr1:11459050-11461649 FORWARD LENGTH=505
	Ghir-D03G014790	48.095	1.07455	0.510403	0.0015166	0.0493096	AT5G60640.1	Symbols: ATPDIL1-4	PDI2	ATPDI2	PDIL1-4 | PDI-like 1-4 | chr5:24371141-24373993 REVERSE LENGTH=597
	Ghir-A11G007100	263.392	-0.566747	0.230544	0.00152089	0.0493487	AT3G27090.1	Symbols: | DCD (Development and Cell Death) domain protein | chr3:9990020-9991407 FORWARD LENGTH=296
	Ghir-A05G020050	69.4101	-0.930767	0.43288	0.00152938	0.0495233	AT1G65910.1	Symbols: anac028	NAC028 | NAC domain containing protein 28 | chr1:24520933-24524108 REVERSE LENGTH=631
	Ghir-A08G025420	131.43	0.705834	0.305283	0.00153641	0.0495501	AT1G65980.1	Symbols: TPX1 | thioredoxin-dependent peroxidase 1 | chr1:24559524-24560753 REVERSE LENGTH=162
	Ghir-D09G006030	33.8835	-1.23824	0.611495	0.00153446	0.0495501	AT5G26250.1	Symbols: | Major facilitator superfamily protein | chr5:9196758-9198681 FORWARD LENGTH=507
6HACI	Ghir-D10G012310	321.373	4.28202	0.400725	6.52419e-28	7.10158e-24	AT5G59320.1	Symbols: LTP3 | lipid transfer protein 3 | chr5:23929051-23929492 FORWARD LENGTH=115
	Ghir-A04G000730	87.1753	3.27075	0.506021	6.138e-12	3.3406e-08	AT5G55620.1	Symbols: | unknown protein; BEST Arabidopsis thaliana protein match is: unknown protein (TAIR:AT3G09950.1); Has 30201 Blast hits to 17322 proteins in 780 species: Archae - 12; Bacteria - 1396; Metazoa - 17338; Fungi - 3422; Plants - 5037; Viruses - 0; Other Eukaryotes - 2996 (source: NCBI BLink). | chr5:22530373-22530678 FORWARD LENGTH=101
	Ghir-D01G007580	68.6372	5.45364	0.829555	1.65245e-11	5.99564e-08
	Ghir-A10G015260	66.3613	4.84175	0.754607	2.45434e-11	6.67888e-08	AT2G38540.1	Symbols: LP1	LTP1	ATLTP1 | lipid transfer protein 1 | chr2:16130418-16130893 FORWARD LENGTH=118
	Ghir-D05G038790	53.3184	3.72456	0.666996	1.83941e-09	4.00439e-06	AT5G55620.1	Symbols: | unknown protein; BEST Arabidopsis thaliana protein match is: unknown protein (TAIR:AT3G09950.1); Has 30201 Blast hits to 17322 proteins in 780 species: Archae - 12; Bacteria - 1396; Metazoa - 17338; Fungi - 3422; Plants - 5037; Viruses - 0; Other Eukaryotes - 2996 (source: NCBI BLink). | chr5:22530373-22530678 FORWARD LENGTH=101
	Ghir-D02G017570	48.2703	3.24003	0.644056	2.77552e-08	5.03525e-05	AT1G68530.1	Symbols: CUT1	POP1	CER6	G2	KCS6 | 3-ketoacyl-CoA synthase 6 | chr1:25712881-25714733 REVERSE LENGTH=497
	Ghir-D03G015870	121.88	2.05121	0.451888	2.37298e-07	0.000368998	AT5G05340.1	Symbols: | Peroxidase superfamily protein | chr5:1579142-1580819 REVERSE LENGTH=324
	Ghir-A01G007270	32.3102	4.15951	0.940176	9.96523e-07	0.00135589
	Ghir-D11G030930	28.3336	-5.35045e-06	0.0014427	2.24388e-06	0.00271385
	Ghir-A13G018840	27.6738	3.90026	0.940604	3.27041e-06	0.00296654	AT1G09310.1	Symbols: | Protein of unknown function	DUF538 | chr1:3009109-3009648 FORWARD LENGTH=179
	Ghir-D09G021890	22.3157	7.28531	2.68066	3.05675e-06	0.00296654	AT3G08770.2	Symbols: LTP6 | lipid transfer protein 6 | chr3:2664330-2664784 REVERSE LENGTH=117
	Ghir-D09G023440	71.213	2.13155	0.536323	2.77653e-06	0.00296654
	Ghir-A08G022630	32.86	3.30404	0.847666	5.00261e-06	0.00418872	AT5G33370.1	Symbols: | GDSL-like Lipase/Acylhydrolase superfamily protein | chr5:12602773-12604670 REVERSE LENGTH=366
	Ghir-A04G013400	17.6102	6.84132	2.63902	8.76031e-06	0.00681114	AT4G38770.1	Symbols: PRP4	ATPRP4 | proline-rich protein 4 | chr4:18097009-18098448 REVERSE LENGTH=448
	Ghir-D05G013420	46.5023	2.37978	0.648566	9.90352e-06	0.00718665	AT3G16370.1	Symbols: | GDSL-like Lipase/Acylhydrolase superfamily protein | chr3:5556928-5558351 FORWARD LENGTH=353
	Ghir-A03G015850	28.7803	3.56751	0.956045	1.15245e-05	0.00784027	AT1G24020.1	Symbols: MLP423 | MLP-like protein 423 | chr1:8500653-8501458 REVERSE LENGTH=155
	Ghir-D04G010840	32.2248	2.64155	0.728821	1.39462e-05	0.0089297	AT3G52720.1	Symbols: CAH1	ATACA1	ACA1 | alpha carbonic anhydrase 1 | chr3:19538804-19541116 REVERSE LENGTH=284
	Ghir-A03G016310	19.7407	4.25648	1.1916	6.17569e-05	0.0373458	AT1G68530.1	Symbols: CUT1	POP1	CER6	G2	KCS6 | 3-ketoacyl-CoA synthase 6 | chr1:25712881-25714733 REVERSE LENGTH=497
	Ghir-D09G016440	30.2781	-4.97217e-06	0.0014427	6.56103e-05	0.0375878	AT3G53980.1	Symbols: | Bifunctional inhibitor/lipid-transfer protein/seed storage 2S albumin superfamily protein | chr3:19987760-19988203 REVERSE LENGTH=114
	Ghir-D13G019550	33.1436	2.24765	0.722527	7.26023e-05	0.0395138	AT1G56580.1	Symbols: SVB | Protein of unknown function	DUF538 | chr1:21198402-21198902 REVERSE LENGTH=166
	Ghir-D08G023520	23.0473	5.35621	1.45768	8.75182e-05	0.0453636	AT5G33370.1	Symbols: | GDSL-like Lipase/Acylhydrolase superfamily protein | chr5:12602773-12604670 REVERSE LENGTH=366
	Ghir-A01G015710	28.8336	2.61379	0.869611	0.000100849	0.0489859	AT4G38770.1	Symbols: PRP4	ATPRP4 | proline-rich protein 4 | chr4:18097009-18098448 REVERSE LENGTH=448
	Ghir-A02G004180	11.5609	5.91027	2.65229	0.000107433	0.0489859
	Ghir-D03G000750	11.0392	5.83612	2.62295	0.000108008	0.0489859	AT1G75900.1	Symbols: | GDSL-like Lipase/Acylhydrolase superfamily protein | chr1:28499179-28500943 FORWARD LENGTH=364
12HACI	Ghir-A02G002900	299.306	5.21132	0.387279	8.92113e-42	3.04032e-38	AT5G59310.1	Symbols: LTP4 | lipid transfer protein 4 | chr5:23925296-23925772 REVERSE LENGTH=112
	Ghir-D10G012310	264.497	6.29215	0.563909	3.60917e-29	6.15002e-26	AT5G59320.1	Symbols: LTP3 | lipid transfer protein 3 | chr5:23929051-23929492 FORWARD LENGTH=115
	Ghir-D09G018070	348.226	-2.60749	0.241492	2.69987e-28	3.06705e-25	AT1G68490.1	Symbols: | unknown protein; FUNCTIONS IN: molecular_function unknown; INVOLVED IN: biological_process unknown; LOCATED IN: chloroplast; EXPRESSED IN: 22 plant structures; EXPRESSED DURING: 13 growth stages; BEST Arabidopsis thaliana protein match is: unknown protein (TAIR:AT1G13390.2); Has 125 Blast hits to 125 proteins in 18 species: Archae - 0; Bacteria - 0; Metazoa - 0; Fungi - 0; Plants - 125…
	Ghir-A07G020260	149.477	5.44994	0.537103	1.96483e-24	1.67403e-21
	Ghir-A09G018560	143.369	-2.30293	0.290743	1.58255e-16	1.07867e-13	AT1G68490.1	Symbols: | unknown protein; FUNCTIONS IN: molecular_function unknown; INVOLVED IN: biological_process unknown; LOCATED IN: chloroplast; EXPRESSED IN: 22 plant structures; EXPRESSED DURING: 13 growth stages; BEST Arabidopsis thaliana protein match is: unknown protein (TAIR:AT1G13390.2); Has 125 Blast hits to 125 proteins in 18 species: Archae - 0; Bacteria - 0; Metazoa - 0; Fungi - 0; Plants - 125…
	Ghir-A10G016830	217.173	-2.17775	0.294313	9.34043e-15	5.30537e-12	AT4G02380.1	Symbols: SAG21	AtLEA5 | senescence-associated gene 21 | chr4:1046414-1046807 REVERSE LENGTH=97
	Ghir-D01G013270	48.3427	-3.40842	0.461668	1.21409e-14	5.91087e-12	AT3G57520.1	Symbols: AtSIP2	SIP2 | seed imbibition 2 | chr3:21288982-21292694 REVERSE LENGTH=773
	Ghir-A10G015260	84.0995	6.07617	0.846511	1.03893e-12	4.42585e-10	AT2G38540.1	Symbols: LP1	LTP1	ATLTP1 | lipid transfer protein 1 | chr2:16130418-16130893 FORWARD LENGTH=118
	Ghir-A02G016380	97.3395	2.41106	0.367195	2.83318e-12	1.07283e-09	AT5G65730.1	Symbols: XTH6 | xyloglucan endotransglucosylase/hydrolase 6 | chr5:26299080-26300290 FORWARD LENGTH=292
	Ghir-A04G013790	48.0926	-2.87074	0.438404	4.18504e-12	1.42626e-09	AT4G38400.1	Symbols: ATEXLA2	EXPL2	ATEXPL2	ATHEXP BETA 2.2	EXLA2 | expansin-like A2 | chr4:17978675-17979665 REVERSE LENGTH=265
	Ghir-D03G003200	58.2902	3.07385	0.494495	4.0662e-11	1.25978e-08	AT5G65730.1	Symbols: XTH6 | xyloglucan endotransglucosylase/hydrolase 6 | chr5:26299080-26300290 FORWARD LENGTH=292
	Ghir-D11G035770	30.4494	-3.58709	0.584053	7.13247e-11	2.02562e-08	AT2G36830.1	Symbols: GAMMA-TIP	TIP1;1	GAMMA-TIP1 | gamma tonoplast intrinsic protein | chr2:15445490-15446336 FORWARD LENGTH=251
	Ghir-A11G034930	39.7745	-2.77043	0.472495	2.77933e-10	7.28612e-08	AT2G36830.1	Symbols: GAMMA-TIP	TIP1;1	GAMMA-TIP1 | gamma tonoplast intrinsic protein | chr2:15445490-15446336 FORWARD LENGTH=251
	Ghir-A11G029080	194.677	-1.40185	0.250055	1.1673e-09	2.84154e-07	AT1G56220.3	Symbols: | Dormancy/auxin associated family protein | chr1:21043414-21044469 FORWARD LENGTH=140
	Ghir-D09G024160	35.0569	-2.71527	0.496391	3.18405e-09	7.23417e-07	AT5G49360.1	Symbols: BXL1	ATBXL1 | beta-xylosidase 1 | chr5:20012179-20016659 REVERSE LENGTH=774
	Ghir-A04G013330	273.593	-1.52317	0.288867	7.80959e-09	1.66344e-06
	Ghir-D09G023440	35.8898	3.75029	0.689762	8.3592e-09	1.67577e-06
	Ghir-A03G001340	52.0469	-2.43919	0.463318	9.96152e-09	1.88605e-06	AT4G17340.1	Symbols: TIP2;2	DELTA-TIP2 | tonoplast intrinsic protein 2;2 | chr4:9699318-9700250 FORWARD LENGTH=250
	Ghir-A02G000270	84.5263	-1.69317	0.328993	1.41308e-08	2.53462e-06	AT5G53300.1	Symbols: UBC10 | ubiquitin-conjugating enzyme 10 | chr5:21632802-21633989 REVERSE LENGTH=148
	Ghir-D01G006780	39.6122	-2.39589	0.466526	1.75023e-08	2.71126e-06	AT1G11530.1	Symbols: ATCXXS1	CXXS1 | C-terminal cysteine residue is changed to a serine 1 | chr1:3874518-3875311 FORWARD LENGTH=118
	Ghir-D02G004520	48.9385	5.74735	1.00866	1.68824e-08	2.71126e-06
	Ghir-D02G023640	20.7401	-4.67473	0.867828	1.60981e-08	2.71126e-06	AT2G17880.1	Symbols: | Chaperone DnaJ-domain superfamily protein | chr2:7767176-7767658 REVERSE LENGTH=160
	Ghir-D03G015870	44.5889	2.6508	0.523285	3.21638e-08	4.76584e-06	AT5G05340.1	Symbols: | Peroxidase superfamily protein | chr5:1579142-1580819 REVERSE LENGTH=324
	Ghir-D11G002600	223.068	-1.4105	0.285143	4.17066e-08	5.92234e-06	AT2G45180.1	Symbols: | Bifunctional inhibitor/lipid-transfer protein/seed storage 2S albumin superfamily protein | chr2:18626377-18626781 FORWARD LENGTH=134
	Ghir-A08G021320	28.5334	-2.6919	0.551711	4.86012e-08	6.18878e-06	AT2G30520.1	Symbols: RPT2 | Phototropic-responsive NPH3 family protein | chr2:13002920-13005573 REVERSE LENGTH=593
	Ghir-D01G020800	60.6372	-2.00198	0.406195	4.90308e-08	6.18878e-06	AT3G11690.1	Symbols: | unknown protein; FUNCTIONS IN: molecular_function unknown; INVOLVED IN: biological_process unknown; LOCATED IN: chloroplast; EXPRESSED IN: 24 plant structures; EXPRESSED DURING: 15 growth stages; BEST Arabidopsis thaliana protein match is: unknown protein (TAIR:AT5G06380.1); Has 84 Blast hits to 84 proteins in 12 species: Archae - 0; Bacteria - 0; Metazoa - 0; Fungi - 0; Plants - 84; V…
	Ghir-D02G000290	105.347	-1.52322	0.309202	4.65984e-08	6.18878e-06	AT5G53300.1	Symbols: UBC10 | ubiquitin-conjugating enzyme 10 | chr5:21632802-21633989 REVERSE LENGTH=148
	Ghir-D04G019890	25.668	-2.97109	0.608665	5.14263e-08	6.25932e-06	AT5G43260.1	Symbols: | chaperone protein dnaJ-related | chr5:17357693-17357986 REVERSE LENGTH=97
	Ghir-D10G026170	55.0627	-2.13029	0.437534	5.40605e-08	6.35305e-06	AT4G00430.1	Symbols: TMP-C	PIP1;4	PIP1E | plasma membrane intrinsic protein 1;4 | chr4:186143-187531 REVERSE LENGTH=287
	Ghir-D05G038790	30.3981	3.79757	0.760226	1.18382e-07	1.34482e-05	AT5G55620.1	Symbols: | unknown protein; BEST Arabidopsis thaliana protein match is: unknown protein (TAIR:AT3G09950.1); Has 30201 Blast hits to 17322 proteins in 780 species: Archae - 12; Bacteria - 1396; Metazoa - 17338; Fungi - 3422; Plants - 5037; Viruses - 0; Other Eukaryotes - 2996 (source: NCBI BLink). | chr5:22530373-22530678 FORWARD LENGTH=101
	Ghir-A01G019320	58.2909	-2.06269	0.436695	1.41213e-07	1.50391e-05	AT3G11690.1	Symbols: | unknown protein; FUNCTIONS IN: molecular_function unknown; INVOLVED IN: biological_process unknown; LOCATED IN: chloroplast; EXPRESSED IN: 24 plant structures; EXPRESSED DURING: 15 growth stages; BEST Arabidopsis thaliana protein match is: unknown protein (TAIR:AT5G06380.1); Has 84 Blast hits to 84 proteins in 12 species: Archae - 0; Bacteria - 0; Metazoa - 0; Fungi - 0; Plants - 84; V…
	Ghir-D13G015420	73.7617	-1.63542	0.347859	1.37826e-07	1.50391e-05	AT1G54290.1	Symbols: | Translation initiation factor SUI1 family protein | chr1:20268710-20269390 REVERSE LENGTH=113
	Ghir-A12G000540	105.44	1.51921	0.328615	2.05339e-07	2.12059e-05	AT1G03220.1	Symbols: | Eukaryotic aspartyl protease family protein | chr1:787143-788444 FORWARD LENGTH=433
	Ghir-D10G012300	62.823	6.91518	1.32539	2.31821e-07	2.32366e-05	AT2G38540.1	Symbols: LP1	LTP1	ATLTP1 | lipid transfer protein 1 | chr2:16130418-16130893 FORWARD LENGTH=118
	Ghir-D11G029230	189.456	-1.35038	0.293513	2.45495e-07	2.39042e-05	AT1G56220.3	Symbols: | Dormancy/auxin associated family protein | chr1:21043414-21044469 FORWARD LENGTH=140
	Ghir-A11G033230	84.7962	1.64621	0.360128	2.69498e-07	2.55125e-05	AT1G31812.1	Symbols: ACBP6	ACBP | acyl-CoA-binding protein 6 | chr1:11411132-11412099 REVERSE LENGTH=92
	Ghir-A02G002020	81.3038	-1.57265	0.347233	3.31896e-07	3.05703e-05	AT3G23730.1	Symbols: XTH16 | xyloglucan endotransglucosylase/hydrolase 16 | chr3:8550222-8551248 FORWARD LENGTH=291
	Ghir-A10G012380	27.0372	3.595	0.758028	3.91103e-07	3.50758e-05	AT5G13930.1	Symbols: CHS	TT4	ATCHS | Chalcone and stilbene synthase family protein | chr5:4488762-4490035 FORWARD LENGTH=395
	Ghir-D07G020420	37.326	5.26202	1.06644	4.34878e-07	3.80016e-05
	Ghir-D05G013640	37.8117	-2.04368	0.462758	4.91804e-07	4.19017e-05	AT3G13750.1	Symbols: BGAL1 | beta galactosidase 1 | chr3:4511192-4515756 FORWARD LENGTH=847
	Ghir-D11G011200	22.9831	-2.61468	0.59725	6.21321e-07	5.16454e-05	AT1G48300.1	Symbols: | unknown protein; FUNCTIONS IN: molecular_function unknown; INVOLVED IN: biological_process unknown; LOCATED IN: endomembrane system; EXPRESSED IN: 24 plant structures; EXPRESSED DURING: 15 growth stages; Has 96 Blast hits to 87 proteins in 37 species: Archae - 0; Bacteria - 2; Metazoa - 12; Fungi - 2; Plants - 65; Viruses - 0; Other Eukaryotes - 15 (source: NCBI BLink). | chr1:17847391…
	Ghir-D04G018220	31.4385	-2.3208	0.525532	6.40875e-07	5.20025e-05	AT4G38400.1	Symbols: ATEXLA2	EXPL2	ATEXPL2	ATHEXP BETA 2.2	EXLA2 | expansin-like A2 | chr4:17978675-17979665 REVERSE LENGTH=265
	Ghir-A08G022630	27.8856	4.26958	0.913781	7.62681e-07	5.90731e-05	AT5G33370.1	Symbols: | GDSL-like Lipase/Acylhydrolase superfamily protein | chr5:12602773-12604670 REVERSE LENGTH=366
	Ghir-D10G018270	18.2379	-3.29669	0.74077	7.49871e-07	5.90731e-05	AT4G02380.1	Symbols: SAG21	AtLEA5 | senescence-associated gene 21 | chr4:1046414-1046807 REVERSE LENGTH=97
	Ghir-A04G000730	29.2178	2.83864	0.63451	7.86143e-07	5.95372e-05	AT5G55620.1	Symbols: | unknown protein; BEST Arabidopsis thaliana protein match is: unknown protein (TAIR:AT3G09950.1); Has 30201 Blast hits to 17322 proteins in 780 species: Archae - 12; Bacteria - 1396; Metazoa - 17338; Fungi - 3422; Plants - 5037; Viruses - 0; Other Eukaryotes - 2996 (source: NCBI BLink). | chr5:22530373-22530678 FORWARD LENGTH=101
	Ghir-D02G021590	69.084	-1.56871	0.36437	8.85791e-07	6.56255e-05	AT2G23090.1	Symbols: | Uncharacterised protein family SERF | chr2:9829657-9830274 REVERSE LENGTH=78
	Ghir-A13G012560	28.2424	-2.2569	0.526544	9.49376e-07	6.88398e-05	AT1G72160.1	Symbols: | Sec14p-like phosphatidylinositol transfer family protein | chr1:27153823-27155609 REVERSE LENGTH=490
	Ghir-A03G022170	14.9627	-4.54448	0.983804	1.03997e-06	7.38382e-05	AT4G36040.1	Symbols: | Chaperone DnaJ-domain superfamily protein | chr4:17049708-17050193 REVERSE LENGTH=161
	Ghir-A13G014740	59.1489	-1.59697	0.378219	1.27109e-06	8.84056e-05	AT1G54290.1	Symbols: | Translation initiation factor SUI1 family protein | chr1:20268710-20269390 REVERSE LENGTH=113
	Ghir-A01G010260	40.6271	-1.83247	0.440179	1.53565e-06	0.00010467	AT1G19530.1	Symbols: | unknown protein; FUNCTIONS IN: molecular_function unknown; INVOLVED IN: N-terminal protein myristoylation	anaerobic respiration; LOCATED IN: cellular_component unknown; EXPRESSED IN: leaf apex	inflorescence meristem	hypocotyl	root	flower; EXPRESSED DURING: petal differentiation and expansion stage; Has 47 Blast hits to 47 proteins in 13 species: Archae - 0; Bacteria - 0; Metazoa - 0; Fungi - 0; Plants - 47; Viruses - 0; Other Eukaryotes - 0 (source: NCBI BLink). | chr1:6763976-6764686 FORWARD LENGTH=117
	Ghir-D02G022320	64.4949	-1.57341	0.380279	1.82981e-06	0.000122274
	Ghir-A09G022640	19.656	7.00393	2.5596	1.99872e-06	0.000130993	AT3G08770.2	Symbols: LTP6 | lipid transfer protein 6 | chr3:2664330-2664784 REVERSE LENGTH=117
	Ghir-A03G015850	32.6459	7.76418	2.7958	2.11912e-06	0.000136263	AT1G24020.1	Symbols: MLP423 | MLP-like protein 423 | chr1:8500653-8501458 REVERSE LENGTH=155
	Ghir-A04G013400	19.4449	6.9581	2.56847	2.65935e-06	0.000164783	AT4G38770.1	Symbols: PRP4	ATPRP4 | proline-rich protein 4 | chr4:18097009-18098448 REVERSE LENGTH=448
	Ghir-D01G007580	19.1887	6.94242	2.56204	2.616e-06	0.000164783
	Ghir-A07G002460	20.4243	-2.65879	0.654763	2.85671e-06	0.000173851	AT2G19810.1	Symbols: | CCCH-type zinc finger family protein | chr2:8550419-8551498 FORWARD LENGTH=359
	Ghir-D10G018920	73.3347	-3.12603	0.805503	4.45007e-06	0.000266067	AT5G49360.1	Symbols: BXL1	ATBXL1 | beta-xylosidase 1 | chr5:20012179-20016659 REVERSE LENGTH=774
	Ghir-D08G000170	13.7369	-3.94944	0.966707	4.98861e-06	0.000293124	AT5G60660.1	Symbols: PIP2F	PIP2;4 | plasma membrane intrinsic protein 2;4 | chr5:24375673-24376939 REVERSE LENGTH=291
	Ghir-D02G017570	23.6534	4.55265	1.04362	5.8987e-06	0.000330731	AT1G68530.1	Symbols: CUT1	POP1	CER6	G2	KCS6 | 3-ketoacyl-CoA synthase 6 | chr1:25712881-25714733 REVERSE LENGTH=497
	Ghir-D04G018730	219.387	1.02862	0.262467	5.83931e-06	0.000330731	AT2G16060.1	Symbols: GLB1	AHB1	ARATH GLB1	NSHB1	ATGLB1	HB1 | hemoglobin 1 | chr2:6982782-6983522 REVERSE LENGTH=160
	Ghir-D09G021880	27.6892	2.84779	0.719003	5.91977e-06	0.000330731	AT2G38540.1	Symbols: LP1	LTP1	ATLTP1 | lipid transfer protein 1 | chr2:16130418-16130893 FORWARD LENGTH=118
	Ghir-D08G023520	25.8042	7.29282	2.78424	8.46334e-06	0.000465211	AT5G33370.1	Symbols: | GDSL-like Lipase/Acylhydrolase superfamily protein | chr5:12602773-12604670 REVERSE LENGTH=366
	Ghir-A10G023700	51.7616	-1.68346	0.446023	8.76465e-06	0.000474126	AT4G00430.1	Symbols: TMP-C	PIP1;4	PIP1E | plasma membrane intrinsic protein 1;4 | chr4:186143-187531 REVERSE LENGTH=287
	Ghir-D04G015520	236.523	0.956166	0.250261	8.98815e-06	0.000478619
	Ghir-D05G017420	383.739	-1.05914	0.28042	9.38928e-06	0.000492287	AT4G21960.1	Symbols: PRXR1 | Peroxidase superfamily protein | chr4:11646613-11648312 REVERSE LENGTH=330
	Ghir-A01G003520	21.4182	4.40385	1.04498	1.06203e-05	0.000548395	AT1G17200.1	Symbols: | Uncharacterised protein family (UPF0497) | chr1:5878493-5879871 FORWARD LENGTH=204
	Ghir-A06G019630	21.8063	-2.18892	0.596904	1.21167e-05	0.000616326	AT2G34770.1	Symbols: FAH1	ATFAH1 | fatty acid hydroxylase 1 | chr2:14666776-14668061 FORWARD LENGTH=237
	Ghir-D02G003280	111.608	4.52276	1.28653	1.30262e-05	0.000652842	AT5G59310.1	Symbols: LTP4 | lipid transfer protein 4 | chr5:23925296-23925772 REVERSE LENGTH=112
	Ghir-A09G024960	18.2939	-2.44904	0.677325	1.34255e-05	0.000663105	AT5G49360.1	Symbols: BXL1	ATBXL1 | beta-xylosidase 1 | chr5:20012179-20016659 REVERSE LENGTH=774
	Ghir-A05G039690	20.2966	-2.30242	0.633688	1.57558e-05	0.000767082	AT5G64040.2	Symbols: PSAN | photosystem I reaction center subunit PSI-N	chloroplast	putative / PSI-N	putative (PSAN) | chr5:25628690-25629409 REVERSE LENGTH=181
	Ghir-D03G006170	112.48	-1.10357	0.305336	1.65751e-05	0.000795604	AT3G16240.1	Symbols: DELTA-TIP	TIP2;1	DELTA-TIP1	AQP1	ATTIP2;1 | delta tonoplast integral protein | chr3:5505534-5506788 FORWARD LENGTH=250
	Ghir-A07G005920	12.7733	-5.49531	1.40061	1.69264e-05	0.000801182	AT5G03860.1	Symbols: MLS | malate synthase | chr5:1032276-1034527 REVERSE LENGTH=562
	Ghir-D11G023820	14.075	6.3078	2.52941	1.71956e-05	0.000802775	AT1G10370.1	Symbols: GST30	ATGSTU17	GST30B	ERD9 | Glutathione S-transferase family protein | chr1:3397274-3398273 REVERSE LENGTH=227
	Ghir-D04G017430	82.9975	1.35446	0.382745	1.98734e-05	0.000915252	AT4G34050.1	Symbols: CCoAOMT1 | S-adenosyl-L-methionine-dependent methyltransferases superfamily protein | chr4:16310844-16311973 FORWARD LENGTH=259
	Ghir-A02G004180	12.9449	6.17007	2.4906	2.0272e-05	0.000921158
	Ghir-A01G015710	12.7088	6.13085	2.5034	2.38914e-05	0.00107134	AT4G38770.1	Symbols: PRP4	ATPRP4 | proline-rich protein 4 | chr4:18097009-18098448 REVERSE LENGTH=448
	Ghir-D11G004620	12.8397	-3.02811	0.847453	2.53221e-05	0.00112075	AT4G36130.1	Symbols: | Ribosomal protein L2 family | chr4:17097613-17098656 FORWARD LENGTH=258
	Ghir-A01G007270	12.4776	6.07087	2.51051	3.00468e-05	0.00131282
	Ghir-A13G010600	64.134	1.42089	0.412549	3.19162e-05	0.00137684
	Ghir-D05G019060	28.4867	-0.17689	0.352112	3.55736e-05	0.00151544	AT1G75750.1	Symbols: GASA1 | GAST1 protein homolog 1 | chr1:28441813-28442284 REVERSE LENGTH=98
	Ghir-D10G017820	20.5766	2.72405	0.779112	3.7188e-05	0.00156465	AT4G15630.1	Symbols: | Uncharacterised protein family (UPF0497) | chr4:8917527-8918683 FORWARD LENGTH=190
	Ghir-A09G010440	26.599	2.10989	0.618092	3.84669e-05	0.00159872	AT2G27730.1	Symbols: | copper ion binding | chr2:11820056-11820867 REVERSE LENGTH=113
	Ghir-D01G014130	18.434	4.08617	1.08763	4.68959e-05	0.00192556	AT1G24020.1	Symbols: MLP423 | MLP-like protein 423 | chr1:8500653-8501458 REVERSE LENGTH=155
	Ghir-D09G021890	10.7248	5.8201	2.47736	4.84051e-05	0.00196386	AT3G08770.2	Symbols: LTP6 | lipid transfer protein 6 | chr3:2664330-2664784 REVERSE LENGTH=117
	Ghir-A02G008900	26.3547	2.06103	0.625106	5.46586e-05	0.00219149	AT5G48810.1	Symbols: ATB5-B	B5 #3	ATCB5-D	CB5-D | cytochrome B5 isoform D | chr5:19789249-19790180 REVERSE LENGTH=140
	Ghir-D05G014060	21.4562	-2.10122	0.647455	5.71083e-05	0.00226308	AT1G54070.1	Symbols: | Dormancy/auxin associated family protein | chr1:20182683-20183242 FORWARD LENGTH=123
	Ghir-A08G020550	59.9711	1.37068	0.42462	6.89085e-05	0.00269931	AT1G07890.3	Symbols: APX1	MEE6	CS1	ATAPX1	ATAPX01 | ascorbate peroxidase 1 | chr1:2438005-2439435 FORWARD LENGTH=250
	Ghir-D07G007690	94.4272	-1.01331	0.323723	9.67485e-05	0.00370471	AT1G13950.1	Symbols: EIF-5A	ELF5A-1	ATELF5A-1	EIF5A | eukaryotic elongation factor 5A-1 | chr1:4773631-4774668 FORWARD LENGTH=158
	Ghir-D12G008060	36.0707	1.70848	0.544951	9.63323e-05	0.00370471	AT4G37990.1	Symbols: ELI3-2	ELI3	ATCAD8	CAD-B2 | elicitor-activated gene 3-2 | chr4:17855964-17857388 FORWARD LENGTH=359
	Ghir-D09G016440	10.7655	-3.19523	1.05558	0.000111611	0.00422635	AT3G53980.1	Symbols: | Bifunctional inhibitor/lipid-transfer protein/seed storage 2S albumin superfamily protein | chr3:19987760-19988203 REVERSE LENGTH=114
	Ghir-A11G001540	31.8837	1.69332	0.555952	0.000112937	0.00422957	AT4G27740.1	Symbols: | Yippee family putative zinc-binding protein | chr4:13839148-13839616 FORWARD LENGTH=105
	Ghir-A10G017410	209.987	-0.809745	0.256539	0.000116736	0.00428242	AT1G24020.1	Symbols: MLP423 | MLP-like protein 423 | chr1:8500653-8501458 REVERSE LENGTH=155
	Ghir-A11G005510	18.7495	4.91296	1.34758	0.000116862	0.00428242	AT4G37800.1	Symbols: XTH7 | xyloglucan endotransglucosylase/hydrolase 7 | chr4:17775703-17777372 REVERSE LENGTH=293
	Ghir-A01G013060	19.4023	4.92361	1.38242	0.000133215	0.0047316	AT1G24020.1	Symbols: MLP423 | MLP-like protein 423 | chr1:8500653-8501458 REVERSE LENGTH=155
	Ghir-A11G024840	72.5381	-1.06637	0.353183	0.000133285	0.0047316
	Ghir-A12G019960	17.0034	-2.1449	0.740388	0.000131146	0.0047316
	Ghir-A05G038920	20.4846	-1.91667	0.645942	0.000145213	0.00510193
	Ghir-D07G007160	21.5253	-1.76338	0.601863	0.000147273	0.0051215	AT3G01470.1	Symbols: ATHB-1	ATHB1	HD-ZIP-1	HAT5	HB-1 | homeobox 1 | chr3:182648-184034 REVERSE LENGTH=272
	Ghir-D10G015380	20.0986	2.23977	0.739775	0.000150472	0.00517988	AT5G13930.1	Symbols: CHS	TT4	ATCHS | Chalcone and stilbene synthase family protein | chr5:4488762-4490035 FORWARD LENGTH=395
	Ghir-D07G007680	12.4474	-2.45736	0.842116	0.000161752	0.0055125	AT3G25400.1	Symbols: | CONTAINS InterPro DOMAIN/s: NTP Pyrophosphohydrolase MazG-related	RS21-C6 (InterPro:IPR011394)	EAR (InterPro:IPR009039)	NTP pyrophosphohydrolase MazG	putative catalytic core (InterPro:IPR004518); Has 1123 Blast hits to 1121 proteins in 452 species: Archae - 22; Bacteria - 753; Metazoa - 81; Fungi - 3; Plants - 83; Viruses - 0; Other Eukaryotes - 181 (source: NCBI BLink). | chr3:9213236-9214144 FORWARD LENGTH=141
	Ghir-D09G005970	32.5543	-1.47192	0.509929	0.000166617	0.0056221	AT5G19140.1	Symbols: ATAILP1	AILP1 | Aluminium induced protein with YGL and LRDR motifs | chr5:6423398-6425785 FORWARD LENGTH=234
	Ghir-D13G019760	81.395	-1.03893	0.353599	0.000181548	0.00606583	AT3G05890.1	Symbols: RCI2B | Low temperature and salt responsive protein family | chr3:1758179-1758452 REVERSE LENGTH=54
	Ghir-D06G000680	28.7877	1.74551	0.60183	0.000188318	0.00623093	AT5G42800.1	Symbols: DFR	TT3	M318 | dihydroflavonol 4-reductase | chr5:17164296-17165864 REVERSE LENGTH=382
	Ghir-A03G011640	27.1549	1.78232	0.616855	0.000205259	0.00672619	AT2G03440.1	Symbols: NRP1	ATNRP1 | nodulin-related protein 1 | chr2:1039409-1039972 REVERSE LENGTH=187
	Ghir-A03G021120	23.9458	1.77909	0.632866	0.000266664	0.00865514	AT1G60950.1	Symbols: FED A	ATFD2 | 2Fe-2S ferredoxin-like superfamily protein | chr1:22444565-22445011 FORWARD LENGTH=148
	Ghir-D02G003050	14.0494	3.62287	1.14577	0.000273823	0.00880367	AT5G13930.1	Symbols: CHS	TT4	ATCHS | Chalcone and stilbene synthase family protein | chr5:4488762-4490035 FORWARD LENGTH=395
	Ghir-D13G021500	11.2308	-2.58263	0.926257	0.000296216	0.00943462	AT2G19570.1	Symbols: CDA1	AT-CDA1	DESZ | cytidine deaminase 1 | chr2:8470598-8471503 REVERSE LENGTH=301
	Ghir-D08G024670	99.2463	0.93835	0.334696	0.000299785	0.00945987	AT3G02780.1	Symbols: IPP2	IPIAT1	IDI2 | isopentenyl pyrophosphate:dimethylallyl pyrophosphate isomerase 2 | chr3:602578-604648 REVERSE LENGTH=284
	Ghir-A01G021580	74.8756	1.09364	0.396077	0.000316857	0.00956115	AT3G09390.1	Symbols: MT2A	ATMT-K	ATMT-1 | metallothionein 2A | chr3:2889737-2890188 REVERSE LENGTH=81
	Ghir-A11G002010	10.8923	-2.4816	0.934287	0.000318617	0.00956115
	Ghir-A11G020840	17.0185	6.10467	3.01691	0.000308835	0.00956115	AT1G10370.1	Symbols: GST30	ATGSTU17	GST30B	ERD9 | Glutathione S-transferase family protein | chr1:3397274-3398273 REVERSE LENGTH=227
	Ghir-D01G002530	17.6361	2.16997	0.78057	0.000317239	0.00956115	AT3G23510.1	Symbols: | Cyclopropane-fatty-acyl-phospholipid synthase | chr3:8428071-8433159 FORWARD LENGTH=867
	Ghir-D04G010840	13.3728	3.47457	1.12324	0.000319827	0.00956115	AT3G52720.1	Symbols: CAH1	ATACA1	ACA1 | alpha carbonic anhydrase 1 | chr3:19538804-19541116 REVERSE LENGTH=284
	Ghir-D08G025150	15.0857	4.56016	1.36597	0.000308089	0.00956115	AT1G33590.1	Symbols: | Leucine-rich repeat (LRR) family protein | chr1:12177788-12179221 FORWARD LENGTH=477
	Ghir-A05G024790	221.385	0.764056	0.268475	0.000337487	0.0100014
	Ghir-A07G003400	25.8635	-1.58095	0.593894	0.000345914	0.0101627	AT4G32150.1	Symbols: VAMP711	ATVAMP711 | vesicle-associated membrane protein 711 | chr4:15526407-15527651 REVERSE LENGTH=219
	Ghir-A09G022630	14.0867	2.96254	1.03525	0.000382501	0.0110472	AT2G38540.1	Symbols: LP1	LTP1	ATLTP1 | lipid transfer protein 1 | chr2:16130418-16130893 FORWARD LENGTH=118
	Ghir-A11G012580	17.195	2.1549	0.787641	0.000381743	0.0110472
	Ghir-D06G014450	72.6222	-0.973308	0.362463	0.00039396	0.0112825	AT1G28330.5	Symbols: DYL1 | dormancy-associated protein-like 1 | chr1:9934252-9935216 REVERSE LENGTH=159
	Ghir-D02G000550	35.171	-1.30584	0.499014	0.000398934	0.0113297	AT3G51730.1	Symbols: | saposin B domain-containing protein | chr3:19186970-19188436 FORWARD LENGTH=213
	Ghir-A13G004310	12.2164	-2.16287	0.849209	0.000413459	0.0116452
	Ghir-A12G022210	19.8008	-1.62492	0.635213	0.000417327	0.0116578	AT1G32540.1	Symbols: LOL1 | lsd one like 1 | chr1:11768253-11769591 FORWARD LENGTH=187
	Ghir-A08G001920	28.1328	-1.37487	0.537468	0.000426394	0.0118142	AT3G13460.1	Symbols: ECT2 | evolutionarily conserved C-terminal region 2 | chr3:4385274-4388220 REVERSE LENGTH=667
	Ghir-A04G015170	15.9248	-1.81766	0.723511	0.000450456	0.0123803	AT5G43260.1	Symbols: | chaperone protein dnaJ-related | chr5:17357693-17357986 REVERSE LENGTH=97
	Ghir-A04G011170	193.638	0.725643	0.265732	0.000500416	0.013612
	Ghir-A11G030390	49.2163	-1.07601	0.421182	0.000503259	0.013612	AT1G54290.1	Symbols: | Translation initiation factor SUI1 family protein | chr1:20268710-20269390 REVERSE LENGTH=113
	Ghir-D04G017770	18.1286	5.9985	3.22025	0.000557061	0.0149485	AT4G38770.1	Symbols: PRP4	ATPRP4 | proline-rich protein 4 | chr4:18097009-18098448 REVERSE LENGTH=448
	Ghir-D01G023120	86.4745	0.910696	0.353284	0.00057698	0.0153621	AT3G09390.1	Symbols: MT2A	ATMT-K	ATMT-1 | metallothionein 2A | chr3:2889737-2890188 REVERSE LENGTH=81
	Ghir-A08G011130	20.0398	1.80253	0.719552	0.000597059	0.0157735	AT1G64390.1	Symbols: AtGH9C2	GH9C2 | glycosyl hydrolase 9C2 | chr1:23911329-23914642 FORWARD LENGTH=620
	Ghir-A05G010560	21.5928	-1.50254	0.61787	0.000605177	0.0157739	AT5G60660.1	Symbols: PIP2F	PIP2;4 | plasma membrane intrinsic protein 2;4 | chr5:24375673-24376939 REVERSE LENGTH=291
	Ghir-D12G009450	32.3919	-1.30313	0.535679	0.000606334	0.0157739	AT5G67070.1	Symbols: RALFL34 | ralf-like 34 | chr5:26768120-26768509 FORWARD LENGTH=129
	Ghir-A13G018840	21.1977	0.0625458	0.248293	0.000635482	0.016407	AT1G09310.1	Symbols: | Protein of unknown function	DUF538 | chr1:3009109-3009648 FORWARD LENGTH=179
	Ghir-A13G023470	83.199	0.909964	0.359354	0.000671935	0.0172177	AT3G44190.1	Symbols: | FAD/NAD(P)-binding oxidoreductase family protein | chr3:15902004-15903402 REVERSE LENGTH=367
	Ghir-A03G005740	27.5727	1.53485	0.646891	0.000720547	0.0183255	AT4G37300.1	Symbols: MEE59 | maternal effect embryo arrest 59 | chr4:17554805-17555498 FORWARD LENGTH=173
	Ghir-D06G014920	11.7011	3.27313	1.16408	0.0007619	0.0192337	AT1G09850.1	Symbols: XBCP3 | xylem bark cysteine peptidase 3 | chr1:3201848-3203875 FORWARD LENGTH=437
	Ghir-A08G012350	17.215	1.87642	0.775108	0.00077703	0.0194715	AT4G11150.1	Symbols: TUF	emb2448	TUFF	VHA-E1 | vacuolar ATP synthase subunit E1 | chr4:6800091-6801696 FORWARD LENGTH=230
	Ghir-A02G000570	30.5977	-1.2077	0.523237	0.000834872	0.0207682	AT3G51730.1	Symbols: | saposin B domain-containing protein | chr3:19186970-19188436 FORWARD LENGTH=213
	Ghir-D02G000300	132.033	-0.734815	0.291473	0.000841834	0.0207896	AT5G53300.1	Symbols: UBC10 | ubiquitin-conjugating enzyme 10 | chr5:21632802-21633989 REVERSE LENGTH=148
	Ghir-D02G005570	134.899	0.7527	0.300414	0.000866226	0.0212381	AT1G24020.1	Symbols: MLP423 | MLP-like protein 423 | chr1:8500653-8501458 REVERSE LENGTH=155
	Ghir-D05G013420	11.8929	4.06195	1.39635	0.000878844	0.0213936	AT3G16370.1	Symbols: | GDSL-like Lipase/Acylhydrolase superfamily protein | chr3:5556928-5558351 FORWARD LENGTH=353
	Ghir-A09G013500	56.7077	1.07787	0.459904	0.000894586	0.0215936	AT5G06860.1	Symbols: PGIP1	ATPGIP1 | polygalacturonase inhibiting protein 1 | chr5:2132373-2133434 FORWARD LENGTH=330
	Ghir-A11G011240	11.029	-2.09601	0.969873	0.000899732	0.0215936	AT1G48300.1	Symbols: | unknown protein; FUNCTIONS IN: molecular_function unknown; INVOLVED IN: biological_process unknown; LOCATED IN: endomembrane system; EXPRESSED IN: 24 plant structures; EXPRESSED DURING: 15 growth stages; Has 96 Blast hits to 87 proteins in 37 species: Archae - 0; Bacteria - 2; Metazoa - 12; Fungi - 2; Plants - 65; Viruses - 0; Other Eukaryotes - 15 (source: NCBI BLink). | chr1:17847391…
	Ghir-D12G020110	14.6926	2.06122	0.859081	0.000927083	0.0220944	AT1G67750.1	Symbols: | Pectate lyase family protein | chr1:25401660-25403165 FORWARD LENGTH=408
	Ghir-D11G005460	11.5212	4.0059	1.39856	0.000982907	0.0232621	AT4G37800.1	Symbols: XTH7 | xyloglucan endotransglucosylase/hydrolase 7 | chr4:17775703-17777372 REVERSE LENGTH=293
	Ghir-A04G002030	50.6374	-1.01222	0.446863	0.0010122	0.0237901	AT1G54290.1	Symbols: | Translation initiation factor SUI1 family protein | chr1:20268710-20269390 REVERSE LENGTH=113
	Ghir-D07G004980	11.6299	-1.92502	0.91385	0.00108104	0.0252342	AT5G51190.1	Symbols: | Integrase-type DNA-binding superfamily protein | chr5:20800708-20801373 REVERSE LENGTH=221
	Ghir-A03G005520	37.5345	-1.05478	0.479102	0.00119837	0.0277826	AT3G53990.1	Symbols: | Adenine nucleotide alpha hydrolases-like superfamily protein | chr3:19989658-19991019 REVERSE LENGTH=160
	Ghir-A08G019730	25.4993	-1.24499	0.581565	0.00124977	0.0287785	AT2G30570.1	Symbols: PSBW | photosystem II reaction center W | chr2:13019326-13020053 REVERSE LENGTH=133
	Ghir-A03G016310	10.7828	3.87633	1.40996	0.00127866	0.0291636	AT1G68530.1	Symbols: CUT1	POP1	CER6	G2	KCS6 | 3-ketoacyl-CoA synthase 6 | chr1:25712881-25714733 REVERSE LENGTH=497
	Ghir-D10G015360	10.5629	3.0346	1.19019	0.00128361	0.0291636	AT5G13930.1	Symbols: CHS	TT4	ATCHS | Chalcone and stilbene synthase family protein | chr5:4488762-4490035 FORWARD LENGTH=395
	Ghir-D09G016460	434.695	0.54351	0.21459	0.0013516	0.0305051	AT3G09270.1	Symbols: ATGSTU8	GSTU8 | glutathione S-transferase TAU 8 | chr3:2848407-2849226 REVERSE LENGTH=224
	Ghir-D05G005220	22.8051	0.0473753	0.242962	0.0014111	0.0316384	AT5G25610.1	Symbols: RD22	ATRD22 | BURP domain-containing protein | chr5:8914498-8916684 REVERSE LENGTH=392
	Ghir-A13G018720	17.5197	-1.4653	0.729271	0.00156492	0.0341579	AT3G05700.1	Symbols: | Drought-responsive family protein | chr3:1682432-1684323 REVERSE LENGTH=223
	Ghir-D03G006940	183.505	1.65018	0.880827	0.00154645	0.0341579	AT5G11420.1	Symbols: | Protein of unknown function	DUF642 | chr5:3644655-3646991 FORWARD LENGTH=366
	Ghir-D03G014820	37.6665	-1.05531	0.506878	0.00157359	0.0341579	AT5G60660.1	Symbols: PIP2F	PIP2;4 | plasma membrane intrinsic protein 2;4 | chr5:24375673-24376939 REVERSE LENGTH=291
	Ghir-D05G039890	9.52553	-2.02835	1.01251	0.00155146	0.0341579	AT5G59080.1	Symbols: | unknown protein; FUNCTIONS IN: molecular_function unknown; INVOLVED IN: response to oxidative stress; LOCATED IN: chloroplast; EXPRESSED IN: 18 plant structures; EXPRESSED DURING: 9 growth stages; BEST Arabidopsis thaliana protein match is: unknown protein (TAIR:AT3G46880.1); Has 1807 Blast hits to 1807 proteins in 277 species: Archae - 0; Bacteria - 0; Metazoa - 736; Fungi - 347; Plan…
	Ghir-D06G001230	10.8733	2.56606	1.09462	0.00156021	0.0341579	AT4G31940.1	Symbols: CYP82C4 | cytochrome P450	family 82	subfamily C	polypeptide 4 | chr4:15452040-15453966 FORWARD LENGTH=524
	Ghir-A12G002620	13.3595	-1.61274	0.827186	0.00161411	0.0348158	AT2G15890.1	Symbols: MEE14 | maternal effect embryo arrest 14 | chr2:6921196-6921978 REVERSE LENGTH=203
	Ghir-A11G007100	44.829	-0.948658	0.455611	0.00174596	0.0374229	AT3G27090.1	Symbols: | DCD (Development and Cell Death) domain protein | chr3:9990020-9991407 FORWARD LENGTH=296
	Ghir-A09G017000	334.836	0.549455	0.226952	0.00177397	0.0377856	AT3G09270.1	Symbols: ATGSTU8	GSTU8 | glutathione S-transferase TAU 8 | chr3:2848407-2849226 REVERSE LENGTH=224
	Ghir-A05G016930	20.7032	-1.33804	0.686989	0.00184733	0.0391037	AT1G61250.1	Symbols: SC3 | secretory carrier 3 | chr1:22586035-22588664 FORWARD LENGTH=289
	Ghir-A03G017540	10.9748	-1.8699	1.07771	0.00187047	0.0393492	AT4G35160.1	Symbols: | O-methyltransferase family protein | chr4:16730989-16732808 REVERSE LENGTH=382
	Ghir-A06G016060	31.9165	1.12326	0.559679	0.00192807	0.0403121	AT1G11840.6	Symbols: GLX1 | glyoxalase I homolog | chr1:3995928-3997518 FORWARD LENGTH=322
	Ghir-D05G016740	21.799	-1.22603	0.64067	0.00194745	0.0404691	AT1G61250.1	Symbols: SC3 | secretory carrier 3 | chr1:22586035-22588664 FORWARD LENGTH=289
	Ghir-A10G018240	23.5971	1.32159	0.665398	0.00199819	0.0411359	AT2G30490.1	Symbols: ATC4H	C4H	CYP73A5	REF3 | cinnamate-4-hydroxylase | chr2:12993861-12995683 REVERSE LENGTH=505
	Ghir-D01G007720	25.4901	-1.14978	0.596266	0.00200368	0.0411359	AT4G26850.1	Symbols: VTC2 | mannose-1-phosphate guanylyltransferase (GDP)s;GDP-galactose:mannose-1-phosphate guanylyltransferases;GDP-galactose:glucose-1-phosphate guanylyltransferases;GDP-galactose:myoinositol-1-phosphate guanylyltransferases;glucose-1-phosphate guanylyltransferase | chr4:13499262-13501145 REVERSE LENGTH=442
	Ghir-A04G014160	125.118	0.68035	0.307208	0.00204222	0.0414278	AT2G16060.1	Symbols: GLB1	AHB1	ARATH GLB1	NSHB1	ATGLB1	HB1 | hemoglobin 1 | chr2:6982782-6983522 REVERSE LENGTH=160
	Ghir-D11G029510	13.8406	-1.50392	0.829204	0.00203343	0.0414278	AT3G05700.1	Symbols: | Drought-responsive family protein | chr3:1682432-1684323 REVERSE LENGTH=223
	Ghir-A02G003670	28.9581	1.16225	0.591681	0.00205924	0.041526	AT5G43700.1	Symbols: ATAUX2-11	IAA4 | AUX/IAA transcriptional regulator family protein | chr5:17550465-17551206 FORWARD LENGTH=186
	Ghir-A02G004000	61.8717	2.80644	1.95393	0.00209179	0.041689
	Ghir-A03G012470	13.3676	-1.53433	0.854083	0.0020884	0.041689	AT1G68020.2	Symbols: ATTPS6	TPS6 | UDP-Glycosyltransferase / trehalose-phosphatase family protein | chr1:25497493-25500241 FORWARD LENGTH=860
	Ghir-A02G000280	115.282	-0.691626	0.321914	0.00215374	0.042674	AT5G53300.1	Symbols: UBC10 | ubiquitin-conjugating enzyme 10 | chr5:21632802-21633989 REVERSE LENGTH=148
	Ghir-A02G006960	39.5836	1.01517	0.512542	0.0022197	0.0437267	AT1G77120.1	Symbols: ADH1	ADH	ATADH	ATADH1 | alcohol dehydrogenase 1 | chr1:28975509-28977216 FORWARD LENGTH=379
	Ghir-A03G003710	220.754	0.587525	0.259034	0.00225885	0.0442422	AT1G08110.4	Symbols: | lactoylglutathione lyase family protein / glyoxalase I family protein | chr1:2535463-2537630 FORWARD LENGTH=235
	Ghir-A08G022370	260.885	0.564553	0.245471	0.00228689	0.0445355	AT1G60690.1	Symbols: | NAD(P)-linked oxidoreductase superfamily protein | chr1:22349892-22351668 REVERSE LENGTH=345
	Ghir-D06G012110	9.62645	2.82479	1.24841	0.00239526	0.046381	AT1G55260.1	Symbols: | Bifunctional inhibitor/lipid-transfer protein/seed storage 2S albumin superfamily protein | chr1:20614663-20616158 FORWARD LENGTH=227
	Ghir-A05G007070	10.884	2.29207	1.15931	0.00246988	0.047107	AT3G20820.1	Symbols: | Leucine-rich repeat (LRR) family protein | chr3:7280930-7282027 FORWARD LENGTH=365
	Ghir-A13G023380	10.4375	-1.7216	1.05022	0.00244983	0.047107	AT5G60460.1	Symbols: | Preprotein translocase Sec	Sec61-beta subunit protein | chr5:24317590-24317919 REVERSE LENGTH=109
	Ghir-D08G011580	29.0488	-1.02973	0.564137	0.00247422	0.047107	AT5G24660.1	Symbols: LSU2 | response to low sulfur 2 | chr5:8443472-8443756 REVERSE LENGTH=94
	Ghir-A03G020880	33.472	-1.03183	0.557995	0.00253163	0.0474348
	Ghir-D01G021140	97.6913	0.711706	0.342067	0.0025184	0.0474348	AT1G52340.1	Symbols: ABA2	SIS4	GIN1	SDR1	ISI4	SRE1	ATABA2	ATSDR1 | NAD(P)-binding Rossmann-fold superfamily protein | chr1:19489997-19491527 REVERSE LENGTH=285
	Ghir-D13G011240	11.8036	-1.56558	0.921915	0.0025332	0.0474348	AT1G08570.1	Symbols: ACHT4 | atypical CYS HIS rich thioredoxin 4 | chr1:2713059-2714312 FORWARD LENGTH=275
	Ghir-A05G019640	11.1906	2.12244	1.07285	0.00263011	0.0489804	AT5G42800.1	Symbols: DFR	TT3	M318 | dihydroflavonol 4-reductase | chr5:17164296-17165864 REVERSE LENGTH=382

## Sheet: Parenchyma cell
Differentiated genes expressed in parenchyma cells of Jin668 and TM-1 at different time points
Time	DEGs
0HACI	gene	baseMean	log2FoldChange	lfcSE	pvalue	padj	AtId	Annotation_uniprot
	Ghir-D11G004620	42.5616	-3.8764	0.671595	3.70479e-10	2.51518e-06	AT4G36130.1	Symbols: | Ribosomal protein L2 family | chr4:17097613-17098656 FORWARD LENGTH=258
	Ghir-D04G016620	127.548	3.81171	0.658615	9.55637e-10	3.24391e-06	AT5G64080.1	Symbols: | Bifunctional inhibitor/lipid-transfer protein/seed storage 2S albumin superfamily protein | chr5:25645475-25646638 REVERSE LENGTH=182
	Ghir-A05G016620	65.6874	4.40656	0.789884	2.87387e-09	6.50356e-06	AT2G33790.1	Symbols: ATAGP30	AGP30 | arabinogalactan protein 30 | chr2:14293862-14295237 REVERSE LENGTH=239
	Ghir-A06G009850	26.9985	-5.36721	0.982098	6.05047e-09	1.02692e-05	AT2G25810.1	Symbols: TIP4;1 | tonoplast intrinsic protein 4;1 | chr2:11012658-11013906 FORWARD LENGTH=249
	Ghir-D13G000530	74.1738	5.61556	1.06261	1.47905e-08	2.00825e-05	AT4G12545.1	Symbols: | Bifunctional inhibitor/lipid-transfer protein/seed storage 2S albumin superfamily protein | chr4:7434260-7434586 FORWARD LENGTH=108
	Ghir-A04G012210	59.9256	4.12952	0.815354	2.30982e-08	2.13272e-05	AT5G64080.1	Symbols: | Bifunctional inhibitor/lipid-transfer protein/seed storage 2S albumin superfamily protein | chr5:25645475-25646638 REVERSE LENGTH=182
	Ghir-A08G009660	63.1975	8.97035	2.8066	2.51314e-08	2.13272e-05	AT2G10940.1	Symbols: | Bifunctional inhibitor/lipid-transfer protein/seed storage 2S albumin superfamily protein | chr2:4311160-4312035 REVERSE LENGTH=291
	Ghir-D07G023330	69.6572	3.88996	0.75195	2.34858e-08	2.13272e-05	AT3G28600.1	Symbols: | P-loop containing nucleoside triphosphate hydrolases superfamily protein | chr3:10722437-10723870 FORWARD LENGTH=477
	Ghir-D08G025150	53.498	8.68656	2.7753	5.911e-08	4.45886e-05	AT1G33590.1	Symbols: | Leucine-rich repeat (LRR) family protein | chr1:12177788-12179221 FORWARD LENGTH=477
	Ghir-A08G021320	160.938	-9.21568e-06	0.00144271	6.00074e-07	0.00040739	AT2G30520.1	Symbols: RPT2 | Phototropic-responsive NPH3 family protein | chr2:13002920-13005573 REVERSE LENGTH=593
	Ghir-A01G001190	37.3404	4.04722	0.903226	1.20387e-06	0.000743004	AT1G78300.1	Symbols: GRF2	14-3-3OMEGA	GF14 OMEGA | general regulatory factor 2 | chr1:29461883-29463052 FORWARD LENGTH=259
	Ghir-D01G004860	505.321	-9.79676e-07	0.0014427	2.17068e-06	0.00122806	AT1G78860.1	Symbols: | D-mannose binding lectin protein with Apple-like carbohydrate-binding domain | chr1:29646168-29647499 REVERSE LENGTH=443
	Ghir-A09G005740	46.2331	4.333	1.03116	3.30051e-06	0.00160051	AT3G18280.1	Symbols: | Bifunctional inhibitor/lipid-transfer protein/seed storage 2S albumin superfamily protein | chr3:6267102-6267392 FORWARD LENGTH=96
	Ghir-A12G023970	138.189	-2.92113	0.751779	3.17248e-06	0.00160051	AT4G11650.1	Symbols: ATOSM34	OSM34 | osmotin 34 | chr4:7025127-7026113 REVERSE LENGTH=244
	Ghir-D09G025840	36.0656	4.0823	1.0093	4.1021e-06	0.00185661	AT3G18280.1	Symbols: | Bifunctional inhibitor/lipid-transfer protein/seed storage 2S albumin superfamily protein | chr3:6267102-6267392 FORWARD LENGTH=96
	Ghir-D06G002580	22.2685	-4.67552e-06	0.0014427	9.1233e-06	0.00387113	AT5G49630.1	Symbols: AAP6 | amino acid permease 6 | chr5:20142681-20146441 REVERSE LENGTH=481
	Ghir-A09G014790	25.5373	5.33006	1.46466	2.11178e-05	0.00754573	AT3G10080.1	Symbols: | RmlC-like cupins superfamily protein | chr3:3107476-3108159 REVERSE LENGTH=227
	Ghir-D02G020770	36.7377	3.04075	0.828496	2.07495e-05	0.00754573
	Ghir-D05G016310	66.6766	-7.14972e-06	0.0014427	1.90781e-05	0.00754573	AT1G28330.5	Symbols: DYL1 | dormancy-associated protein-like 1 | chr1:9934252-9935216 REVERSE LENGTH=159
	Ghir-D06G002630	17.8804	6.62252	2.63398	2.68445e-05	0.00911238
	Ghir-D07G007680	36.4487	-6.12706e-06	0.0014427	3.86309e-05	0.0124888	AT3G25400.1	Symbols: | CONTAINS InterPro DOMAIN/s: NTP Pyrophosphohydrolase MazG-related	RS21-C6 (InterPro:IPR011394)	EAR (InterPro:IPR009039)	NTP pyrophosphohydrolase MazG	putative catalytic core (InterPro:IPR004518); Has 1123 Blast hits to 1121 proteins in 452 species: Archae - 22; Bacteria - 753; Metazoa - 81; Fungi - 3; Plants - 83; Viruses - 0; Other Eukaryotes - 181 (source: NCBI BLink). | chr3:9213236-9214144 FORWARD LENGTH=141
	Ghir-A01G016520	23.3191	3.68851	1.10291	6.1966e-05	0.0191222	AT4G38400.1	Symbols: ATEXLA2	EXPL2	ATEXPL2	ATHEXP BETA 2.2	EXLA2 | expansin-like A2 | chr4:17978675-17979665 REVERSE LENGTH=265
	Ghir-D05G002470	28.4702	-4.23986e-06	0.0014427	8.0972e-05	0.022905	AT5G19600.1	Symbols: SULTR3;5 | sulfate transporter 3;5 | chr5:6613113-6616891 REVERSE LENGTH=634
	Ghir-D10G018270	30.4593	-5.39633e-06	0.0014427	7.93561e-05	0.022905	AT4G02380.1	Symbols: SAG21	AtLEA5 | senescence-associated gene 21 | chr4:1046414-1046807 REVERSE LENGTH=97
	Ghir-D08G022030	49.574	-6.58371e-06	0.0014427	8.91048e-05	0.0241973	AT1G06980.1	Symbols: | unknown protein; FUNCTIONS IN: molecular_function unknown; INVOLVED IN: biological_process unknown; LOCATED IN: endomembrane system; EXPRESSED IN: sepal	male gametophyte	carpel; EXPRESSED DURING: 4 anthesis; BEST Arabidopsis thaliana protein match is: unknown protein (TAIR:AT2G30230.1); Has 159 Blast hits to 159 proteins in 13 species: Archae - 0; Bacteria - 0; Metazoa - 0; Fungi - 0; Plants - 159; Viruses - 0; Other Eukaryotes - 0 (source: NCBI BLink). | chr1:2143248-2143757 REVERSE LENGTH=169
	Ghir-D13G018800	53.3118	-6.32518e-06	0.0014427	9.83618e-05	0.0256838	AT1G04240.1	Symbols: SHY2	IAA3 | AUX/IAA transcriptional regulator family protein | chr1:1128564-1129319 REVERSE LENGTH=189
	Ghir-A01G010260	87.8326	-6.78123e-06	0.0014427	0.000117253	0.0294827	AT1G19530.1	Symbols: | unknown protein; FUNCTIONS IN: molecular_function unknown; INVOLVED IN: N-terminal protein myristoylation	anaerobic respiration; LOCATED IN: cellular_component unknown; EXPRESSED IN: leaf apex	inflorescence meristem	hypocotyl	root	flower; EXPRESSED DURING: petal differentiation and expansion stage; Has 47 Blast hits to 47 proteins in 13 species: Archae - 0; Bacteria - 0; Metazoa - 0; Fungi - 0; Plants - 47; Viruses - 0; Other Eukaryotes - 0 (source: NCBI BLink). | chr1:6763976-6764686 FORWARD LENGTH=117
	Ghir-A11G004780	39.8074	-3.89663e-06	0.0014427	0.00012642	0.0306524	AT2G17850.1	Symbols: | Rhodanese/Cell cycle control phosphatase superfamily protein | chr2:7760005-7760787 REVERSE LENGTH=156
	Ghir-D09G014320	21.3071	3.70662	1.14484	0.000138085	0.0323261	AT3G10080.1	Symbols: | RmlC-like cupins superfamily protein | chr3:3107476-3108159 REVERSE LENGTH=227
	Ghir-A01G009680	43.3801	-5.89143e-06	0.0014427	0.000147075	0.033283	AT4G35750.1	Symbols: | SEC14 cytosolic factor family protein / phosphoglyceride transfer family protein | chr4:16940865-16941674 REVERSE LENGTH=202
	Ghir-A10G016830	844.446	-1.29576	0.465268	0.000156226	0.0342136	AT4G02380.1	Symbols: SAG21	AtLEA5 | senescence-associated gene 21 | chr4:1046414-1046807 REVERSE LENGTH=97
	Ghir-D05G012900	20.0991	-2.6778e-06	0.0014427	0.000191148	0.0405532	AT3G15990.1	Symbols: SULTR3;4 | sulfate transporter 3;4 | chr3:5427081-5430679 FORWARD LENGTH=653
	Ghir-A13G001850	129.574	1.83523	0.657798	0.000204648	0.0421017	AT2G39700.1	Symbols: ATEXPA4	ATEXP4	ATHEXP ALPHA 1.6	EXPA4 | expansin A4 | chr2:16544246-16545434 REVERSE LENGTH=257
	Ghir-A12G000540	645.69	1.23861	0.466783	0.000231983	0.0463216	AT1G03220.1	Symbols: | Eukaryotic aspartyl protease family protein | chr1:787143-788444 FORWARD LENGTH=433
	Ghir-A05G016490	95.9352	-7.19313e-06	0.0014427	0.000241893	0.0469204	AT1G28330.5	Symbols: DYL1 | dormancy-associated protein-like 1 | chr1:9934252-9935216 REVERSE LENGTH=159
	Ghir-D11G013060	18.2936	3.921	1.29891	0.000251105	0.0473542	AT5G26330.1	Symbols: | Cupredoxin superfamily protein | chr5:9241614-9242635 REVERSE LENGTH=187
1HACI	Ghir-A12G000540	2029.06	2.46946	0.194581	3.19101e-38	5.00063e-34	AT1G03220.1	Symbols: | Eukaryotic aspartyl protease family protein | chr1:787143-788444 FORWARD LENGTH=433
	Ghir-D07G023330	531.71	2.95996	0.238092	1.09411e-36	8.5729e-33	AT3G28600.1	Symbols: | P-loop containing nucleoside triphosphate hydrolases superfamily protein | chr3:10722437-10723870 FORWARD LENGTH=477
	Ghir-D08G025150	246.872	7.11637	0.625722	1.60512e-29	8.38462e-26	AT1G33590.1	Symbols: | Leucine-rich repeat (LRR) family protein | chr1:12177788-12179221 FORWARD LENGTH=477
	Ghir-A05G022790	985.571	2.32038	0.220511	3.09491e-27	1.21251e-23	AT1G72230.1	Symbols: | Cupredoxin superfamily protein | chr1:27188287-27189093 FORWARD LENGTH=181
	Ghir-A01G001190	124.665	5.68275	0.581976	7.55999e-23	1.69246e-19	AT1G78300.1	Symbols: GRF2	14-3-3OMEGA	GF14 OMEGA | general regulatory factor 2 | chr1:29461883-29463052 FORWARD LENGTH=259
	Ghir-D06G002580	127.497	-3.55064	0.369663	6.69857e-23	1.69246e-19	AT5G49630.1	Symbols: AAP6 | amino acid permease 6 | chr5:20142681-20146441 REVERSE LENGTH=481
	Ghir-D12G020670	107.102	-4.13338	0.429208	6.4152e-23	1.69246e-19	AT5G50790.1	Symbols: SWEET10	AtSWEET10 | Nodulin MtN3 family protein | chr5:20656461-20657827 REVERSE LENGTH=289
	Ghir-D13G009960	385.24	2.15764	0.240864	1.74615e-20	3.42048e-17	AT1G19910.1	Symbols: AVA-P2	AVA-2PE	ATVHA-C2 | ATPase	F0/V0 complex	subunit C protein | chr1:6913317-6914322 FORWARD LENGTH=165
	Ghir-A09G010440	217.398	2.38179	0.286316	4.07418e-18	7.09406e-15	AT2G27730.1	Symbols: | copper ion binding | chr2:11820056-11820867 REVERSE LENGTH=113
	Ghir-D11G004620	80.8378	-3.52065	0.443558	1.12357e-16	1.76075e-13	AT4G36130.1	Symbols: | Ribosomal protein L2 family | chr4:17097613-17098656 FORWARD LENGTH=258
	Ghir-A07G016110	170.104	2.41693	0.314947	8.0997e-16	1.15391e-12	AT1G04040.1	Symbols: | HAD superfamily	subfamily IIIB acid phosphatase | chr1:1042564-1043819 REVERSE LENGTH=271
	Ghir-D02G014750	69.7333	4.07471	0.535009	3.12558e-15	4.08174e-12	AT1G14890.1	Symbols: | Plant invertase/pectin methylesterase inhibitor superfamily protein | chr1:5137045-5137704 FORWARD LENGTH=219
	Ghir-A03G017540	148.402	-2.33908	0.319636	1.4002e-14	1.68788e-11	AT4G35160.1	Symbols: | O-methyltransferase family protein | chr4:16730989-16732808 REVERSE LENGTH=382
	Ghir-D13G000530	91.4465	3.03094	0.421258	4.10541e-14	4.59542e-11	AT4G12545.1	Symbols: | Bifunctional inhibitor/lipid-transfer protein/seed storage 2S albumin superfamily protein | chr4:7434260-7434586 FORWARD LENGTH=108
	Ghir-A05G022960	104.405	2.74771	0.391433	1.05717e-13	1.03543e-10	AT5G64260.1	Symbols: EXL2 | EXORDIUM like 2 | chr5:25703980-25704897 FORWARD LENGTH=305
	Ghir-D12G015380	73.5754	-3.02354	0.429477	1.0301e-13	1.03543e-10	AT1G17100.1	Symbols: | SOUL heme-binding family protein | chr1:5844766-5845539 FORWARD LENGTH=232
	Ghir-D02G003830	117.198	2.56558	0.368513	1.82637e-13	1.68359e-10	AT2G32030.1	Symbols: | Acyl-CoA N-acyltransferases (NAT) superfamily protein | chr2:13632675-13633241 REVERSE LENGTH=188
	Ghir-A13G019500	514.876	1.5278	0.224336	5.1935e-13	4.52152e-10	AT2G45180.1	Symbols: | Bifunctional inhibitor/lipid-transfer protein/seed storage 2S albumin superfamily protein | chr2:18626377-18626781 FORWARD LENGTH=134
	Ghir-A03G000050	2029.67	-1.26136	0.186211	6.44907e-13	5.31913e-10	AT1G62790.1	Symbols: | Bifunctional inhibitor/lipid-transfer protein/seed storage 2S albumin superfamily protein | chr1:23252369-23253481 FORWARD LENGTH=150
	Ghir-D11G011260	1239.32	1.39684	0.209953	1.46456e-12	1.14756e-09	AT4G01700.1	Symbols: | Chitinase family protein | chr4:732413-733487 REVERSE LENGTH=280
	Ghir-D05G017800	200.84	2.39525	0.363319	1.96061e-12	1.46308e-09	AT1G05010.1	Symbols: EFE	ACO4	EAT1 | ethylene-forming enzyme | chr1:1431419-1432695 REVERSE LENGTH=323
	Ghir-D03G006170	4565	1.25595	0.190976	2.36975e-12	1.68802e-09	AT3G16240.1	Symbols: DELTA-TIP	TIP2;1	DELTA-TIP1	AQP1	ATTIP2;1 | delta tonoplast integral protein | chr3:5505534-5506788 FORWARD LENGTH=250
	Ghir-A08G012350	142.896	2.05109	0.32163	8.50063e-12	5.55056e-09	AT4G11150.1	Symbols: TUF	emb2448	TUFF	VHA-E1 | vacuolar ATP synthase subunit E1 | chr4:6800091-6801696 FORWARD LENGTH=230
	Ghir-A10G010640	42.8676	-4.36451	0.672836	8.40862e-12	5.55056e-09	AT3G23920.1	Symbols: BAM1	BMY7	TR-BAMY | beta-amylase 1 | chr3:8641722-8644199 FORWARD LENGTH=575
	Ghir-D12G015320	127.388	2.24371	0.361759	2.65792e-11	1.66609e-08	AT1G03870.1	Symbols: FLA9 | FASCICLIN-like arabinoogalactan 9 | chr1:982625-983368 REVERSE LENGTH=247
	Ghir-A06G000160	74.2727	2.9573	0.47799	3.45974e-11	2.06395e-08	AT5G42180.1	Symbols: | Peroxidase superfamily protein | chr5:16852702-16854021 FORWARD LENGTH=317
	Ghir-A08G009660	91.797	10.1323	2.87133	3.55604e-11	2.06395e-08	AT2G10940.1	Symbols: | Bifunctional inhibitor/lipid-transfer protein/seed storage 2S albumin superfamily protein | chr2:4311160-4312035 REVERSE LENGTH=291
	Ghir-A05G029780	188.45	-1.67632	0.28046	1.08414e-10	6.06771e-08	AT3G10410.1	Symbols: SCPL49	CPY | SERINE CARBOXYPEPTIDASE-LIKE 49 | chr3:3235518-3238063 REVERSE LENGTH=516
	Ghir-A08G003300	124.723	2.08544	0.34822	1.22307e-10	6.60919e-08	AT3G20820.1	Symbols: | Leucine-rich repeat (LRR) family protein | chr3:7280930-7282027 FORWARD LENGTH=365
	Ghir-A10G016830	456.529	-1.53222	0.258195	1.35087e-10	6.82885e-08	AT4G02380.1	Symbols: SAG21	AtLEA5 | senescence-associated gene 21 | chr4:1046414-1046807 REVERSE LENGTH=97
	Ghir-D05G038610	125.57	-2.0767	0.350354	1.30764e-10	6.82885e-08	AT2G21110.1	Symbols: | Disease resistance-responsive (dirigent-like protein) family protein | chr2:9050290-9050850 REVERSE LENGTH=186
	Ghir-A11G002610	2954.35	1.09122	0.183239	1.42081e-10	6.95799e-08	AT2G45180.1	Symbols: | Bifunctional inhibitor/lipid-transfer protein/seed storage 2S albumin superfamily protein | chr2:18626377-18626781 FORWARD LENGTH=134
	Ghir-D02G005570	946.369	1.18261	0.199201	1.54673e-10	7.34512e-08	AT1G24020.1	Symbols: MLP423 | MLP-like protein 423 | chr1:8500653-8501458 REVERSE LENGTH=155
	Ghir-D05G001680	551.377	1.29736	0.219564	1.79407e-10	8.26909e-08	AT2G10940.1	Symbols: | Bifunctional inhibitor/lipid-transfer protein/seed storage 2S albumin superfamily protein | chr2:4311160-4312035 REVERSE LENGTH=291
	Ghir-D03G001690	36.1327	-4.53572	0.751593	2.47634e-10	1.10876e-07	AT2G18630.1	Symbols: | Protein of unknown function (DUF677) | chr2:8081154-8082496 FORWARD LENGTH=393
	Ghir-A05G016620	172.398	2.04107	0.352047	2.80439e-10	1.22077e-07	AT2G33790.1	Symbols: ATAGP30	AGP30 | arabinogalactan protein 30 | chr2:14293862-14295237 REVERSE LENGTH=239
	Ghir-A01G000230	717.511	1.41488	0.252692	1.03329e-09	4.26123e-07	AT2G16850.1	Symbols: PIP3B	PIP2;8 | plasma membrane intrinsic protein 2;8 | chr2:7301647-7303180 FORWARD LENGTH=278
	Ghir-D05G016260	418.13	1.33516	0.238233	1.0301e-09	4.26123e-07	AT2G33850.1	Symbols: | unknown protein; FUNCTIONS IN: molecular_function unknown; INVOLVED IN: biological_process unknown; LOCATED IN: endomembrane system; EXPRESSED IN: 17 plant structures; EXPRESSED DURING: 9 growth stages; BEST Arabidopsis thaliana protein match is: unknown protein (TAIR:AT1G28400.1); Has 3053 Blast hits to 2119 proteins in 133 species: Archae - 6; Bacteria - 52; Metazoa - 135; Fungi - 96…
	Ghir-D08G004410	566.133	1.23315	0.230083	4.04474e-09	1.58463e-06	AT1G65720.1	Symbols: | unknown protein; FUNCTIONS IN: molecular_function unknown; INVOLVED IN: biological_process unknown; LOCATED IN: endomembrane system; EXPRESSED IN: 24 plant structures; EXPRESSED DURING: 15 growth stages; Has 44 Blast hits to 44 proteins in 14 species: Archae - 0; Bacteria - 0; Metazoa - 0; Fungi - 0; Plants - 44; Viruses - 0; Other Eukaryotes - 0 (source: NCBI BLink). | chr1:24440471-2…
	Ghir-D08G009780	203.213	1.69207	0.316682	3.95626e-09	1.58463e-06	AT2G10940.1	Symbols: | Bifunctional inhibitor/lipid-transfer protein/seed storage 2S albumin superfamily protein | chr2:4311160-4312035 REVERSE LENGTH=291
	Ghir-D05G022710	836.863	1.27145	0.24429	9.42256e-09	3.60149e-06	AT1G72230.1	Symbols: | Cupredoxin superfamily protein | chr1:27188287-27189093 FORWARD LENGTH=181
	Ghir-D06G002630	41.1803	8.74776	2.74285	1.04037e-08	3.8818e-06
	Ghir-A06G002140	229.66	1.42205	0.275817	1.29976e-08	4.73688e-06	AT2G23270.1	Symbols: | unknown protein; FUNCTIONS IN: molecular_function unknown; INVOLVED IN: biological_process unknown; LOCATED IN: endomembrane system; EXPRESSED IN: stem	sperm cell	root	stamen; EXPRESSED DURING: 4 anthesis; BEST Arabidopsis thaliana protein match is: unknown protein (TAIR:AT4G37290.1); Has 36 Blast hits to 35 proteins in 6 species: Archae - 0; Bacteria - 0; Metazoa - 0; Fungi - 0; Plants - 36; Viruses - 0; Other Eukaryotes - 0 (source: NCBI BLink). | chr2:9903311-9903571 FORWARD LENGTH=86
	Ghir-D04G018730	1419.18	1.08539	0.211825	1.57246e-08	5.60047e-06	AT2G16060.1	Symbols: GLB1	AHB1	ARATH GLB1	NSHB1	ATGLB1	HB1 | hemoglobin 1 | chr2:6982782-6983522 REVERSE LENGTH=160
	Ghir-A12G015100	312.413	1.64802	0.329302	2.38133e-08	7.77454e-06	AT1G03870.1	Symbols: FLA9 | FASCICLIN-like arabinoogalactan 9 | chr1:982625-983368 REVERSE LENGTH=247
	Ghir-A13G020820	291.797	1.50376	0.299596	2.27275e-08	7.77454e-06	AT5G56600.1	Symbols: PFN3	PRF3 | profilin 3 | chr5:22909882-22910821 REVERSE LENGTH=168
	Ghir-D02G020770	70.1012	2.14288	0.424945	2.3072e-08	7.77454e-06
	Ghir-D08G023820	58.7666	-2.554	0.50496	2.36757e-08	7.77454e-06	AT5G17820.1	Symbols: | Peroxidase superfamily protein | chr5:5888195-5890101 REVERSE LENGTH=313
	Ghir-A02G013330	6072.61	0.999213	0.202137	4.2357e-08	1.35465e-05	AT3G16240.1	Symbols: DELTA-TIP	TIP2;1	DELTA-TIP1	AQP1	ATTIP2;1 | delta tonoplast integral protein | chr3:5505534-5506788 FORWARD LENGTH=250
	Ghir-A05G017810	123.868	1.70858	0.350488	4.93835e-08	1.51743e-05	AT1G05010.1	Symbols: EFE	ACO4	EAT1 | ethylene-forming enzyme | chr1:1431419-1432695 REVERSE LENGTH=323
	Ghir-D09G020530	110.479	1.69708	0.347301	4.89544e-08	1.51743e-05	AT4G13710.1	Symbols: | Pectin lyase-like superfamily protein | chr4:7962550-7966012 FORWARD LENGTH=470
	Ghir-A03G020240	322.694	1.36292	0.283683	7.16207e-08	2.14875e-05
	Ghir-A10G018240	1016.93	1.0662	0.220927	7.26716e-08	2.14875e-05	AT2G30490.1	Symbols: ATC4H	C4H	CYP73A5	REF3 | cinnamate-4-hydroxylase | chr2:12993861-12995683 REVERSE LENGTH=505
	Ghir-D11G004470	29.7342	8.16497	2.69426	9.20252e-08	2.67061e-05	AT4G16720.1	Symbols: | Ribosomal protein L23/L15e family protein | chr4:9400156-9401315 REVERSE LENGTH=204
	Ghir-A05G018560	64.3158	2.08671	0.44254	1.14664e-07	3.2671e-05	AT1G76160.1	Symbols: sks5 | SKU5 similar 5 | chr1:28578211-28581020 REVERSE LENGTH=541
	Ghir-D10G018270	33.0002	-3.28656	0.698846	1.39089e-07	3.89225e-05	AT4G02380.1	Symbols: SAG21	AtLEA5 | senescence-associated gene 21 | chr4:1046414-1046807 REVERSE LENGTH=97
	Ghir-D07G009540	54.6623	2.25122	0.480802	1.45293e-07	3.99453e-05	AT2G04780.1	Symbols: FLA7 | FASCICLIN-like arabinoogalactan 7 | chr2:1677488-1678252 FORWARD LENGTH=254
	Ghir-A01G005570	86.7784	1.93378	0.416543	1.57303e-07	4.25017e-05	AT3G15370.1	Symbols: ATEXPA12	EXP12	ATEXP12	ATHEXP ALPHA 1.24	EXPA12 | expansin 12 | chr3:5190649-5191982 FORWARD LENGTH=252
	Ghir-A07G005420	33.1829	-2.99862	0.641068	1.64583e-07	4.37149e-05	AT5G50790.1	Symbols: SWEET10	AtSWEET10 | Nodulin MtN3 family protein | chr5:20656461-20657827 REVERSE LENGTH=289
	Ghir-D02G021670	370.803	1.35377	0.295172	2.02328e-07	5.28447e-05
	Ghir-D02G020270	44.9962	2.67516	0.58675	2.12456e-07	5.45802e-05	AT5G64570.1	Symbols: XYL4	ATBXL4 | beta-D-xylosidase 4 | chr5:25810227-25813309 REVERSE LENGTH=784
	Ghir-D12G008060	243.495	1.28802	0.283266	2.54276e-07	6.42703e-05	AT4G37990.1	Symbols: ELI3-2	ELI3	ATCAD8	CAD-B2 | elicitor-activated gene 3-2 | chr4:17855964-17857388 FORWARD LENGTH=359
	Ghir-D05G038590	78.0625	-1.90249	0.423849	3.04676e-07	7.57869e-05	AT2G21110.1	Symbols: | Disease resistance-responsive (dirigent-like protein) family protein | chr2:9050290-9050850 REVERSE LENGTH=186
	Ghir-A08G006270	346.285	1.16984	0.259883	3.19928e-07	7.76293e-05	AT3G60280.1	Symbols: UCC3 | uclacyanin 3 | chr3:22279867-22280633 REVERSE LENGTH=222
	Ghir-D09G022700	39.9169	-2.53963	0.564207	3.2199e-07	7.76293e-05	AT3G22910.1	Symbols: | ATPase E1-E2 type family protein / haloacid dehalogenase-like hydrolase family protein | chr3:8116335-8119388 REVERSE LENGTH=1017
	Ghir-A07G023480	76.2451	1.92733	0.435929	4.05709e-07	9.3498e-05	AT5G14920.1	Symbols: | Gibberellin-regulated family protein | chr5:4826598-4827761 FORWARD LENGTH=275
	Ghir-D01G018650	55.8212	-2.0773	0.469641	4.03727e-07	9.3498e-05	AT1G49310.1	Symbols: | unknown protein; FUNCTIONS IN: molecular_function unknown; INVOLVED IN: biological_process unknown; LOCATED IN: endomembrane system; EXPRESSED IN: 9 plant structures; EXPRESSED DURING: LP.04 four leaves visible	petal differentiation and expansion stage; Has 11 Blast hits to 11 proteins in 6 species: Archae - 0; Bacteria - 0; Metazoa - 0; Fungi - 0; Plants - 11; Viruses - 0; Other Eukaryotes - 0 (source: NCBI BLink). | chr1:18237997-18238325 REVERSE LENGTH=82
	Ghir-D02G000810	27.5344	4.16318	0.899116	3.98021e-07	9.3498e-05	AT5G16250.1	Symbols: | unknown protein; BEST Arabidopsis thaliana protein match is: unknown protein (TAIR:AT3G02640.1); Has 1807 Blast hits to 1807 proteins in 277 species: Archae - 0; Bacteria - 0; Metazoa - 736; Fungi - 347; Plants - 385; Viruses - 0; Other Eukaryotes - 339 (source: NCBI BLink). | chr5:5310264-5310815 REVERSE LENGTH=183
	Ghir-D13G020240	87.9925	1.84795	0.420771	4.49305e-07	0.000102044	AT2G45180.1	Symbols: | Bifunctional inhibitor/lipid-transfer protein/seed storage 2S albumin superfamily protein | chr2:18626377-18626781 FORWARD LENGTH=134
	Ghir-A13G001850	692.983	0.94739	0.216444	6.49601e-07	0.000145427	AT2G39700.1	Symbols: ATEXPA4	ATEXP4	ATHEXP ALPHA 1.6	EXPA4 | expansin A4 | chr2:16544246-16545434 REVERSE LENGTH=257
	Ghir-A10G012960	673.372	1.02086	0.234686	6.83888e-07	0.000150947	AT4G13930.1	Symbols: SHM4 | serine hydroxymethyltransferase 4 | chr4:8048013-8050021 REVERSE LENGTH=471
	Ghir-A05G001520	1986.54	0.888748	0.204836	7.85895e-07	0.000171052	AT2G10940.1	Symbols: | Bifunctional inhibitor/lipid-transfer protein/seed storage 2S albumin superfamily protein | chr2:4311160-4312035 REVERSE LENGTH=291
	Ghir-D01G000240	872.389	1.12107	0.262097	9.0107e-07	0.000193434	AT4G35100.1	Symbols: PIP3	PIP3A	PIP2;7	SIMIP | plasma membrane intrinsic protein 3 | chr4:16708672-16709958 FORWARD LENGTH=280
	Ghir-D12G011300	80.5605	-1.8593	0.44283	1.02335e-06	0.000216715	AT1G01900.1	Symbols: ATSBT1.1	SBTI1.1 | subtilase family protein | chr1:310332-313011 FORWARD LENGTH=774
	Ghir-A09G011470	1482.04	0.828156	0.19372	1.09804e-06	0.000226412	AT5G60490.1	Symbols: FLA12 | FASCICLIN-like arabinogalactan-protein 12 | chr5:24325916-24326665 REVERSE LENGTH=249
	Ghir-D06G021210	157.238	1.38528	0.327099	1.08729e-06	0.000226412	AT5G25460.1	Symbols: | Protein of unknown function	DUF642 | chr5:8863430-8865394 FORWARD LENGTH=369
	Ghir-A04G014160	881.818	1.01664	0.240176	1.16243e-06	0.000236577	AT2G16060.1	Symbols: GLB1	AHB1	ARATH GLB1	NSHB1	ATGLB1	HB1 | hemoglobin 1 | chr2:6982782-6983522 REVERSE LENGTH=160
	Ghir-A01G013380	39.8161	2.56047	0.600944	1.21247e-06	0.000243598	AT1G70370.1	Symbols: PG2 | polygalacturonase 2 | chr1:26513003-26514998 REVERSE LENGTH=626
	Ghir-A12G007950	138.492	1.32026	0.318611	1.567e-06	0.000309169
	Ghir-D03G004940	23.4729	-3.29078	0.786428	1.5783e-06	0.000309169	AT5G64700.1	Symbols: | nodulin MtN21 /EamA-like transporter family protein | chr5:25865190-25866845 REVERSE LENGTH=359
	Ghir-D04G016620	165.565	1.29102	0.31386	1.82967e-06	0.000353985	AT5G64080.1	Symbols: | Bifunctional inhibitor/lipid-transfer protein/seed storage 2S albumin superfamily protein | chr5:25645475-25646638 REVERSE LENGTH=182
	Ghir-A11G007760	160.939	1.23768	0.30163	1.92226e-06	0.000367363	AT5G15350.1	Symbols: ENODL17	AtENODL17 | early nodulin-like protein 17 | chr5:4985184-4986154 REVERSE LENGTH=172
	Ghir-A02G008050	2180.2	0.854298	0.207663	2.12808e-06	0.000401797	AT4G08685.1	Symbols: SAH7 | Pollen Ole e 1 allergen and extensin family protein | chr4:5550563-5551259 FORWARD LENGTH=159
	Ghir-D13G004870	447.204	1.11623	0.275044	2.3259e-06	0.000433919
	Ghir-A11G035300	36.27	2.67172	0.654409	2.78457e-06	0.000513377	AT2G39700.1	Symbols: ATEXPA4	ATEXP4	ATHEXP ALPHA 1.6	EXPA4 | expansin A4 | chr2:16544246-16545434 REVERSE LENGTH=257
	Ghir-A08G006730	78.5393	-1.57165	0.396071	3.14968e-06	0.000573937	AT5G43700.1	Symbols: ATAUX2-11	IAA4 | AUX/IAA transcriptional regulator family protein | chr5:17550465-17551206 FORWARD LENGTH=186
	Ghir-D06G008930	31.044	2.70163	0.677903	3.21271e-06	0.000578694	AT4G33220.1	Symbols: PME44	ATPME44 | pectin methylesterase 44 | chr4:16022506-16026130 FORWARD LENGTH=525
	Ghir-D02G008430	2626.84	0.858024	0.214404	3.40903e-06	0.000607079	AT4G08685.1	Symbols: SAH7 | Pollen Ole e 1 allergen and extensin family protein | chr4:5550563-5551259 FORWARD LENGTH=159
	Ghir-A05G007070	396.221	0.947203	0.238097	3.54066e-06	0.000623435	AT3G20820.1	Symbols: | Leucine-rich repeat (LRR) family protein | chr3:7280930-7282027 FORWARD LENGTH=365
	Ghir-D05G001780	910.548	-0.822526	0.206436	3.69622e-06	0.000643594	AT5G20230.1	Symbols: ATBCB	BCB	SAG14 | blue-copper-binding protein | chr5:6826626-6827408 FORWARD LENGTH=196
	Ghir-D07G012450	16.6773	7.06582	2.62531	3.75492e-06	0.00064663	AT1G01800.1	Symbols: | NAD(P)-binding Rossmann-fold superfamily protein | chr1:293396-294888 FORWARD LENGTH=295
	Ghir-A09G006690	153.207	-1.45541	0.371548	3.99212e-06	0.000680005	AT2G33380.1	Symbols: RD20	CLO-3 | Caleosin-related family protein | chr2:14144984-14146374 REVERSE LENGTH=236
	Ghir-D12G015490	76.2884	1.60593	0.413057	4.31045e-06	0.000726334	AT5G50760.1	Symbols: | SAUR-like auxin-responsive protein family | chr5:20644780-20645331 FORWARD LENGTH=183
	Ghir-A02G006360	198.489	-1.20821	0.309904	4.44582e-06	0.000733373	AT1G22710.1	Symbols: SUC2	SUT1	ATSUC2 | sucrose-proton symporter 2 | chr1:8030911-8032970 REVERSE LENGTH=512
	Ghir-D13G002070	49.0295	-1.93509	0.500546	4.40818e-06	0.000733373	AT5G44400.1	Symbols: | FAD-binding Berberine family protein | chr5:17886365-17888071 REVERSE LENGTH=537
	Ghir-D10G018920	100.336	-1.60342	0.416326	5.05409e-06	0.000825027	AT5G49360.1	Symbols: BXL1	ATBXL1 | beta-xylosidase 1 | chr5:20012179-20016659 REVERSE LENGTH=774
	Ghir-D05G037150	621.891	0.914485	0.236047	5.42458e-06	0.000876378	AT4G27270.1	Symbols: | Quinone reductase family protein | chr4:13661458-13663243 REVERSE LENGTH=205
	Ghir-D09G009250	74.4052	-1.56378	0.411153	5.89499e-06	0.000942658	AT2G27920.1	Symbols: SCPL51 | serine carboxypeptidase-like 51 | chr2:11885777-11889043 REVERSE LENGTH=461
	Ghir-D02G016530	15.441	6.91022	2.61908	6.04941e-06	0.000957579	AT1G23290.1	Symbols: RPL27A	RPL27AB | Ribosomal protein L18e/L15 superfamily protein | chr1:8263007-8263447 FORWARD LENGTH=146
	Ghir-A01G020490	1258.12	0.856619	0.222456	6.26291e-06	0.00098146	AT2G36830.1	Symbols: GAMMA-TIP	TIP1;1	GAMMA-TIP1 | gamma tonoplast intrinsic protein | chr2:15445490-15446336 FORWARD LENGTH=251
	Ghir-D05G018560	125.11	1.31548	0.349306	7.0172e-06	0.00108878	AT1G76160.1	Symbols: sks5 | SKU5 similar 5 | chr1:28578211-28581020 REVERSE LENGTH=541
	Ghir-D11G008840	41.4135	2.15031	0.571638	7.12051e-06	0.00109398	AT2G45470.1	Symbols: FLA8	AGP8 | FASCICLIN-like arabinogalactan protein 8 | chr2:18742797-18744059 REVERSE LENGTH=420
	Ghir-A12G024510	32.35	2.50214	0.665637	7.39408e-06	0.00112375	AT4G11280.1	Symbols: ACS6	ATACS6 | 1-aminocyclopropane-1-carboxylic acid (acc) synthase 6 | chr4:6864168-6865922 FORWARD LENGTH=495
	Ghir-D04G011990	32.9059	2.39525	0.634122	7.52945e-06	0.00112375	AT2G36870.1	Symbols: XTH32 | xyloglucan endotransglucosylase/hydrolase 32 | chr2:15472869-15474630 REVERSE LENGTH=299
	Ghir-D13G025870	79.7369	-1.55428	0.415761	7.48712e-06	0.00112375	AT1G52820.1	Symbols: | 2-oxoglutarate (2OG) and Fe(II)-dependent oxygenase superfamily protein | chr1:19669216-19670321 FORWARD LENGTH=317
	Ghir-D07G011260	25.9952	-2.60175	0.692315	7.68891e-06	0.00113673	AT3G47340.1	Symbols: ASN1	DIN6	AT-ASN1 | glutamine-dependent asparagine synthase 1 | chr3:17438136-17441043 REVERSE LENGTH=584
	Ghir-A07G023600	207.883	1.05941	0.282384	8.44321e-06	0.00123657	AT1G23800.1	Symbols: ALDH2B7	ALDH2B | aldehyde dehydrogenase 2B7 | chr1:8412238-8414804 REVERSE LENGTH=534
	Ghir-A06G020110	63.77	1.7282	0.462898	8.55224e-06	0.00124095	AT5G25460.1	Symbols: | Protein of unknown function	DUF642 | chr5:8863430-8865394 FORWARD LENGTH=369
	Ghir-D05G007160	469.692	0.954877	0.255183	8.95115e-06	0.00128691	AT3G20820.1	Symbols: | Leucine-rich repeat (LRR) family protein | chr3:7280930-7282027 FORWARD LENGTH=365
	Ghir-A08G015230	85.3369	1.42956	0.387411	9.7546e-06	0.00137716	AT3G08030.1	Symbols: | Protein of unknown function	DUF642 | chr3:2564191-2565819 FORWARD LENGTH=365
	Ghir-D10G023820	49.0518	1.95988	0.535613	9.73158e-06	0.00137716	AT4G01470.1	Symbols: GAMMA-TIP3	TIP1;3	ATTIP1.3 | tonoplast intrinsic protein 1;3 | chr4:625092-625850 REVERSE LENGTH=252
	Ghir-D02G020420	52.8987	1.79399	0.486158	9.88368e-06	0.00138292	AT5G64120.1	Symbols: | Peroxidase superfamily protein | chr5:25659551-25660946 REVERSE LENGTH=328
	Ghir-A07G009440	84.0795	1.46307	0.39714	1.01415e-05	0.00140644	AT2G04780.1	Symbols: FLA7 | FASCICLIN-like arabinoogalactan 7 | chr2:1677488-1678252 FORWARD LENGTH=254
	Ghir-D13G004490	493.99	1.01058	0.274708	1.10183e-05	0.00151463
	Ghir-A09G017290	1099.12	-0.775798	0.20935	1.17367e-05	0.00159935	AT4G00430.1	Symbols: TMP-C	PIP1;4	PIP1E | plasma membrane intrinsic protein 1;4 | chr4:186143-187531 REVERSE LENGTH=287
	Ghir-A08G009390	32.2555	-2.18664	0.60402	1.23145e-05	0.00166362	AT2G12550.1	Symbols: | ubiquitin-associated (UBA)/TS-N domain-containing protein | chr2:5114881-5118486 FORWARD LENGTH=562
	Ghir-A08G002820	1298.76	0.739134	0.199789	1.26646e-05	0.0016963	AT5G57560.1	Symbols: TCH4	XTH22 | Xyloglucan endotransglucosylase/hydrolase family protein | chr5:23307296-23308235 REVERSE LENGTH=284
	Ghir-A04G013310	42.971	-1.90835	0.527152	1.28023e-05	0.00170022	AT1G07750.1	Symbols: | RmlC-like cupins superfamily protein | chr1:2404300-2405863 REVERSE LENGTH=356
	Ghir-D02G004330	55.0738	-1.81275	0.501929	1.32679e-05	0.00173268
	Ghir-D04G016790	1091.47	-0.761457	0.207015	1.32052e-05	0.00173268	AT5G64260.1	Symbols: EXL2 | EXORDIUM like 2 | chr5:25703980-25704897 FORWARD LENGTH=305
	Ghir-A07G008500	13.4352	6.62646	2.6107	1.38842e-05	0.00178459
	Ghir-D05G007110	53.34	-1.72446	0.48266	1.38932e-05	0.00178459	AT1G07250.1	Symbols: UGT71C4 | UDP-glucosyl transferase 71C4 | chr1:2225963-2227402 FORWARD LENGTH=479
	Ghir-A11G016180	175.529	1.12053	0.311417	1.43815e-05	0.0018323	AT1G04980.1	Symbols: ATPDIL2-2	ATPDI10	PDI10	PDIL2-2 | PDI-like 2-2 | chr1:1413869-1416120 REVERSE LENGTH=447
	Ghir-A08G010570	86.723	1.46341	0.41109	1.48265e-05	0.00187375	AT5G53300.1	Symbols: UBC10 | ubiquitin-conjugating enzyme 10 | chr5:21632802-21633989 REVERSE LENGTH=148
	Ghir-D03G010640	27.6441	2.50211	0.699163	1.62643e-05	0.00203902	AT1G18650.1	Symbols: PDCB3 | plasmodesmata callose-binding protein 3 | chr1:6419036-6420413 REVERSE LENGTH=184
	Ghir-A12G013230	51.7232	1.86002	0.530351	1.67666e-05	0.00208531	AT5G19730.1	Symbols: | Pectin lyase-like superfamily protein | chr5:6670562-6673202 FORWARD LENGTH=383
	Ghir-A05G014010	183.112	-1.12067	0.314914	1.70098e-05	0.00209891	AT3G13870.1	Symbols: RHD3 | Root hair defective 3 GTP-binding protein (RHD3) | chr3:4565762-4571109 REVERSE LENGTH=802
	Ghir-A11G010190	21.7676	3.11277	0.862603	1.73974e-05	0.00212996	AT3G61640.1	Symbols: AGP20	AtAGP20 | arabinogalactan protein 20 | chr3:22810283-22810629 REVERSE LENGTH=74
	Ghir-A02G006250	38.9957	1.98539	0.566427	1.93262e-05	0.00234776	AT1G75750.1	Symbols: GASA1 | GAST1 protein homolog 1 | chr1:28441813-28442284 REVERSE LENGTH=98
	Ghir-A10G009110	53.4671	1.69163	0.48285	2.00569e-05	0.00241778	AT5G66920.1	Symbols: sks17 | SKU5 similar 17 | chr5:26722963-26725370 FORWARD LENGTH=546
	Ghir-D11G015820	50.7006	1.89946	0.552153	2.07666e-05	0.00248423	AT4G12730.1	Symbols: FLA2 | FASCICLIN-like arabinogalactan 2 | chr4:7491598-7492809 REVERSE LENGTH=403
	Ghir-D02G018470	428.108	0.954669	0.272283	2.2582e-05	0.00268093
	Ghir-A04G002450	593.44	0.881166	0.251702	2.30367e-05	0.00271435	AT4G27270.1	Symbols: | Quinone reductase family protein | chr4:13661458-13663243 REVERSE LENGTH=205
	Ghir-A11G008250	131.65	1.21766	0.353043	2.32456e-05	0.00271852	AT5G19770.1	Symbols: TUA3 | tubulin alpha-3 | chr5:6682761-6684474 REVERSE LENGTH=450
	Ghir-D08G027310	95.5656	1.27398	0.368636	2.40073e-05	0.00278681	AT5G58060.2	Symbols: YKT61	ATYKT61	ATGP1 | SNARE-like superfamily protein | chr5:23498277-23500128 FORWARD LENGTH=221
	Ghir-D02G006740	479.207	-0.82445	0.235755	2.42139e-05	0.00279012	AT1G22710.1	Symbols: SUC2	SUT1	ATSUC2 | sucrose-proton symporter 2 | chr1:8030911-8032970 REVERSE LENGTH=512
	Ghir-D02G003770	776.997	-0.79659	0.22859	2.57558e-05	0.00294613	AT4G10250.1	Symbols: ATHSP22.0 | HSP20-like chaperones superfamily protein | chr4:6370537-6371124 FORWARD LENGTH=195
	Ghir-A01G006480	243.218	-0.957504	0.277888	2.61947e-05	0.00297462	AT1G11530.1	Symbols: ATCXXS1	CXXS1 | C-terminal cysteine residue is changed to a serine 1 | chr1:3874518-3875311 FORWARD LENGTH=118
	Ghir-D10G004420	125.688	1.44335	0.42676	2.70615e-05	0.00305094	AT2G34430.1	Symbols: LHB1B1	LHCB1.4 | light-harvesting chlorophyll-protein complex II subunit B1 | chr2:14524818-14525618 FORWARD LENGTH=266
	Ghir-D10G025380	28.2359	2.33789	0.682898	3.00006e-05	0.00335814	AT2G39840.1	Symbols: TOPP4 | type one serine/threonine protein phosphatase 4 | chr2:16627430-16628789 FORWARD LENGTH=321
	Ghir-A02G004000	132.349	-1.10856	0.327731	3.11021e-05	0.00345674
	Ghir-A02G016350	915.436	0.87303	0.255669	3.22798e-05	0.00351578	AT2G22795.1	Symbols: | unknown protein; BEST Arabidopsis thaliana protein match is: unknown protein (TAIR:AT4G37820.1); Has 799854 Blast hits to 188815 proteins in 4452 species: Archae - 4529; Bacteria - 144236; Metazoa - 287749; Fungi - 87083; Plants - 43826; Viruses - 3662; Other Eukaryotes - 228769 (source: NCBI BLink). | chr2:9697380-9699584 REVERSE LENGTH=734
	Ghir-A03G018770	141.889	1.12598	0.333595	3.23063e-05	0.00351578	AT4G35320.1	Symbols: | unknown protein; BEST Arabidopsis thaliana protein match is: unknown protein (TAIR:AT2G17300.1); Has 30201 Blast hits to 17322 proteins in 780 species: Archae - 12; Bacteria - 1396; Metazoa - 17338; Fungi - 3422; Plants - 5037; Viruses - 0; Other Eukaryotes - 2996 (source: NCBI BLink). | chr4:16806139-16806582 REVERSE LENGTH=147
	Ghir-A04G010830	25.8521	-2.30243	0.681959	3.20247e-05	0.00351578	AT5G13170.1	Symbols: SAG29	SWEET15	AtSWEET15 | senescence-associated gene 29 | chr5:4181331-4183171 REVERSE LENGTH=292
	Ghir-D06G001910	242.483	-0.923487	0.273577	3.30807e-05	0.00357523	AT3G16150.1	Symbols: | N-terminal nucleophile aminohydrolases (Ntn hydrolases) superfamily protein | chr3:5471794-5473033 FORWARD LENGTH=325
	Ghir-A02G008900	17.4082	-3.25754	0.939854	3.45924e-05	0.003713	AT5G48810.1	Symbols: ATB5-B	B5 #3	ATCB5-D	CB5-D | cytochrome B5 isoform D | chr5:19789249-19790180 REVERSE LENGTH=140
	Ghir-A07G012970	28.8069	2.36175	0.71081	3.529e-05	0.0037621	AT1G74670.1	Symbols: | Gibberellin-regulated family protein | chr1:28053378-28053893 FORWARD LENGTH=101
	Ghir-A04G012210	77.6058	1.358	0.408932	3.67435e-05	0.00384539	AT5G64080.1	Symbols: | Bifunctional inhibitor/lipid-transfer protein/seed storage 2S albumin superfamily protein | chr5:25645475-25646638 REVERSE LENGTH=182
	Ghir-D05G012680	118.58	1.16036	0.348385	3.68074e-05	0.00384539	AT5G62200.1	Symbols: | Embryo-specific protein 3	(ATS3) | chr5:24984463-24985674 REVERSE LENGTH=190
	Ghir-D08G021750	59.8913	-1.54217	0.465592	3.63529e-05	0.00384539	AT2G36870.1	Symbols: XTH32 | xyloglucan endotransglucosylase/hydrolase 32 | chr2:15472869-15474630 REVERSE LENGTH=299
	Ghir-D10G022060	26.9539	7.4874	3.06664	3.90076e-05	0.00404827	AT3G48310.1	Symbols: CYP71A22 | cytochrome P450	family 71	subfamily A	polypeptide 22 | chr3:17888192-17889749 FORWARD LENGTH=490
	Ghir-A13G009940	95.9214	1.2289	0.370983	3.96635e-05	0.00408925	AT3G25570.1	Symbols: | Adenosylmethionine decarboxylase family protein | chr3:9287413-9288462 REVERSE LENGTH=349
	Ghir-A09G002240	89.9411	-1.26261	0.386292	4.34722e-05	0.00445263	AT5G62670.1	Symbols: AHA11	HA11 | H(+)-ATPase 11 | chr5:25159495-25164957 FORWARD LENGTH=956
	Ghir-A07G021300	305.687	0.87995	0.266948	4.77192e-05	0.0048559	AT3G07390.1	Symbols: AIR12 | auxin-responsive family protein | chr3:2365452-2366273 FORWARD LENGTH=273
	Ghir-D05G009490	125.011	1.15854	0.356845	4.8205e-05	0.00487368	AT3G55440.1	Symbols: ATCTIMC	TPI	CYTOTPI | triosephosphate isomerase | chr3:20553794-20556078 FORWARD LENGTH=254
	Ghir-D05G038620	23.6271	-2.36287	0.734722	5.05713e-05	0.00508015	AT2G21110.1	Symbols: | Disease resistance-responsive (dirigent-like protein) family protein | chr2:9050290-9050850 REVERSE LENGTH=186
	Ghir-A03G019070	90.24	1.41147	0.436678	5.1455e-05	0.005136	AT5G64120.1	Symbols: | Peroxidase superfamily protein | chr5:25659551-25660946 REVERSE LENGTH=328
	Ghir-D07G016430	44.5423	1.74155	0.543623	5.21299e-05	0.00517043	AT1G04040.1	Symbols: | HAD superfamily	subfamily IIIB acid phosphatase | chr1:1042564-1043819 REVERSE LENGTH=271
	Ghir-D13G019760	1068.6	-0.749947	0.227802	5.32422e-05	0.00524754	AT3G05890.1	Symbols: RCI2B | Low temperature and salt responsive protein family | chr3:1758179-1758452 REVERSE LENGTH=54
	Ghir-D01G006370	21.3198	2.89762	0.8761	5.37253e-05	0.00526205	AT4G10270.1	Symbols: | Wound-responsive family protein | chr4:6374805-6375077 FORWARD LENGTH=90
	Ghir-D12G004680	91.5965	1.22555	0.381608	5.46606e-05	0.00532041	AT2G35120.1	Symbols: | Single hybrid motif superfamily protein | chr2:14805913-14807274 REVERSE LENGTH=156
	Ghir-A06G007160	120.755	1.10429	0.345468	5.92713e-05	0.00573359	AT5G56600.1	Symbols: PFN3	PRF3 | profilin 3 | chr5:22909882-22910821 REVERSE LENGTH=168
	Ghir-A01G000750	31.2126	-1.9458	0.617799	6.20266e-05	0.0059633	AT1G49670.2	Symbols: NQR | ARP protein (REF) | chr1:18381591-18386021 REVERSE LENGTH=652
	Ghir-D08G018810	123.015	1.32326	0.420042	6.3512e-05	0.00606888	AT2G45180.1	Symbols: | Bifunctional inhibitor/lipid-transfer protein/seed storage 2S albumin superfamily protein | chr2:18626377-18626781 FORWARD LENGTH=134
	Ghir-A06G016080	16.2452	3.66484	1.07092	6.72502e-05	0.00638714	AT4G22010.1	Symbols: sks4 | SKU5 similar 4 | chr4:11663429-11666463 FORWARD LENGTH=541
	Ghir-A05G016440	74.4969	1.30179	0.413819	6.99068e-05	0.00659946	AT2G33850.1	Symbols: | unknown protein; FUNCTIONS IN: molecular_function unknown; INVOLVED IN: biological_process unknown; LOCATED IN: endomembrane system; EXPRESSED IN: 17 plant structures; EXPRESSED DURING: 9 growth stages; BEST Arabidopsis thaliana protein match is: unknown protein (TAIR:AT1G28400.1); Has 3053 Blast hits to 2119 proteins in 133 species: Archae - 6; Bacteria - 52; Metazoa - 135; Fungi - 96…
	Ghir-D02G011110	16.2238	4.24988	1.18883	7.43254e-05	0.00697457	AT1G51590.1	Symbols: MNS1	MANIB | alpha-mannosidase 1 | chr1:19128315-19132132 REVERSE LENGTH=560
	Ghir-A13G016030	89.0948	1.23742	0.399045	7.6885e-05	0.00708744	AT1G78380.1	Symbols: ATGSTU19	GST8	GSTU19 | glutathione S-transferase TAU 19 | chr1:29486659-29487819 REVERSE LENGTH=219
	Ghir-D01G022000	485.618	0.763526	0.239653	7.65078e-05	0.00708744	AT2G36830.1	Symbols: GAMMA-TIP	TIP1;1	GAMMA-TIP1 | gamma tonoplast intrinsic protein | chr2:15445490-15446336 FORWARD LENGTH=251
	Ghir-D03G012450	14.224	-3.39868	1.04677	7.67094e-05	0.00708744	AT2G47610.1	Symbols: | Ribosomal protein L7Ae/L30e/S12e/Gadd45 family protein | chr2:19529854-19531401 FORWARD LENGTH=257
	Ghir-A11G013240	19.9632	-2.4791	0.797239	7.8942e-05	0.0072345	AT2G48130.1	Symbols: | Bifunctional inhibitor/lipid-transfer protein/seed storage 2S albumin superfamily protein | chr2:19685263-19685977 REVERSE LENGTH=183
	Ghir-A10G022290	17.2412	5.09527	1.41952	8.63408e-05	0.00786655	AT1G55460.1	Symbols: | DNA/RNA-binding protein Kin17	conserved region | chr1:20707567-20708802 FORWARD LENGTH=411
	Ghir-A02G006960	376.1	0.983922	0.318445	8.75591e-05	0.00793144	AT1G77120.1	Symbols: ADH1	ADH	ATADH	ATADH1 | alcohol dehydrogenase 1 | chr1:28975509-28977216 FORWARD LENGTH=379
	Ghir-D03G003350	112.502	1.1116	0.364978	9.49477e-05	0.0085513	AT4G37870.1	Symbols: PCK1	PEPCK | phosphoenolpyruvate carboxykinase 1 | chr4:17802974-17806332 REVERSE LENGTH=671
	Ghir-A01G020220	217.006	-0.935601	0.304875	9.72449e-05	0.00870814	AT5G03760.1	Symbols: ATCSLA09	CSLA09	ATCSLA9	CSLA9	RAT4 | Nucleotide-diphospho-sugar transferases superfamily protein | chr5:985910-990087 REVERSE LENGTH=533
	Ghir-A02G003110	15.5514	3.57717	1.0843	9.78705e-05	0.00871436	AT3G06035.1	Symbols: | Glycoprotein membrane precursor GPI-anchored | chr3:1823172-1824110 REVERSE LENGTH=200
	Ghir-A11G006630	501.571	0.915786	0.299233	9.8473e-05	0.00871848	AT5G13870.1	Symbols: EXGT-A4	XTH5 | xyloglucan endotransglucosylase/hydrolase 5 | chr5:4475089-4476217 REVERSE LENGTH=293
	Ghir-A10G022080	108.759	1.23153	0.411283	0.000104583	0.00920744	AT2G28760.2	Symbols: UXS6 | UDP-XYL synthase 6 | chr2:12336469-12338642 REVERSE LENGTH=343
	Ghir-A06G011260	44.2225	-1.57804	0.529653	0.000108901	0.00953403	AT1G30760.1	Symbols: | FAD-binding Berberine family protein | chr1:10918321-10920441 FORWARD LENGTH=534
	Ghir-A09G001660	799.303	0.838745	0.27592	0.000112868	0.00982641	AT5G15230.1	Symbols: GASA4 | GAST1 protein homolog 4 | chr5:4945017-4946025 FORWARD LENGTH=106
	Ghir-A07G006650	69.6842	-1.28684	0.431746	0.000114397	0.00990446	AT1G68090.1	Symbols: ANNAT5	ANN5 | annexin 5 | chr1:25519442-25520774 REVERSE LENGTH=316
	Ghir-A02G018930	44.9012	1.61503	0.542814	0.00011731	0.00999113	AT5G42180.1	Symbols: | Peroxidase superfamily protein | chr5:16852702-16854021 FORWARD LENGTH=317
	Ghir-A05G037730	113.32	1.0728	0.35871	0.000116165	0.00999113	AT5G15140.1	Symbols: | Galactose mutarotase-like superfamily protein | chr5:4908686-4910670 FORWARD LENGTH=490
	Ghir-D09G021360	309.559	0.856984	0.283606	0.000116895	0.00999113	AT3G59480.1	Symbols: | pfkB-like carbohydrate kinase family protein | chr3:21983103-21984440 FORWARD LENGTH=326
	Ghir-A13G017290	258.309	0.814611	0.268426	0.000120272	0.010188	AT5G17920.1	Symbols: ATCIMS	ATMETS	ATMS1 | Cobalamin-independent synthase family protein | chr5:5935771-5939195 FORWARD LENGTH=765
	Ghir-D11G030930	24.5216	-2.08208	0.705861	0.000125468	0.010571
	Ghir-D09G022690	41.3988	-1.62553	0.55977	0.000127835	0.0107129	AT4G14680.1	Symbols: APS3 | Pseudouridine synthase/archaeosine transglycosylase-like family protein | chr4:8413443-8415311 REVERSE LENGTH=465
	Ghir-D04G018220	171.482	-1.05419	0.358663	0.000130907	0.0109119	AT4G38400.1	Symbols: ATEXLA2	EXPL2	ATEXPL2	ATHEXP BETA 2.2	EXLA2 | expansin-like A2 | chr4:17978675-17979665 REVERSE LENGTH=265
	Ghir-A03G003670	153.967	0.937855	0.315415	0.000133788	0.011093	AT2G31490.1	Symbols: | unknown protein; Has 55 Blast hits to 55 proteins in 15 species: Archae - 0; Bacteria - 0; Metazoa - 0; Fungi - 0; Plants - 55; Viruses - 0; Other Eukaryotes - 0 (source: NCBI BLink). | chr2:13412060-13413002 FORWARD LENGTH=71
	Ghir-A13G001500	36.2512	-1.67134	0.574167	0.000135485	0.0111747	AT2G38120.1	Symbols: AUX1	WAV5	PIR1	MAP1 | Transmembrane amino acid transporter family protein | chr2:15973493-15976792 FORWARD LENGTH=485
	Ghir-D13G021050	159.381	1.10424	0.378825	0.000140391	0.0115187	AT3G43190.1	Symbols: SUS4	ATSUS4 | sucrose synthase 4 | chr3:15179204-15182577 REVERSE LENGTH=808
	Ghir-A13G020220	247.972	0.936611	0.318739	0.00014572	0.0118937	AT3G43190.1	Symbols: SUS4	ATSUS4 | sucrose synthase 4 | chr3:15179204-15182577 REVERSE LENGTH=808
	Ghir-D05G023260	326.927	0.832339	0.281962	0.000147786	0.0119998
	Ghir-A08G020550	607.698	0.681811	0.227139	0.000152138	0.0122895	AT1G07890.3	Symbols: APX1	MEE6	CS1	ATAPX1	ATAPX01 | ascorbate peroxidase 1 | chr1:2438005-2439435 FORWARD LENGTH=250
	Ghir-A11G013230	328.276	-0.892358	0.304761	0.000153081	0.0123022	AT3G22600.1	Symbols: | Bifunctional inhibitor/lipid-transfer protein/seed storage 2S albumin superfamily protein | chr3:8006711-8007397 REVERSE LENGTH=170
	Ghir-D03G014070	280.757	0.778982	0.265174	0.000163159	0.0130453	AT5G59613.1	Symbols: | unknown protein; BEST Arabidopsis thaliana protein match is: unknown protein (TAIR:AT3G46430.1); Has 30201 Blast hits to 17322 proteins in 780 species: Archae - 12; Bacteria - 1396; Metazoa - 17338; Fungi - 3422; Plants - 5037; Viruses - 0; Other Eukaryotes - 2996 (source: NCBI BLink). | chr5:24016162-24016500 REVERSE LENGTH=55
	Ghir-D09G001840	39.0439	-1.63661	0.583733	0.000170384	0.0135538	AT4G08850.1	Symbols: | Leucine-rich repeat receptor-like protein kinase family protein | chr4:5636693-5640496 REVERSE LENGTH=1045
	Ghir-A05G032780	20.7277	2.38468	0.830256	0.000175243	0.0138698	AT4G13710.1	Symbols: | Pectin lyase-like superfamily protein | chr4:7962550-7966012 FORWARD LENGTH=470
	Ghir-A12G013850	48.8078	1.44371	0.510853	0.000179263	0.0141167	AT2G40940.1	Symbols: ERS1	ERS | ethylene response sensor 1 | chr2:17084635-17086819 REVERSE LENGTH=613
	Ghir-A05G019640	18.24	-2.41875	0.856781	0.000184873	0.0144858	AT5G42800.1	Symbols: DFR	TT3	M318 | dihydroflavonol 4-reductase | chr5:17164296-17165864 REVERSE LENGTH=382
	Ghir-A11G017630	94.3166	1.07188	0.379708	0.000193625	0.015096	AT5G17380.1	Symbols: | Thiamine pyrophosphate dependent pyruvate decarboxylase family protein | chr5:5724920-5726720 REVERSE LENGTH=572
	Ghir-A03G017200	666.16	0.657809	0.224567	0.000197554	0.015326
	Ghir-A01G003690	27.4516	-1.83333	0.664275	0.00020686	0.0158973	AT1G17100.1	Symbols: | SOUL heme-binding family protein | chr1:5844766-5845539 FORWARD LENGTH=232
	Ghir-D09G023870	28.2498	1.90161	0.677805	0.000206946	0.0158973	AT5G18860.1	Symbols: | inosine-uridine preferring nucleoside hydrolase family protein | chr5:6291023-6295581 FORWARD LENGTH=890
	Ghir-D01G002530	40.015	-1.52245	0.553549	0.0002158	0.0164966	AT3G23510.1	Symbols: | Cyclopropane-fatty-acyl-phospholipid synthase | chr3:8428071-8433159 FORWARD LENGTH=867
	Ghir-A05G009760	171.348	0.878757	0.313282	0.000221515	0.0168165	AT3G55440.1	Symbols: ATCTIMC	TPI	CYTOTPI | triosephosphate isomerase | chr3:20553794-20556078 FORWARD LENGTH=254
	Ghir-A09G025040	63.302	1.28266	0.466386	0.000222131	0.0168165	AT3G16770.1	Symbols: RAP2.3	ATEBP	ERF72	EBP | ethylene-responsive element binding protein | chr3:5705784-5706768 FORWARD LENGTH=248
	Ghir-D05G015160	288.395	0.788573	0.278771	0.000223424	0.0168331	AT2G34500.1	Symbols: CYP710A1 | cytochrome P450	family 710	subfamily A	polypeptide 1 | chr2:14539712-14541199 REVERSE LENGTH=495
	Ghir-D13G016040	428.923	-0.687137	0.239999	0.000226436	0.0169784	AT5G53870.1	Symbols: ENODL1	AtENODL1 | early nodulin-like protein 1 | chr5:21870033-21871228 REVERSE LENGTH=370
	Ghir-A05G023080	26.3246	1.9714	0.719648	0.000228223	0.0170309	AT1G34750.1	Symbols: | Protein phosphatase 2C family protein | chr1:12736386-12737727 REVERSE LENGTH=282
	Ghir-D04G017700	684.036	0.679953	0.237709	0.000232854	0.0172941
	Ghir-D01G022270	798.944	-0.695987	0.244521	0.000234239	0.0173149	AT2G37170.1	Symbols: PIP2B	PIP2;2 | plasma membrane intrinsic protein 2 | chr2:15613624-15614791 REVERSE LENGTH=285
	Ghir-A05G010130	206.366	-0.819037	0.293371	0.000236854	0.017426	AT5G59970.1	Symbols: | Histone superfamily protein | chr5:24146352-24146663 REVERSE LENGTH=103
	Ghir-D10G024930	34.1724	1.66487	0.618017	0.000253478	0.0185619	AT2G39700.1	Symbols: ATEXPA4	ATEXP4	ATHEXP ALPHA 1.6	EXPA4 | expansin A4 | chr2:16544246-16545434 REVERSE LENGTH=257
	Ghir-A11G001540	102.438	1.0568	0.388952	0.000254966	0.0185841	AT4G27740.1	Symbols: | Yippee family putative zinc-binding protein | chr4:13839148-13839616 FORWARD LENGTH=105
	Ghir-D04G018160	15.7545	3.97383	1.32346	0.00025773	0.0186985	AT4G35160.1	Symbols: | O-methyltransferase family protein | chr4:16730989-16732808 REVERSE LENGTH=382
	Ghir-D11G005220	5643.26	0.552048	0.190874	0.000269799	0.019484	AT5G42930.1	Symbols: | alpha/beta-Hydrolases superfamily protein | chr5:17210738-17214152 REVERSE LENGTH=467
	Ghir-D09G024690	23.4046	-1.93441	0.728523	0.000279165	0.0200679	AT3G52300.1	Symbols: ATPQ | ATP synthase D chain	mitochondrial | chr3:19396689-19398119 FORWARD LENGTH=168
	Ghir-D12G012850	65.6293	1.34778	0.509649	0.000281235	0.0201243	AT4G01410.1	Symbols: | Late embryogenesis abundant (LEA) hydroxyproline-rich glycoprotein family | chr4:578308-578991 FORWARD LENGTH=227
	Ghir-D07G012430	13.6144	4.7265	1.46822	0.000283241	0.0201758	AT2G27130.1	Symbols: | Bifunctional inhibitor/lipid-transfer protein/seed storage 2S albumin superfamily protein | chr2:11595379-11596395 FORWARD LENGTH=176
	Ghir-D05G003780	68.4768	1.34745	0.511493	0.000286752	0.0203334	AT5G20740.1	Symbols: | Plant invertase/pectin methylesterase inhibitor superfamily protein | chr5:7025867-7026484 REVERSE LENGTH=205
	Ghir-A08G025420	231.396	0.769616	0.280597	0.000292799	0.020576	AT1G65980.1	Symbols: TPX1 | thioredoxin-dependent peroxidase 1 | chr1:24559524-24560753 REVERSE LENGTH=162
	Ghir-D06G010230	354.615	0.706472	0.25478	0.000292649	0.020576	AT2G25810.1	Symbols: TIP4;1 | tonoplast intrinsic protein 4;1 | chr2:11012658-11013906 FORWARD LENGTH=249
	Ghir-A08G000850	86.1969	-1.04976	0.394757	0.000297611	0.0208208	AT2G38640.1	Symbols: | Protein of unknown function (DUF567) | chr2:16157725-16158474 REVERSE LENGTH=196
	Ghir-A13G020330	84.2278	1.13168	0.425737	0.000316002	0.0219118	AT2G05920.1	Symbols: | Subtilase family protein | chr2:2269831-2272207 REVERSE LENGTH=754
	Ghir-D07G011010	39.6513	-1.47303	0.568008	0.000315897	0.0219118	AT5G59590.1	Symbols: UGT76E2 | UDP-glucosyl transferase 76E2 | chr5:24009152-24010585 REVERSE LENGTH=449
	Ghir-A05G020740	82.2971	-1.10954	0.424342	0.000320596	0.0219445	AT4G25000.1	Symbols: ATAMY1	AMY1 | alpha-amylase-like | chr4:12852109-12853825 REVERSE LENGTH=423
	Ghir-A10G019060	65.0209	1.29377	0.492418	0.000320675	0.0219445	AT5G07030.1	Symbols: | Eukaryotic aspartyl protease family protein | chr5:2183600-2185717 REVERSE LENGTH=455
	Ghir-D09G009410	73.3546	-1.15279	0.440342	0.000319213	0.0219445	AT3G47340.1	Symbols: ASN1	DIN6	AT-ASN1 | glutamine-dependent asparagine synthase 1 | chr3:17438136-17441043 REVERSE LENGTH=584
	Ghir-D02G006640	158.761	1.00192	0.381661	0.000326891	0.0220807	AT1G22690.1	Symbols: | Gibberellin-regulated family protein | chr1:8027328-8027961 FORWARD LENGTH=119
	Ghir-D08G016470	2024.9	0.63563	0.229323	0.000324076	0.0220807	AT4G19410.1	Symbols: | Pectinacetylesterase family protein | chr4:10582188-10584766 REVERSE LENGTH=391
	Ghir-D08G023720	82.5176	1.08123	0.408883	0.000325952	0.0220807	AT5G17920.1	Symbols: ATCIMS	ATMETS	ATMS1 | Cobalamin-independent synthase family protein | chr5:5935771-5939195 FORWARD LENGTH=765
	Ghir-D03G017180	65.6035	-1.22129	0.467387	0.00032887	0.022119	AT4G12320.1	Symbols: CYP706A6 | cytochrome P450	family 706	subfamily A	polypeptide 6 | chr4:7314939-7316647 REVERSE LENGTH=518
	Ghir-A13G000460	101.15	-0.989733	0.375927	0.000332749	0.0222842	AT2G40610.1	Symbols: ATEXPA8	EXP8	ATEXP8	ATHEXP ALPHA 1.11	EXPA8 | expansin A8 | chr2:16949121-16950472 REVERSE LENGTH=253
	Ghir-D06G020250	1740.04	-0.610719	0.22069	0.000334337	0.0222953	AT2G02990.1	Symbols: RNS1	ATRNS1 | ribonuclease 1 | chr2:873714-874667 FORWARD LENGTH=230
	Ghir-A03G019360	32.8143	1.62609	0.62456	0.000338632	0.0224639
	Ghir-A13G004920	12.3671	-3.16834	1.14248	0.000339732	0.0224639	AT4G33650.2	Symbols: DRP3A | dynamin-related protein 3A | chr4:16161073-16166587 FORWARD LENGTH=809
	Ghir-A13G010280	12.9651	3.81119	1.25916	0.000346189	0.0226993	AT5G17910.1	Symbols: | unknown protein; FUNCTIONS IN: molecular_function unknown; INVOLVED IN: biological_process unknown; LOCATED IN: mitochondrion; EXPRESSED IN: 23 plant structures; EXPRESSED DURING: 15 growth stages; BEST Arabidopsis thaliana protein match is: unknown protein (TAIR:AT2G29620.1); Has 1807 Blast hits to 1807 proteins in 277 species: Archae - 0; Bacteria - 0; Metazoa - 736; Fungi - 347; Pla…
	Ghir-D04G001930	90.5571	1.05054	0.402359	0.000344989	0.0226993	AT1G66240.1	Symbols: ATX1	ATATX1 | homolog of anti-oxidant 1 | chr1:24686445-24687327 REVERSE LENGTH=106
	Ghir-Scaffold2543G000010	95.9005	1.00857	0.38659	0.000354531	0.0231494	AT1G70370.1	Symbols: PG2 | polygalacturonase 2 | chr1:26513003-26514998 REVERSE LENGTH=626
	Ghir-A05G012920	58.323	1.22099	0.471704	0.000363095	0.0235469	AT5G62200.1	Symbols: | Embryo-specific protein 3	(ATS3) | chr5:24984463-24985674 REVERSE LENGTH=190
	Ghir-D13G020310	131.748	-0.887624	0.339074	0.000363624	0.0235469	AT2G26690.1	Symbols: | Major facilitator superfamily protein | chr2:11347347-11350916 REVERSE LENGTH=577
	Ghir-A06G014150	81.388	-1.07452	0.417493	0.000376083	0.0242535	AT1G09850.1	Symbols: XBCP3 | xylem bark cysteine peptidase 3 | chr1:3201848-3203875 FORWARD LENGTH=437
	Ghir-A04G000840	80.9394	-1.11934	0.442161	0.00039918	0.0255329	AT2G21110.1	Symbols: | Disease resistance-responsive (dirigent-like protein) family protein | chr2:9050290-9050850 REVERSE LENGTH=186
	Ghir-D11G001540	46.266	1.35842	0.532709	0.000397946	0.0255329	AT4G27740.1	Symbols: | Yippee family putative zinc-binding protein | chr4:13839148-13839616 FORWARD LENGTH=105
	Ghir-D09G024170	104.552	0.954747	0.370709	0.00041123	0.0261587
	Ghir-D11G000670	65.0637	1.16769	0.461875	0.000412303	0.0261587	AT1G49030.1	Symbols: | PLAC8 family protein | chr1:18136794-18137846 FORWARD LENGTH=224
	Ghir-A02G002020	381.389	0.746304	0.285208	0.00041726	0.0263665	AT3G23730.1	Symbols: XTH16 | xyloglucan endotransglucosylase/hydrolase 16 | chr3:8550222-8551248 FORWARD LENGTH=291
	Ghir-A13G006870	20.5961	2.09024	0.817471	0.000428158	0.0269464	AT4G33510.1	Symbols: DHS2 | 3-deoxy-d-arabino-heptulosonate 7-phosphate synthase | chr4:16116496-16118549 FORWARD LENGTH=507
	Ghir-D05G038040	111.112	-1.04802	0.418913	0.000442257	0.0277225	AT4G36810.1	Symbols: GGPS1 | geranylgeranyl pyrophosphate synthase 1 | chr4:17343513-17344628 FORWARD LENGTH=371
	Ghir-A06G008770	14.9633	2.72014	1.03746	0.000462635	0.0285431	AT5G19530.1	Symbols: ACL5 | S-adenosyl-L-methionine-dependent methyltransferases superfamily protein | chr5:6589176-6591091 REVERSE LENGTH=339
	Ghir-A07G021360	65.8521	1.15282	0.459432	0.000461765	0.0285431	AT3G07320.1	Symbols: | O-Glycosyl hydrolases family 17 protein | chr3:2332324-2333925 REVERSE LENGTH=460
	Ghir-A13G005610	124.249	0.881877	0.347279	0.000461854	0.0285431	AT2G20840.1	Symbols: | Secretory carrier membrane protein (SCAMP) family protein | chr2:8971925-8974400 REVERSE LENGTH=282
	Ghir-D07G005440	12.1825	-3.03691	1.16567	0.000460968	0.0285431	AT5G50790.1	Symbols: SWEET10	AtSWEET10 | Nodulin MtN3 family protein | chr5:20656461-20657827 REVERSE LENGTH=289
	Ghir-A10G012990	323.455	0.784034	0.30703	0.000471453	0.0289731	AT2G44160.1	Symbols: MTHFR2 | methylenetetrahydrofolate reductase 2 | chr2:18262301-18265185 FORWARD LENGTH=594
	Ghir-A05G041230	14.1749	2.9403	1.11041	0.000473346	0.0289758	AT5G07030.1	Symbols: | Eukaryotic aspartyl protease family protein | chr5:2183600-2185717 REVERSE LENGTH=455
	Ghir-A08G011020	154.026	0.830118	0.32884	0.000496712	0.0302435	AT3G53740.2	Symbols: | Ribosomal protein L36e family protein | chr3:19913921-19914813 REVERSE LENGTH=112
	Ghir-D05G037230	96.2802	-1.0021	0.405427	0.000497915	0.0302435	AT5G23960.1	Symbols: ATTPS21	TPS21 | terpene synthase 21 | chr5:8092969-8095128 FORWARD LENGTH=547
	Ghir-D06G000190	225.692	-0.754168	0.296252	0.000501835	0.0303639	AT1G75750.1	Symbols: GASA1 | GAST1 protein homolog 1 | chr1:28441813-28442284 REVERSE LENGTH=98
	Ghir-D09G004860	83.5518	1.12417	0.464939	0.000524237	0.0315974	AT3G47370.2	Symbols: | Ribosomal protein S10p/S20e family protein | chr3:17453671-17454437 REVERSE LENGTH=122
	Ghir-A09G006680	652.18	-0.652614	0.254805	0.000550701	0.0329539	AT4G26740.1	Symbols: ATS1	CLO1	ATPXG1 | seed gene 1 | chr4:13473791-13475278 REVERSE LENGTH=245
	Ghir-D13G002890	191.632	-0.760792	0.303442	0.00055095	0.0329539
	Ghir-D09G021960	52.0088	-1.22468	0.513029	0.000554515	0.0330411	AT3G08710.1	Symbols: ATH9	TRX H9	TH9 | thioredoxin H-type 9 | chr3:2645590-2646304 FORWARD LENGTH=140
	Ghir-A03G002880	220.004	0.73494	0.294187	0.000583196	0.0344878	AT5G19760.1	Symbols: | Mitochondrial substrate carrier family protein | chr5:6679591-6681845 REVERSE LENGTH=298
	Ghir-D06G001340	63.4247	1.22446	0.506972	0.000581685	0.0344878	AT2G15780.1	Symbols: | Cupredoxin superfamily protein | chr2:6873666-6874701 REVERSE LENGTH=257
	Ghir-A02G000250	19.9957	2.22056	0.959225	0.000601414	0.0354314	AT2G38600.1	Symbols: | HAD superfamily	subfamily IIIB acid phosphatase | chr2:16145907-16146857 FORWARD LENGTH=251
	Ghir-A09G016990	1370.01	0.529926	0.202523	0.000616466	0.0361822	AT3G09270.1	Symbols: ATGSTU8	GSTU8 | glutathione S-transferase TAU 8 | chr3:2848407-2849226 REVERSE LENGTH=224
	Ghir-D13G014120	539.245	0.643285	0.255513	0.000626974	0.0366616	AT5G56170.1	Symbols: LLG1 | LORELEI-LIKE-GPI-ANCHORED PROTEIN 1 | chr5:22736072-22737108 FORWARD LENGTH=168
	Ghir-D09G015320	7051.52	-0.509121	0.195224	0.000635419	0.0370173	AT3G53420.1	Symbols: PIP2A	PIP2	PIP2;1 | plasma membrane intrinsic protein 2A | chr3:19803906-19805454 REVERSE LENGTH=287
	Ghir-D02G024390	124.922	-0.83641	0.345713	0.000638869	0.0370804	AT1G49310.1	Symbols: | unknown protein; FUNCTIONS IN: molecular_function unknown; INVOLVED IN: biological_process unknown; LOCATED IN: endomembrane system; EXPRESSED IN: 9 plant structures; EXPRESSED DURING: LP.04 four leaves visible	petal differentiation and expansion stage; Has 11 Blast hits to 11 proteins in 6 species: Archae - 0; Bacteria - 0; Metazoa - 0; Fungi - 0; Plants - 11; Viruses - 0; Other Eukaryotes - 0 (source: NCBI BLink). | chr1:18237997-18238325 REVERSE LENGTH=82
	Ghir-D04G003390	49.6175	-1.2548	0.537379	0.000659408	0.0381313	AT2G13650.1	Symbols: GONST1 | golgi nucleotide sugar transporter 1 | chr2:5687584-5690303 REVERSE LENGTH=333
	Ghir-D03G014060	58.6342	1.13899	0.485696	0.00066212	0.0381474	AT3G46440.1	Symbols: UXS5 | UDP-XYL synthase 5 | chr3:17089268-17091611 REVERSE LENGTH=341
	Ghir-D02G019710	54.9931	1.24188	0.541903	0.000683018	0.0392072	AT5G08350.1	Symbols: | GRAM domain-containing protein / ABA-responsive protein-related | chr5:2686417-2687175 REVERSE LENGTH=222
	Ghir-D13G017160	29.3971	-1.5587	0.679515	0.000705573	0.0403541	AT2G36780.1	Symbols: | UDP-Glycosyltransferase superfamily protein | chr2:15417618-15419108 REVERSE LENGTH=496
	Ghir-D10G024010	160.459	-0.895663	0.38216	0.000724652	0.0412946	AT1G17860.1	Symbols: | Kunitz family trypsin and protease inhibitor protein | chr1:6149343-6149933 FORWARD LENGTH=196
	Ghir-A05G022850	195.239	-0.712287	0.295142	0.000735704	0.0417725	AT5G10980.1	Symbols: | Histone superfamily protein | chr5:3472591-3473349 REVERSE LENGTH=136
	Ghir-A10G022400	89.7133	0.96668	0.413429	0.000747601	0.0421427	AT3G55440.1	Symbols: ATCTIMC	TPI	CYTOTPI | triosephosphate isomerase | chr3:20553794-20556078 FORWARD LENGTH=254
	Ghir-D01G017710	1908.26	0.552065	0.218842	0.000746019	0.0421427	AT4G35100.1	Symbols: PIP3	PIP3A	PIP2;7	SIMIP | plasma membrane intrinsic protein 3 | chr4:16708672-16709958 FORWARD LENGTH=280
	Ghir-D05G030300	23.5096	1.74237	0.763664	0.000756056	0.0424665	AT1G48850.1	Symbols: EMB1144 | chorismate synthase	putative / 5-enolpyruvylshikimate-3-phosphate phospholyase	putative | chr1:18065154-18067956 REVERSE LENGTH=436
	Ghir-A12G021800	87.3255	0.961157	0.413243	0.000763656	0.0427402	AT1G31910.1	Symbols: | GHMP kinase family protein | chr1:11459050-11461649 FORWARD LENGTH=505
	Ghir-A13G012890	59.8284	-1.06769	0.473611	0.000827238	0.046134	AT1G64830.1	Symbols: | Eukaryotic aspartyl protease family protein | chr1:24091271-24092566 REVERSE LENGTH=431
	Ghir-A01G019380	230.465	0.679698	0.285233	0.000843047	0.0468489	AT3G44150.1	Symbols: | unknown protein; FUNCTIONS IN: molecular_function unknown; INVOLVED IN: biological_process unknown; LOCATED IN: plasma membrane; EXPRESSED IN: cultured cell; BEST Arabidopsis thaliana protein match is: unknown protein (TAIR:AT3G11800.1); Has 76 Blast hits to 75 proteins in 19 species: Archae - 0; Bacteria - 0; Metazoa - 0; Fungi - 0; Plants - 74; Viruses - 0; Other Eukaryotes - 2 (sour…
	Ghir-A03G014670	145.531	1.00557	0.449397	0.000856862	0.0469506	AT5G63180.1	Symbols: | Pectin lyase-like superfamily protein | chr5:25341106-25343113 REVERSE LENGTH=432
	Ghir-D02G003880	12.2272	2.91966	1.21821	0.000855654	0.0469506	AT2G32030.1	Symbols: | Acyl-CoA N-acyltransferases (NAT) superfamily protein | chr2:13632675-13633241 REVERSE LENGTH=188
	Ghir-D06G001230	44.6587	1.36699	0.612773	0.000852271	0.0469506	AT4G31940.1	Symbols: CYP82C4 | cytochrome P450	family 82	subfamily C	polypeptide 4 | chr4:15452040-15453966 FORWARD LENGTH=524
	Ghir-D09G015200	435.532	0.612141	0.252977	0.000848022	0.0469506	AT5G03300.1	Symbols: ADK2 | adenosine kinase 2 | chr5:796573-798997 FORWARD LENGTH=345
	Ghir-A05G036770	70.2508	1.04545	0.468786	0.000864815	0.0471013	AT3G01680.1	Symbols: | CONTAINS InterPro DOMAIN/s: Mediator complex subunit Med28 (InterPro:IPR021640); BEST Arabidopsis thaliana protein match is: unknown protein (TAIR:AT3G01670.1); Has 122 Blast hits to 112 proteins in 13 species: Archae - 0; Bacteria - 0; Metazoa - 0; Fungi - 0; Plants - 122; Viruses - 0; Other Eukaryotes - 0 (source: NCBI BLink). | chr3:252033-255246 FORWARD LENGTH=740
	Ghir-D10G019290	65.7025	-1.0342	0.464997	0.000865623	0.0471013	AT1G47960.1	Symbols: C/VIF1	ATC/VIF1 | cell wall / vacuolar inhibitor of fructosidase 1 | chr1:17681954-17683516 REVERSE LENGTH=205
	Ghir-A12G020420	325.617	-0.13044	0.250832	0.0008937	0.0484608	AT5G50790.1	Symbols: SWEET10	AtSWEET10 | Nodulin MtN3 family protein | chr5:20656461-20657827 REVERSE LENGTH=289
	Ghir-D11G013270	298.834	-0.62838	0.264587	0.000907081	0.0490168	AT3G51895.1	Symbols: SULTR3;1	AST12 | sulfate transporter 3;1 | chr3:19251503-19255677 REVERSE LENGTH=658
	Ghir-A02G011130	71.4846	1.15773	0.525895	0.00092769	0.0497871	AT1G64160.1	Symbols: | Disease resistance-responsive (dirigent-like protein) family protein | chr1:23814063-23814611 FORWARD LENGTH=182
	Ghir-D09G016990	56.2673	1.23464	0.562774	0.000925208	0.0497871	AT4G33070.1	Symbols: | Thiamine pyrophosphate dependent pyruvate decarboxylase family protein | chr4:15952519-15954676 REVERSE LENGTH=607
6HACI	Ghir-A09G005740	55.4776	4.72861	0.870664	4.88845e-09	0.000172046	AT3G18280.1	Symbols: | Bifunctional inhibitor/lipid-transfer protein/seed storage 2S albumin superfamily protein | chr3:6267102-6267392 FORWARD LENGTH=96
	Ghir-D04G016620	122.806	2.56977	0.492666	7.95753e-09	0.000172046	AT5G64080.1	Symbols: | Bifunctional inhibitor/lipid-transfer protein/seed storage 2S albumin superfamily protein | chr5:25645475-25646638 REVERSE LENGTH=182
	Ghir-A07G017110	50.5732	3.18397	0.650192	5.60972e-08	0.000808566	AT5G48490.1	Symbols: | Bifunctional inhibitor/lipid-transfer protein/seed storage 2S albumin superfamily protein | chr5:19647932-19648237 REVERSE LENGTH=101
	Ghir-A04G012210	65.3357	2.96374	0.62138	9.29494e-08	0.00100481	AT5G64080.1	Symbols: | Bifunctional inhibitor/lipid-transfer protein/seed storage 2S albumin superfamily protein | chr5:25645475-25646638 REVERSE LENGTH=182
	Ghir-D10G013420	96.0709	2.10566	0.527002	2.65481e-06	0.0229593	AT5G48490.1	Symbols: | Bifunctional inhibitor/lipid-transfer protein/seed storage 2S albumin superfamily protein | chr5:19647932-19648237 REVERSE LENGTH=101
	Ghir-A09G014790	80.8547	2.63323	0.680556	3.96379e-06	0.0285664	AT3G10080.1	Symbols: | RmlC-like cupins superfamily protein | chr3:3107476-3108159 REVERSE LENGTH=227
	Ghir-D09G025840	28.2233	4.55143	1.13688	6.77008e-06	0.0418207	AT3G18280.1	Symbols: | Bifunctional inhibitor/lipid-transfer protein/seed storage 2S albumin superfamily protein | chr3:6267102-6267392 FORWARD LENGTH=96
12ACI	Ghir-D01G014930	106.98	-4.45661	0.426517	8.86909e-27	7.90768e-23	AT2G37870.1	Symbols: | Bifunctional inhibitor/lipid-transfer protein/seed storage 2S albumin superfamily protein | chr2:15859280-15859723 FORWARD LENGTH=115
	Ghir-A02G006360	265.865	-2.81268	0.285396	3.17174e-24	1.41396e-20	AT1G22710.1	Symbols: SUC2	SUT1	ATSUC2 | sucrose-proton symporter 2 | chr1:8030911-8032970 REVERSE LENGTH=512
	Ghir-D01G014920	314.391	-2.60978	0.312684	3.27692e-18	9.73902e-15	AT2G37870.1	Symbols: | Bifunctional inhibitor/lipid-transfer protein/seed storage 2S albumin superfamily protein | chr2:15859280-15859723 FORWARD LENGTH=115
	Ghir-D12G020670	199.562	3.603	0.476292	1.3328e-15	2.97081e-12	AT5G50790.1	Symbols: SWEET10	AtSWEET10 | Nodulin MtN3 family protein | chr5:20656461-20657827 REVERSE LENGTH=289
	Ghir-D07G023330	92.2423	3.8976	0.556454	4.86078e-13	8.66774e-10	AT3G28600.1	Symbols: | P-loop containing nucleoside triphosphate hydrolases superfamily protein | chr3:10722437-10723870 FORWARD LENGTH=477
	Ghir-A12G000540	780.425	1.7715	0.264591	9.44938e-13	1.40418e-09	AT1G03220.1	Symbols: | Eukaryotic aspartyl protease family protein | chr1:787143-788444 FORWARD LENGTH=433
	Ghir-A07G017110	98.4995	4.95611	0.718661	1.5743e-12	2.00521e-09	AT5G48490.1	Symbols: | Bifunctional inhibitor/lipid-transfer protein/seed storage 2S albumin superfamily protein | chr5:19647932-19648237 REVERSE LENGTH=101
	Ghir-A12G020420	334.805	2.45353	0.371442	2.26286e-12	2.52195e-09	AT5G50790.1	Symbols: SWEET10	AtSWEET10 | Nodulin MtN3 family protein | chr5:20656461-20657827 REVERSE LENGTH=289
	Ghir-D05G019060	64.6641	-3.46288	0.531397	2.97583e-12	2.94806e-09	AT1G75750.1	Symbols: GASA1 | GAST1 protein homolog 1 | chr1:28441813-28442284 REVERSE LENGTH=98
	Ghir-A11G002610	1287.35	1.50411	0.24679	4.79135e-11	4.27197e-08	AT2G45180.1	Symbols: | Bifunctional inhibitor/lipid-transfer protein/seed storage 2S albumin superfamily protein | chr2:18626377-18626781 FORWARD LENGTH=134
	Ghir-D08G018040	431.284	-1.66037	0.276347	8.08265e-11	6.55135e-08	AT4G17030.1	Symbols: ATEXLB1	EXPR	AT-EXPR	ATEXPR1	ATHEXP BETA 3.1	EXLB1 | expansin-like B1 | chr4:9581817-9583181 REVERSE LENGTH=250
	Ghir-D09G015430	2934.18	-1.51763	0.25539	1.20199e-10	8.9308e-08	AT2G37130.1	Symbols: | Peroxidase superfamily protein | chr2:15598225-15600004 REVERSE LENGTH=327
	Ghir-D08G025150	92.2862	9.29753	2.79586	9.69671e-10	6.65045e-07	AT1G33590.1	Symbols: | Leucine-rich repeat (LRR) family protein | chr1:12177788-12179221 FORWARD LENGTH=477
	Ghir-A03G017200	216.469	1.93921	0.353098	1.59564e-09	1.01619e-06
	Ghir-D10G013420	107.827	2.26699	0.412403	2.20087e-09	1.3082e-06	AT5G48490.1	Symbols: | Bifunctional inhibitor/lipid-transfer protein/seed storage 2S albumin superfamily protein | chr5:19647932-19648237 REVERSE LENGTH=101
	Ghir-A10G018990	249.245	-1.97418	0.376217	6.26696e-09	3.49227e-06	AT1G49320.1	Symbols: ATUSPL1	USPL1 | unknown seed protein like 1 | chr1:18246441-18247817 FORWARD LENGTH=280
	Ghir-D13G019910	54.1856	-2.89211	0.563146	1.07118e-08	5.61803e-06	AT2G24520.1	Symbols: AHA5	HA5 | H(+)-ATPase 5 | chr2:10415522-10419730 FORWARD LENGTH=931
	Ghir-D11G004620	26.5092	-0.0516719	0.105578	3.28942e-08	1.62936e-05	AT4G36130.1	Symbols: | Ribosomal protein L2 family | chr4:17097613-17098656 FORWARD LENGTH=258
	Ghir-A08G017220	408.194	-1.91046	0.394645	5.22963e-08	2.45407e-05	AT4G17030.1	Symbols: ATEXLB1	EXPR	AT-EXPR	ATEXPR1	ATHEXP BETA 3.1	EXLB1 | expansin-like B1 | chr4:9581817-9583181 REVERSE LENGTH=250
	Ghir-A05G029780	94.3964	-1.82229	0.381333	7.29393e-08	3.25164e-05	AT3G10410.1	Symbols: SCPL49	CPY | SERINE CARBOXYPEPTIDASE-LIKE 49 | chr3:3235518-3238063 REVERSE LENGTH=516
	Ghir-D10G007430	16.9743	-8.45943	2.84595	1.34208e-07	5.69811e-05	AT3G24600.1	Symbols: | Late embryogenesis abundant protein	group 2 | chr3:8972195-8974867 REVERSE LENGTH=506
	Ghir-D05G021870	35.2092	-0.0512729	0.104836	3.42479e-07	0.000138797	AT5G49630.1	Symbols: AAP6 | amino acid permease 6 | chr5:20142681-20146441 REVERSE LENGTH=481
	Ghir-A01G013670	181.708	-1.6513	0.375021	4.03946e-07	0.00015659	AT2G37870.1	Symbols: | Bifunctional inhibitor/lipid-transfer protein/seed storage 2S albumin superfamily protein | chr2:15859280-15859723 FORWARD LENGTH=115
	Ghir-A10G021880	73.7475	6.74055	1.35038	5.20444e-07	0.000193345	AT1G17860.1	Symbols: | Kunitz family trypsin and protease inhibitor protein | chr1:6149343-6149933 FORWARD LENGTH=196
	Ghir-D11G036140	157.292	1.84821	0.422334	5.97856e-07	0.000213219	AT5G02380.1	Symbols: MT2B | metallothionein 2B | chr5:506755-507164 REVERSE LENGTH=77
	Ghir-D02G018470	146.561	1.66163	0.386815	6.79205e-07	0.000232915
	Ghir-D04G017700	443.762	1.72252	0.40079	7.46338e-07	0.000246458
	Ghir-D02G011850	54.796	-0.0686004	0.135701	8.02473e-07	0.00025553	AT1G68570.1	Symbols: | Major facilitator superfamily protein | chr1:25746811-25750110 FORWARD LENGTH=596
	Ghir-D03G006170	477.304	1.20306	0.290662	1.47344e-06	0.000453008	AT3G16240.1	Symbols: DELTA-TIP	TIP2;1	DELTA-TIP1	AQP1	ATTIP2;1 | delta tonoplast integral protein | chr3:5505534-5506788 FORWARD LENGTH=250
	Ghir-D06G002580	40.3743	-2.30663	0.56376	1.57304e-06	0.000467506	AT5G49630.1	Symbols: AAP6 | amino acid permease 6 | chr5:20142681-20146441 REVERSE LENGTH=481
	Ghir-D11G016930	69.1064	2.33522	0.560696	1.76631e-06	0.000508014	AT5G15780.1	Symbols: | Pollen Ole e 1 allergen and extensin family protein | chr5:5144898-5146297 REVERSE LENGTH=401
	Ghir-D12G015380	57.1522	-0.0592892	0.116681	1.97247e-06	0.000549579	AT1G17100.1	Symbols: | SOUL heme-binding family protein | chr1:5844766-5845539 FORWARD LENGTH=232
	Ghir-A06G000160	35.3814	4.13872	0.95563	2.18539e-06	0.000590452	AT5G42180.1	Symbols: | Peroxidase superfamily protein | chr5:16852702-16854021 FORWARD LENGTH=317
	Ghir-A03G017540	30.765	-0.0472111	0.099495	5.03232e-06	0.00131965	AT4G35160.1	Symbols: | O-methyltransferase family protein | chr4:16730989-16732808 REVERSE LENGTH=382
	Ghir-D11G003080	112.718	-1.79267	0.476705	6.47001e-06	0.00164819
	Ghir-D02G012890	50.2822	-1.86194	0.49684	6.67088e-06	0.00165215	AT1G14290.1	Symbols: SBH2 | sphingoid base hydroxylase 2 | chr1:4880307-4881784 REVERSE LENGTH=259
	Ghir-A08G016840	13.9004	-0.0250675	0.0816564	1.07914e-05	0.00260044	AT4G17030.1	Symbols: ATEXLB1	EXPR	AT-EXPR	ATEXPR1	ATHEXP BETA 3.1	EXLB1 | expansin-like B1 | chr4:9581817-9583181 REVERSE LENGTH=250
	Ghir-A08G012760	8.76343	-0.0177154	0.0784651	1.37468e-05	0.00322543	AT3G62550.1	Symbols: | Adenine nucleotide alpha hydrolases-like superfamily protein | chr3:23136194-23137074 FORWARD LENGTH=162
	Ghir-D10G021980	18.1363	-0.0289699	0.083813	1.4177e-05	0.00324108	AT4G35160.1	Symbols: | O-methyltransferase family protein | chr4:16730989-16732808 REVERSE LENGTH=382
	Ghir-A13G019180	43.6935	-0.0451463	0.0970726	1.60877e-05	0.00353151	AT2G24520.1	Symbols: AHA5	HA5 | H(+)-ATPase 5 | chr2:10415522-10419730 FORWARD LENGTH=931
	Ghir-D10G022070	102.836	-1.36364	0.388785	1.62396e-05	0.00353151	AT3G48310.1	Symbols: CYP71A22 | cytochrome P450	family 71	subfamily A	polypeptide 22 | chr3:17888192-17889749 FORWARD LENGTH=490
	Ghir-D05G016260	112.268	1.312	0.394904	3.45128e-05	0.00732658	AT2G33850.1	Symbols: | unknown protein; FUNCTIONS IN: molecular_function unknown; INVOLVED IN: biological_process unknown; LOCATED IN: endomembrane system; EXPRESSED IN: 17 plant structures; EXPRESSED DURING: 9 growth stages; BEST Arabidopsis thaliana protein match is: unknown protein (TAIR:AT1G28400.1); Has 3053 Blast hits to 2119 proteins in 133 species: Archae - 6; Bacteria - 52; Metazoa - 135; Fungi - 96…
	Ghir-D02G014750	26.3858	4.27858	1.11642	3.78234e-05	0.00784263	AT1G14890.1	Symbols: | Plant invertase/pectin methylesterase inhibitor superfamily protein | chr1:5137045-5137704 FORWARD LENGTH=219
	Ghir-A07G020260	30.2978	3.53572	1.00783	4.55306e-05	0.00922615
	Ghir-A09G010440	72.3377	1.61337	0.509362	5.91146e-05	0.0114579	AT2G27730.1	Symbols: | copper ion binding | chr2:11820056-11820867 REVERSE LENGTH=113
	Ghir-D04G018160	24.4825	4.0916	1.12004	5.82543e-05	0.0114579	AT4G35160.1	Symbols: | O-methyltransferase family protein | chr4:16730989-16732808 REVERSE LENGTH=382
	Ghir-A05G036540	138.267	1.20872	0.385846	6.58108e-05	0.0124844	AT1G75270.1	Symbols: DHAR2 | dehydroascorbate reductase 2 | chr1:28250255-28251237 REVERSE LENGTH=213
	Ghir-D12G020110	45.0319	2.1337	0.66805	6.94991e-05	0.0129095	AT1G67750.1	Symbols: | Pectate lyase family protein | chr1:25401660-25403165 FORWARD LENGTH=408
	Ghir-A04G000840	27.2922	-0.0278733	0.0830856	7.82294e-05	0.0142346	AT2G21110.1	Symbols: | Disease resistance-responsive (dirigent-like protein) family protein | chr2:9050290-9050850 REVERSE LENGTH=186
	Ghir-D05G001680	120.898	1.54912	0.509773	9.30478e-05	0.0165923	AT2G10940.1	Symbols: | Bifunctional inhibitor/lipid-transfer protein/seed storage 2S albumin superfamily protein | chr2:4311160-4312035 REVERSE LENGTH=291
	Ghir-A03G013540	61.2159	-1.48169	0.501155	9.82892e-05	0.0170315	AT1G70840.1	Symbols: MLP31 | MLP-like protein 31 | chr1:26713170-26714014 REVERSE LENGTH=171
	Ghir-A06G009850	10.655	-0.017861	0.078506	0.000103152	0.0170315	AT2G25810.1	Symbols: TIP4;1 | tonoplast intrinsic protein 4;1 | chr2:11012658-11013906 FORWARD LENGTH=249
	Ghir-A09G017430	28.252	-2.11087	0.719582	0.000101341	0.0170315	AT5G05600.1	Symbols: | 2-oxoglutarate (2OG) and Fe(II)-dependent oxygenase superfamily protein | chr5:1672266-1674602 FORWARD LENGTH=371
	Ghir-A11G002010	40.6395	-0.0328871	0.0862499	0.000101533	0.0170315
	Ghir-A01G001190	24.6016	4.95334	1.37944	0.000117166	0.0189937	AT1G78300.1	Symbols: GRF2	14-3-3OMEGA	GF14 OMEGA | general regulatory factor 2 | chr1:29461883-29463052 FORWARD LENGTH=259
	Ghir-A02G008340	102.664	1.26744	0.433757	0.000124234	0.0197798	AT1G09750.1	Symbols: | Eukaryotic aspartyl protease family protein | chr1:3157541-3158960 FORWARD LENGTH=449
	Ghir-A02G013330	670.478	0.764683	0.26398	0.000135413	0.0207464	AT3G16240.1	Symbols: DELTA-TIP	TIP2;1	DELTA-TIP1	AQP1	ATTIP2;1 | delta tonoplast integral protein | chr3:5505534-5506788 FORWARD LENGTH=250
	Ghir-A11G001540	62.6732	1.58699	0.541756	0.00013848	0.0207464	AT4G27740.1	Symbols: | Yippee family putative zinc-binding protein | chr4:13839148-13839616 FORWARD LENGTH=105
	Ghir-A13G001850	116.762	1.15987	0.401857	0.000137396	0.0207464	AT2G39700.1	Symbols: ATEXPA4	ATEXP4	ATHEXP ALPHA 1.6	EXPA4 | expansin A4 | chr2:16544246-16545434 REVERSE LENGTH=257
	Ghir-D05G023260	94.5303	1.24742	0.432583	0.000141787	0.0207464
	Ghir-D10G022060	13.8585	5.62821	2.58739	0.000141939	0.0207464	AT3G48310.1	Symbols: CYP71A22 | cytochrome P450	family 71	subfamily A	polypeptide 22 | chr3:17888192-17889749 FORWARD LENGTH=490
	Ghir-A05G022960	25.8552	2.60718	0.866894	0.000157976	0.0224057	AT5G64260.1	Symbols: EXL2 | EXORDIUM like 2 | chr5:25703980-25704897 FORWARD LENGTH=305
	Ghir-A07G016110	52.1813	1.59037	0.556013	0.000158317	0.0224057	AT1G04040.1	Symbols: | HAD superfamily	subfamily IIIB acid phosphatase | chr1:1042564-1043819 REVERSE LENGTH=271
	Ghir-D02G020410	55.137	1.81876	0.649852	0.000171538	0.0238974	AT5G64120.1	Symbols: | Peroxidase superfamily protein | chr5:25659551-25660946 REVERSE LENGTH=328
	Ghir-D03G006940	246.242	1.08856	0.390446	0.000184741	0.0253407	AT5G11420.1	Symbols: | Protein of unknown function	DUF642 | chr5:3644655-3646991 FORWARD LENGTH=366
	Ghir-D02G003830	38.7331	1.9196	0.673213	0.000192186	0.0259625	AT2G32030.1	Symbols: | Acyl-CoA N-acyltransferases (NAT) superfamily protein | chr2:13632675-13633241 REVERSE LENGTH=188
	Ghir-D12G026680	165.813	1.1692	0.426357	0.000203079	0.0270247	AT5G24090.1	Symbols: ATCHIA	CHIA | chitinase A | chr5:8143805-8145153 REVERSE LENGTH=302
	Ghir-D09G013210	61.2484	1.54361	0.560509	0.00021869	0.0286742	AT5G06720.1	Symbols: ATPA2	PA2 | peroxidase 2 | chr5:2077567-2078857 REVERSE LENGTH=335
	Ghir-A02G002900	287.565	1.18833	0.439423	0.000230247	0.0297519	AT5G59310.1	Symbols: LTP4 | lipid transfer protein 4 | chr5:23925296-23925772 REVERSE LENGTH=112
	Ghir-A08G009350	11.3134	5.22521	2.54381	0.000259899	0.0317863	AT4G25780.1	Symbols: | CAP (Cysteine-rich secretory proteins	Antigen 5	and Pathogenesis-related 1 protein) superfamily protein | chr4:13121107-13121679 FORWARD LENGTH=190
	Ghir-A12G028010	578.191	1.10412	0.418558	0.000257783	0.0317863	AT3G18280.1	Symbols: | Bifunctional inhibitor/lipid-transfer protein/seed storage 2S albumin superfamily protein | chr3:6267102-6267392 FORWARD LENGTH=96
	Ghir-D06G002630	11.2145	5.21384	2.53846	0.000260251	0.0317863
	Ghir-D06G013250	25.1101	-0.0287043	0.0835001	0.000250228	0.0317863	AT1G30760.1	Symbols: | FAD-binding Berberine family protein | chr1:10918321-10920441 FORWARD LENGTH=534
[truncated: 7 more rows]

## Sheet: Cambium
Differentiated genes expressed in cambium of Jin668 and TM-1 at different time points
[truncated: 1,042 more rows]

[truncated: 2 more sheets: Xylem vessel, Phloem]
